# Supplementary material for: Heterosis-Based Identification of Candidate Genes Associated with Lipid Metabolism and Meat Quality in Crossbred Pigs
Source: Animals (Basel). 2026 Jan 29;16(3):423. doi: 10.3390/ani16030423 (PMC12896934; doi:10.3390/ani16030423)
Supplement: Supplementary file 1 [file animals-16-00423-s001.zip › Table S1.xlsx]

## Sheet: Sheet1
						Table S1. q-RT-PCR primers used for validation.
						Gene name	Sequence (5'->3')	Product size	TM	GC%
						DGAT1	F:GACAAGGACAAGGACGGACA	116	60	50
							R:ATGCCACGGTAGTTGCTGAA
						PPARA	F:ACCACTACGGAGTTCATGCC	156	60	55
							R:CCGAGAGGCACTTGTGGAAA
						SREBF1	F:CTTCCAGAGGGACCTGAGTG	464	60	55
							R:GTCGAGACTGAGACGGGGTC
						ACACA	F:CCACCGCCCTGTTCAGTATT	72	60	55
							R:CCTTCTTAGGTCCTGGGCAA
						PPARG	F:AGAAAGCGATGCCTTCGACA	112	60	55
							R:CAGGTCCACAGAGCTGATCC
						CPT1A	F:GGACCCCTGATGGTGAACAG	147	60	55
							R:TGGATCCCAGGAGAATCGGT
						GAPDH	F:AGGTCGGAGTGAACGGATTTG	118
							R:GACCATGTAGTGGAGGTCAATGAAG
