# Supplementary material for: Heterosis-Based Identification of Candidate Genes Associated with Lipid Metabolism and Meat Quality in Crossbred Pigs
Source: Animals (Basel). 2026 Jan 29;16(3):423. doi: 10.3390/ani16030423 (PMC12896934; doi:10.3390/ani16030423)
Supplement: Supplementary file 1 [file animals-16-00423-s001.zip › Table S2.xlsx]

## Sheet: mapSummary
	Table S2. Summary of Transcriptomics
Breed	Sample	Clean_Reads	Total_Mapped	Multiple_Mapped	Uniquely_Mapped	Map_Events	Mapped_to_Gene	Mapped_to_InterGene	Mapped_to_Exon
Songliao Black Pig	SBP1	45499940	44615152 (98.06%)	2183280 (4.89%)	42431872 (95.11%)	42431872	41019439 (96.67%)	1412433 (3.33%)	38542895 (93.96%)
Songliao Black Pig	SBP2	53137498	52168110 (98.18%)	2875038 (5.51%)	49293072 (94.49%)	49293072	47622142 (96.61%)	1670930 (3.39%)	44172441 (92.76%)
Songliao Black Pig	SBP3	48397246	47505435 (98.16%)	2503546 (5.27%)	45001889 (94.73%)	45001889	43600761 (96.89%)	1401128 (3.11%)	40573502 (93.06%)
Songliao Black Pig	SBP4	60938038	59523088 (97.68%)	2741623 (4.61%)	56781465 (95.39%)	56781465	54675126 (96.29%)	2106339 (3.71%)	50186736 (91.79%)
Songliao Black Pig	SBP5	67994034	66539991 (97.86%)	3668076 (5.51%)	62871915 (94.49%)	62871915	60882753 (96.84%)	1989162 (3.16%)	57466569 (94.39%)
LWLDP	LWLDP1	41327712	40461481 (97.90%)	1972793 (4.88%)	38488688 (95.12%)	38488688	37364654 (97.08%)	1124034 (2.92%)	35066703 (93.85%)
LWLDP	LWLDP2	39798900	38967931 (97.91%)	2057661 (5.28%)	36910270 (94.72%)	36910270	35805003 (97.01%)	1105267 (2.99%)	33491620 (93.54%)
LWLDP	LWLDP3	46496792	45581233 (98.03%)	2620241 (5.75%)	42960992 (94.25%)	42960992	41755199 (97.19%)	1205793 (2.81%)	38987573 (93.37%)
LWLDP	LWLDP4	45514478	44608958 (98.01%)	2477023 (5.55%)	42131935 (94.45%)	42131935	40927478 (97.14%)	1204457 (2.86%)	38535979 (94.16%)
LWLDP	LWLDP5	46900472	45962449 (98.00%)	2460673 (5.35%)	43501776 (94.65%)	43501776	42407271 (97.48%)	1094505 (2.52%)	39279123 (92.62%)
Cross breed (SBPXLWLDP)	BXW1	51182884	47660873 (93.12%)	2784359 (5.84%)	44876514 (94.16%)	44876514	42757135 (95.28%)	2119379 (4.72%)	40977293 (95.84%)
Cross breed (SBPXLWLDP)	BXW2	50718948	47338712 (93.34%)	2739477 (5.79%)	44599235 (94.21%)	44599235	42199062 (94.62%)	2400173 (5.38%)	40217097 (95.30%)
Cross breed (SBPXLWLDP)	BXW3	53555498	49200849 (91.87%)	2951538 (6.00%)	46249311 (94.00%)	46249311	44239538 (95.65%)	2009773 (4.35%)	42490634 (96.05%)
Cross breed (SBPXLWLDP)	BXW4	52354156	48670088 (92.96%)	2799068 (5.75%)	45871020 (94.25%)	45871020	44223819 (96.41%)	1647201 (3.59%)	42699250 (96.55%)
Cross breed (SBPXLWLDP)	BXW5	49865326	46601697 (93.46%)	2623693 (5.63%)	43978004 (94.37%)	43978004	42409254 (96.43%)	1568750 (3.57%)	40791707 (96.19%)
