# Supplementary material for: Heterosis-Based Identification of Candidate Genes Associated with Lipid Metabolism and Meat Quality in Crossbred Pigs
Source: Animals (Basel). 2026 Jan 29;16(3):423. doi: 10.3390/ani16030423 (PMC12896934; doi:10.3390/ani16030423)
Supplement: Supplementary file 1 [file animals-16-00423-s001.zip › Table S3.xlsx]

## Sheet: Sheet1
Gene_ID	SBP1:fpkm	SBP2:fpkm	SBP3:fpkm	SBP4:fpkm	SBP5:fpkm	LWLDP1:fpkm	LWLDP2:fpkm	LWLDP3:fpkm	LWLDP4:fpkm	LWLDP5:fpkm	BXW1:fpkm	BXW2:fpkm	BXW3:fpkm	BXW4:fpkm	BXW5:fpkm
ENSSSCG00000000002	1.44293	2.06427	0.141528	1.77453	0.272786	0.357669	0.144094	0.024847	0.274512	0.195463	0.0451201	0.137329	0.219134	0.216516	0.223818
ENSSSCG00000000003	0.646562	0.429877	0.966706	1.25881	0.852099	1.43008	1.41153	1.19216	0.598686	0.56172	1.93935	1.78453	1.5333	1.64484	2.14776
ENSSSCG00000000005	9.5759	8.23967	7.08878	12.9802	7.22305	10.2347	14.567	10.7835	9.45532	8.05798	12.0444	9.18438	8.71778	9.17297	8.48013
ENSSSCG00000000006	2.48564	2.45155	1.92299	4.71343	1.72432	2.2261	4.50453	2.33023	2.00389	2.44115	9.90115	8.6983	7.06526	8.20186	5.18585
ENSSSCG00000000007	2.7414	3.94321	2.23069	3.75013	2.73392	3.68786	2.91495	3.84133	3.59134	3.81748	3.41356	2.74797	3.35175	3.16928	2.17184
ENSSSCG00000000010	4.68965	4.24382	5.69983	10.8992	5.0041	4.82085	3.64597	6.97852	3.7571	4.35842	3.76747	1.1293	3.57631	4.08144	1.9538
ENSSSCG00000000014	0.024439	0.0422465	0	0.0937205	0	0.135137	0.254791	0.0244084	0.0490303	0.0720046	0.0886473	0.134905	0.0861063	0.0425389	0
ENSSSCG00000000018	2.71645	3.07202	3.23352	3.88781	2.62711	2.43327	2.84285	2.57782	3.2682	2.21072	5.17224	5.15402	6.15699	6.96724	6.6845
ENSSSCG00000000019	8.95297	8.81305	9.21422	9.64713	9.1967	8.53659	10.0498	7.95779	11.0918	8.55786	6.76562	6.5824	7.88603	7.10922	5.95491
ENSSSCG00000000020	0.157987	0.273106	0.211475	0.2566	0.140113	0.431661	0.796644	0.269171	0.242381	0.438097	0.387662	0.666899	0.55664	0.388229	0.28427
ENSSSCG00000000021	0	0	0	0	0	0	0	0	0	0	0	0	0	0	0
ENSSSCG00000000022	1.93721	2.26482	1.70141	1.89243	1.46732	1.68007	1.05116	1.50709	1.80006	1.24165	2.10804	3.09548	2.73016	2.3426	2.99032
ENSSSCG00000000024	12.9964	10.9163	11.9275	13.4567	13.8964	14.0043	11.021	13.03	14.6247	16.4292	23.1779	18.4564	24.4509	24.3038	19.667
ENSSSCG00000000025	0.067872	0.0921855	0.20225	0.0148732	0.0996706	0.0857831	0.0561592	0.067787	0.0583573	0.0952243	0.0879254	0.0356816	0.204972	0.033754	0.0697847
ENSSSCG00000000026	0	0	0	0	0	0	0	0	0	0	0	0	0	0	0
ENSSSCG00000000028	0.0397685	0	0	0	0	0	0	0	0	0	0	0	0	0	0
ENSSSCG00000000029	0.278356	0.0541329	0.0659803	0.229504	0.100148	0.238573	0.0644895	0.118153	0.125651	0.061509	0.138831	0	0.0980736	0.0969022	0.0500851
ENSSSCG00000000031	1.56942	1.26606	1.19043	1.54075	1.13289	1.61993	1.18777	1.12857	2.16206	1.58243	1.93553	2.04069	1.80633	1.89402	1.54373
ENSSSCG00000000033	5.3284	3.75261	1.43454	9.33394	3.24585	3.20099	3.35292	3.94203	4.88309	2.455	4.77226	1.69458	2.31773	8.70219	4.85293
ENSSSCG00000000034	3.81383	3.53331	3.46013	2.86505	3.76213	2.7108	3.78292	3.45709	3.05586	3.84555	7.2294	6.71492	9.18816	8.05607	5.93229
ENSSSCG00000000035	6.51925	4.30433	2.96181	3.97577	3.98677	3.70498	3.17285	3.57206	4.6776	5.11315	4.4749	4.70658	5.70246	4.29471	4.60247
ENSSSCG00000000036	7.33661	4.81441	6.56445	10.6203	5.06686	6.55392	5.64382	5.4351	6.55922	6.91148	2.50618	4.03674	3.76445	3.24835	2.61455
ENSSSCG00000000037	5.06362	4.44945	4.01818	5.77705	3.40084	3.6432	3.59165	3.08823	4.2596	2.75541	2.70466	2.35642	1.95922	2.61042	1.97078
ENSSSCG00000000038	9.11791	9.76131	14.8523	12.4846	8.34946	8.09311	8.43142	10.7856	8.86856	11.1108	6.74379	7.75168	7.56093	11.8428	12.6337
ENSSSCG00000000039	3.77019	4.24899	2.9214	5.26671	3.78805	3.8099	3.55131	3.91238	4.02268	3.23131	3.31359	4.47287	3.42318	3.7057	2.40984
ENSSSCG00000000040	0.141937	0.14935	0.0936186	0.288722	0.169166	0.0477734	0.0428922	0.117106	0.123808	0.0909107	0.123116	0.227102	0.228302	0.118158	0.111039
ENSSSCG00000000045	29.3203	26.8856	23.5675	61.9139	35.3243	40.8438	27.9773	32.2871	32.2397	30.549	19.1743	28.9635	25.8262	27.8078	23.3346
ENSSSCG00000000046	0.610599	0.146599	0	1.06672	0	0	0.0392954	0.0677594	0.170139	0	0.123045	0	0.119519	0.0590455	0.244147
ENSSSCG00000000050	1.12346	0.788968	0.77988	1.0617	0.921145	0.931835	1.18522	1.28235	1.20746	0.935878	9.47828	9.87451	9.11824	9.70773	8.93414
ENSSSCG00000000058	86.0211	90.8031	81.5603	106.052	100.362	87.7848	78.5335	72.516	82.6582	57.2131	76.4611	71.5395	61.5911	88.2812	59.9195
ENSSSCG00000000059	13.0309	17.8882	11.0778	15.339	12.6232	15.1046	15.0412	13.4322	16.4035	11.3149	8.931	10.2148	13.0125	13.6253	11.5771
ENSSSCG00000000061	2.40932	2.75419	2.50544	4.11303	2.10384	2.92234	1.7556	2.94966	3.54727	2.02271	2.11434	2.78861	1.91682	2.43505	1.32851
ENSSSCG00000000062	0.549201	0.341776	0.0624865	0.7919	0.195712	0.36442	0.356269	0.526573	0.286475	0.604095	0.398422	0.202108	0.232201	0.841234	0.0395275
ENSSSCG00000000063	1.38926	2.23399	0.582025	6.18665	1.63105	1.09572	1.52199	1.98985	1.0803	1.39612	7.05102	7.43097	8.25284	7.7981	7.24723
ENSSSCG00000000064	199.066	177.061	166.276	145.861	158.974	159.993	207.82	167.983	143.621	191.692	267.139	292.486	267.77	303.667	302.439
ENSSSCG00000000066	1.53295	1.97098	1.34499	1.83672	1.28051	1.53505	1.38704	1.59197	1.26996	1.43061	2.13012	2.2453	2.4587	2.29658	1.77023
ENSSSCG00000000067	0.346867	0.142014	0.0346189	0.280041	0.012511	0.0605691	0.465255	0.1094	0.0183131	0.0358588	0	0.335917	0.771867	0.63554	0
ENSSSCG00000000068	7.90516	8.44372	12.8163	7.93494	7.6322	8.65341	9.1884	8.39751	8.02395	7.60561	12.9265	14.5456	14.1152	11.274	10.1099
ENSSSCG00000000071	71.8479	80.4227	83.0056	83.986	83.2762	57.2023	69.8425	59.8694	66.2205	37.9901	66.2284	70.4783	67.6162	68.3494	46.1074
ENSSSCG00000000072	2.01099	1.50176	1.41096	2.75161	1.78607	1.79697	2.29226	1.34166	1.68643	1.3588	1.29841	1.24329	0.97778	1.17612	0.564472
ENSSSCG00000000073	0	0.272256	0	0	0	0.174176	0	0	0	0	0.571282	0	0	0	0
ENSSSCG00000000074	0	0	0	0	0	0	0	0	0	0	0.0641928	0	0	0.0616081	0
ENSSSCG00000000075	0.73206	0.837163	1.34548	0.552834	0.470811	0.585398	0.80888	0.663654	0.542283	0.541982	3.77883	3.87523	2.59912	2.64649	1.98595
ENSSSCG00000000076	2.19855	2.17972	1.27389	2.01136	2.01383	1.62888	1.72284	1.89442	2.20541	1.43947	4.53468	4.5874	4.73379	4.62722	3.0251
ENSSSCG00000000077	33.2441	41.2372	35.2129	38.3795	54.4536	50.0327	46.0831	60.3619	39.5219	35.0397	46.9226	60.9778	53.9702	53.023	42.0469
ENSSSCG00000000078	2.7573	3.51173	2.64507	3.80039	2.48426	2.75336	3.39134	2.97254	3.16451	2.80352	2.23564	2.76057	1.28579	2.03269	1.03603
ENSSSCG00000000079	0.00483854	0	0	0	0	0.00535099	0.00560497	0	0	0	0	0.026709	0	0	0
ENSSSCG00000000080	0	0	0	0	0	0	0	0	0	0	0	0	0	0	0
ENSSSCG00000000081	0	0	0.0304621	0	0	0	0	0	0	0	0	0	0	0.223691	0
ENSSSCG00000000082	0	0	0	0	0	0	0	0	0	0	0	0	0	0	0
ENSSSCG00000000084	504.345	591.111	414.659	548.48	567.264	668.573	634.433	821.311	578.508	677.441	454.199	378.275	515.805	500.259	291.914
ENSSSCG00000000087	4.00307	3.52814	3.19718	3.9626	4.67581	4.14353	4.95697	5.88877	4.80679	4.51242	7.43897	6.82146	6.98257	6.79619	5.42871
ENSSSCG00000000091	0.436485	0.282949	0.41385	0.741283	0.341857	0.344795	0.397276	0.467077	0.40657	0.566459	0.0282724	0.0573671	0.219696	0.244206	0.0280491
ENSSSCG00000000092	0.0106405	0.0459842	0.0201774	0.0489658	0.0218759	0.0470696	0.0616296	0.106271	0.0106736	0.05225	0.038596	0	0.0187449	0.0740838	0.0191456
ENSSSCG00000000093	1.31476	1.55505	1.09349	1.43298	1.10651	2.2703	1.09551	1.54349	1.89731	0.996738	1.63151	1.3157	1.50347	1.28477	0.913068
ENSSSCG00000000094	16.4812	13.2762	13.128	13.7797	16.044	12.7201	14.8417	14.8465	9.66836	8.86525	30.1288	20.0386	24.6997	26.4067	17.4734
ENSSSCG00000000095	2.83702	2.96075	2.73986	2.36454	2.41974	2.70037	2.84889	3.27208	2.47581	3.02776	7.7419	7.72518	6.97842	6.5893	5.34175
ENSSSCG00000000097	14.122	14.6357	14.0349	13.7487	15.0596	12.768	13.7488	12.1881	15.2514	14.669	7.72821	7.65586	8.15517	8.85383	7.72737
ENSSSCG00000000103	0.0247643	0.107022	0.0704403	0	0.0509133	0.0547742	0.0860609	0.0247333	0	0.0729631	0.0898273	0.227834	0.0436262	0.0862103	0.0445588
ENSSSCG00000000104	52.2964	59.2143	54.9903	40.8027	34.7712	38.694	42.7801	37.2111	34.0895	29.1285	33.6019	39.7411	34.389	29.2225	24.2151
ENSSSCG00000000105	3.25122	2.83093	3.44797	5.5044	2.67369	2.1307	2.42711	1.6356	2.51245	4.1864	1.31034	0.620386	1.01823	0.544952	0.736663
ENSSSCG00000000106	0	0.0254818	0	0.0376862	0	0	0	0	0	0	0	0	0	0	0.0353646
ENSSSCG00000000107	7.01724	7.07355	7.30548	7.88611	6.37215	5.22819	6.27308	6.33892	4.74223	6.07934	4.65806	3.68452	3.19019	3.86433	2.52212
ENSSSCG00000000108	3.50816	2.63155	3.25632	2.81187	2.51967	1.87578	1.97701	2.44107	2.11357	2.9177	2.92334	3.14031	2.0415	2.76895	2.12305
ENSSSCG00000000110	0.88603	1.20504	0.877146	1.35913	1.0626	0.648443	1.08675	1.09314	1.05871	0.691017	4.65541	3.59627	1.9511	2.31336	4.26696
ENSSSCG00000000111	2.92608	3.68727	3.42255	4.29969	5.65969	2.117	3.1995	2.32155	4.41651	1.71885	5.70364	4.22672	2.45694	5.23598	3.05071
ENSSSCG00000000113	0	0.0593156	0	0.131587	0.211635	0	0.0397484	0	0.0688403	0	0.186696	0.315684	0.120896	0.418083	0.123481
ENSSSCG00000000114	8.23532	8.03646	5.18872	7.23317	8.55658	9.95952	9.47825	9.15365	9.32692	8.03573	9.29882	11.096	9.26628	8.97064	9.79897
ENSSSCG00000000116	5.5943	4.90747	4.43336	8.64542	7.72482	10.9885	6.57716	5.5873	6.53307	5.82217	73.8997	78.9689	68.9867	86.9111	74.6681
ENSSSCG00000000117	0.299916	0.24071	0.101558	0.410765	0.161491	0.142149	0.0744478	0.0641874	0.128936	0.0631174	1.35985	0.512433	1.73601	1.08137	0.462553
ENSSSCG00000000118	2.44313	1.73289	1.41271	1.47048	1.50911	0.848123	0.91376	0.984781	0.857209	0.796211	4.17265	3.00365	4.90226	4.50045	2.20784
ENSSSCG00000000119	24.9791	26.1957	33.3009	23.9609	31.0854	22.4198	24.1733	22.7327	21.8146	18.0902	30.4148	31.4543	31.7587	35.9226	33.849
ENSSSCG00000000120	1.8791	1.91946	1.32275	3.47204	2.16577	3.0542	2.50656	2.90043	3.11304	2.34878	3.20148	3.19564	2.75861	3.32035	2.40775
ENSSSCG00000000121	0.0286218	0.0247386	0.0542752	0	0	0.0316532	0	0.14293	0	0	0.155729	0.0526646	0.100844	0	0
ENSSSCG00000000130	0.351229	0.303577	0.299714	0.417546	0.373084	0.330164	0.244119	0.157855	0.493254	0.707132	0.318503	0.0646268	0.556872	0.27511	0.315987
ENSSSCG00000000131	0	0	0	0	0	0	0	0	0	0	0	0	0	0	0
ENSSSCG00000000132	0	0	0	0	0	0.110375	0.115614	0	0	0	0	0	0	0	0
ENSSSCG00000000133	15.5813	11.9021	7.40454	22.7146	19.0548	16.7308	15.6894	11.7938	16.0083	12.5606	21.2797	19.2289	23.6606	25.4793	21.5189
ENSSSCG00000000135	0.0584999	0.0674174	0	0.134604	0.0267268	0	0.0225888	0.17528	0.0391215	0.0191509	0.282928	0.0358803	0.0343523	0.135768	0.0701732
ENSSSCG00000000136	0.320441	0.237399	0.368929	0.482763	0.345085	0.240472	0.172342	0.1143	0.18368	0.101155	0.290583	0.0421155	0.080644	0.378483	0.267696
ENSSSCG00000000137	0.300011	0.243101	0.142227	0.503346	0.186324	0.103683	0.173766	0.23409	0.131664	0.368301	0.119025	0.0517523	0.0990968	0.0979132	0.151823
ENSSSCG00000000138	40.9754	46.772	43.522	8.75424	137.758	62.3877	86.6562	19.2729	96.4564	57.0968	12.9567	26.2902	29.3657	25.7275	50.9741
ENSSSCG00000000139	0.189899	0.229789	0.270077	0.582592	0.442472	0.588032	0.307971	0.208628	0.20954	0.5222	0.516614	0.244592	0.602167	0.363596	0.341689
ENSSSCG00000000141	47.9927	53.7013	48.7782	44.2344	48.7276	52.3249	54.2271	66.6223	58.9491	47.4525	35.8659	40.2434	37.1257	39.7648	37.2289
ENSSSCG00000000142	1.02779	1.01525	1.25292	0.9009	0.462857	0.660334	0.54427	1.27091	0.913163	0.817125	0.248539	0.666404	0.707	0.374835	0.369863
ENSSSCG00000000144	8.52998	8.49131	4.88047	9.13664	8.3653	13.4345	12.1981	10.0175	12.4218	12.6815	5.86806	7.4688	7.15074	7.01413	5.55709
ENSSSCG00000000145	5.53531	2.8656	5.9863	3.73687	3.35871	1.30721	1.56963	1.58365	0.867587	1.95364	3.92151	3.23588	4.41857	2.60944	3.68304
ENSSSCG00000000146	3.88077	4.06909	4.55081	9.53115	3.54117	3.01754	2.44836	3.11344	2.43215	3.14484	0.871779	1.06655	2.75207	9.73251	0.877611
ENSSSCG00000000148	0.611547	0.258142	0.296659	0.338146	0.448335	0.267381	0.181223	0.213063	0.413724	0.419023	0.438493	0.392532	0.375815	0.346571	0.358259
ENSSSCG00000000151	0.147872	0.051124	0.0280408	0.0907315	0	0.0654134	0	0	0.148333	0	0.590013	0.108835	0	0.4633	0.212855
ENSSSCG00000000152	5.47744	3.51076	3.81749	3.33357	3.10047	3.5716	4.02953	3.8081	2.81148	5.54008	3.68982	3.28536	2.23064	2.77356	2.09913
ENSSSCG00000000156	4.31472	3.49886	5.74574	5.27997	4.31906	6.27289	5.41936	5.44717	4.44974	5.02308	5.36345	5.53065	6.02106	5.56941	4.05623
ENSSSCG00000000157	0	0	0	0	0	0	0	0	0	0	0	0	0	0	0
ENSSSCG00000000158	24.2922	22.7124	18.6032	20.1767	18.5684	18.9217	18.0949	17.8756	19.2424	12.4448	19.434	15.0426	16.7166	17.8383	18.1247
ENSSSCG00000000159	0	0	0	0	0	0	0	0	0	0	0	0	0	0	0
ENSSSCG00000000160	3.36982	4.33821	3.51862	2.83539	2.59193	2.86186	3.14593	2.95377	3.08079	2.40183	4.20337	3.08718	3.43163	5.34582	3.70965
ENSSSCG00000000161	5.66137	5.29335	5.28339	6.92283	5.42922	6.12314	6.04256	5.22755	5.67901	4.16128	5.03699	5.17575	3.70082	5.08208	4.1323
ENSSSCG00000000162	0.763885	0.403007	0.58318	0.403268	0.856626	0.307195	0.356252	0.307153	0.408011	0.828155	0.737688	0.419843	0.36701	0.535305	0.196353
ENSSSCG00000000164	8.18565	7.53414	8.33881	8.53067	6.10211	6.87582	7.0936	5.42947	6.28373	4.80199	3.82479	4.08161	4.65083	3.18134	3.45728
ENSSSCG00000000167	2.78175	2.71182	3.45264	2.27754	3.52149	2.21848	2.33522	2.02325	1.93793	2.35346	2.15067	2.02739	2.02809	1.50505	1.98254
ENSSSCG00000000169	0.198622	0.251231	0.243441	0.178347	0.129477	0.246446	0.134683	0.27095	0.272134	0.261675	0.0615027	0.142622	0.145082	0.295131	0.122034
ENSSSCG00000000171	4.68105	2.67137	3.30028	3.06092	2.75554	1.72561	2.32891	1.25871	1.47491	1.67977	1.79591	1.76681	1.42726	1.14907	1.2958
ENSSSCG00000000174	0	0	0	0	0	0	0	0	0.163838	0	0	0	0	0.142146	0.440821
ENSSSCG00000000175	1.93811	1.58745	1.07755	2.44374	1.66198	2.27803	2.2216	2.24985	2.28005	1.53469	1.95075	1.97912	1.89484	2.22545	1.99012
ENSSSCG00000000176	12.1478	12.2414	14.9642	11.2815	12.7649	9.53941	11.1267	8.78434	9.76738	8.04602	14.3804	16.3222	10.9821	14.7848	12.1996
ENSSSCG00000000179	0.30332	0.0715002	0.130723	0.507575	0.0944847	0.579404	0.383308	0	0.359586	0	0.0500104	0.0507376	0.0485769	0.0479967	0.0992306
ENSSSCG00000000182	0.0362935	0.0209129	0.0114705	0.14846	0.0165814	0.0267582	0.0560565	0.0241654	0.10922	0.0594063	0	0.0222602	0	0.0421153	0.0653035
ENSSSCG00000000183	0	0	0	0	0	0	0	0	0	0	0	0	0	0	0
ENSSSCG00000000184	0.0481013	0.0138584	0	0.110678	0.021976	0.0177319	0	0.0640548	0	0.0157468	0	0	0	0	0
ENSSSCG00000000185	4.4211	4.99906	2.29689	7.10689	3.65236	5.72655	4.13921	5.02044	4.61713	3.27134	3.13043	3.0088	3.36077	4.42751	4.14094
ENSSSCG00000000186	0	0.0569207	0	0.555605	0.0902621	0.364151	0	0.328866	0	0	0	0	0	0	0.118495
ENSSSCG00000000188	0.160208	0.0276945	0	0.0245752	0.175666	0	0.0742341	0.288014	0.0964245	0.0314681	0	0	0.0564464	0.0557722	0
ENSSSCG00000000189	2.54715	3.25919	1.30224	3.17939	2.73815	3.75589	3.18204	4.16512	2.73044	2.0601	4.80078	5.42198	4.35523	5.65068	4.08887
ENSSSCG00000000190	18.2177	13.1034	16.3541	22.5471	20.1067	13.6015	11.6677	11.2465	12.3373	19.7725	5.87989	5.37098	9.49182	6.96857	8.82282
ENSSSCG00000000194	0.926991	0.462929	0.371099	0.710979	0.508216	0.729008	0.477256	0.72009	0.640584	0.263004	4.74481	2.04681	9.36277	4.30276	3.85482
ENSSSCG00000000195	0.0258841	0.0447446	0	0	0.0709539	0.0286255	0	0.0517034	0.0259648	0.0254208	0	0	0	0	0
ENSSSCG00000000197	0	0	0	0	0.0184525	0	0	0	0	0	0.0488342	0	0	0	0
ENSSSCG00000000198	0	0	0	0	0	0.0537238	0	0	0	0	0	0	0	0	0
ENSSSCG00000000199	1.99008	2.24847	2.17053	1.97527	1.95212	2.43101	2.22998	1.59787	2.79219	2.31214	2.00517	1.12486	3.41419	2.19611	0.889347
ENSSSCG00000000202	6.33945	7.91462	5.46652	7.94359	6.99045	7.84754	7.37384	7.39979	8.32192	6.8665	7.42842	10.6086	8.45638	9.67225	11.3128
ENSSSCG00000000203	0.0480366	0.0138398	0	0.159653	0.0109732	0	0	0	0.0642484	0.0471768	0.116162	0.117851	0.0564161	0.0557422	0
ENSSSCG00000000204	0.740386	0.825723	0.792571	0.616705	0.856561	1.18858	0.977552	1.44711	1.3097	0.96951	0.693056	0.922864	0.785389	0.997724	0.888126
ENSSSCG00000000205	0.154783	0.167229	0.0917227	0.178072	0.0530367	0.128382	0.156888	0.0386473	0.0194082	0.152012	0	0	0	0.0336772	0
ENSSSCG00000000206	0.407943	0.295726	0.499082	0.131209	0.45993	0.392936	0.746952	0.26286	0.250809	0.29725	0.357999	0.0726409	0.324555	0.274867	0.0947122
ENSSSCG00000000207	40.644	159.414	64.4955	323.45	34.8351	149.985	46.7132	64.7583	31.8288	260.656	308.328	19.331	94.9693	60.4016	234.67
ENSSSCG00000000209	0.612239	0.458091	0.476522	0.469572	0.41957	0.495179	0.592779	0.629726	0.504151	0.717946	0.414322	0.554858	0.772697	0.620317	0.772773
ENSSSCG00000000211	0	0	0	0.0313603	0	0.135656	0	0	0	0.120469	0	0	0	0	0
ENSSSCG00000000212	0	0	0	0	0	0	0	0	0	0	0	0	0	0	0
ENSSSCG00000000214	280.611	215.86	94.4879	192.316	235.74	241.163	190.252	206.025	253.777	181.356	273.171	183.858	266.694	276.107	288.126
ENSSSCG00000000215	1.81061	1.5319	2.58717	2.08304	1.45054	1.91777	1.59521	2.39415	2.13602	2.83009	1.91941	1.83001	2.29118	1.50921	1.3995
ENSSSCG00000000216	0.11912	0.217357	0.0501967	0.0609079	0.0272111	0.424482	0.352637	0.647729	0.265535	0.441953	0.120023	0	0.349747	0.391645	0.0238149
ENSSSCG00000000217	1.20761	1.27745	1.05954	1.56211	1.13638	1.23584	1.33626	1.00808	1.19329	1.2214	0.621094	0.928607	0.920814	0.376475	0.778343
ENSSSCG00000000220	0.95421	1.02591	1.04816	0.72293	0.805443	1.14535	0.970557	1.34817	1.21399	1.43998	2.04717	2.0127	1.76299	1.98499	1.57036
ENSSSCG00000000223	0.642832	1.32731	1.01583	0.958681	0.807649	0.75041	0.703287	0.499355	0.68066	1.29772	0.259082	0.328562	0.188742	0.24865	0
ENSSSCG00000000228	0.328641	0.10652	0.249279	0.226854	0.140762	0.045431	0.0951746	0.065646	0.107141	0.129103	0.104307	0.0907059	0.0144738	0	0.133049
ENSSSCG00000000231	0.881976	0	0.20906	0.0563711	0.251843	0.0812822	0	0	0	0	0	0	0	0	0
ENSSSCG00000000232	1.84622	0.785592	1.63378	2.0405	1.78429	2.13598	1.32706	2.35453	1.07319	1.73878	0.377766	0.574889	0.883986	0.856948	0.749564
ENSSSCG00000000233	2.67738	1.2234	1.53606	1.56954	1.65952	1.28245	1.34332	0.979343	0.667155	1.41522	0.896935	1.00411	1.30684	0.875661	1.16601
ENSSSCG00000000234	1.31934	1.57677	0.648629	2.12375	2.36642	1.29696	1.20757	1.59425	1.19274	1.53568	0.502197	0.329676	0.229554	0.311867	0.967152
ENSSSCG00000000235	0	0	0	0	0	0	0	0	0	0	0	0	0	0	0
ENSSSCG00000000236	0	0	0	0	0	0	0	0	0	0	0	0	0	0	0
ENSSSCG00000000238	0	0	0	0	0	0	0	0	0	0	0	0	0	0	0
ENSSSCG00000000239	0	0	0	0	0	0	0	0	0	0	0	0	0	0	0
ENSSSCG00000000240	0	0	0	0	0	0	0	0	0	0	0	0	0	0	0
ENSSSCG00000000241	0	0	0	0	0	0	0	0	0	0	0	0	0	0	0
ENSSSCG00000000247	0	0	0	0	0	0	0	0	0	0	0	0	0	0	0
ENSSSCG00000000248	0.00592431	0	0	0	0	0	0	0	0	0	0	0	0	0	0
ENSSSCG00000000249	0	0	0	0	0	0	0	0	0	0	0	0	0	0	0
ENSSSCG00000000250	0	0	0	0	0	0	0	0	0	0	0	0	0	0	0
ENSSSCG00000000251	0	0	0	0	0	0	0	0	0	0	0	0	0	0	0
ENSSSCG00000000252	0.897348	0.0848314	0.252585	0.172061	0.451608	0.217084	0.129936	0.476119	0.379748	0.151471	0.0762876	0	0.419905	0.0244053	0.201827
ENSSSCG00000000253	0.0370925	0	0.0175845	0	0.114388	0.0410209	0.128904	0.203753	0	0.0364285	0	0	0.0980163	0	0
ENSSSCG00000000257	0.252096	0.100566	0.330955	0.223098	0.212631	0.214458	0.179709	0.135574	0.155619	0.418987	0.281361	0.142726	0.239134	0.033754	0.0697847
ENSSSCG00000000258	1.67091	1.99202	1.29746	1.93337	1.68801	1.32219	1.41832	1.32355	1.80616	1.68344	2.50795	1.8553	1.52254	1.65479	1.60692
ENSSSCG00000000259	0.782079	0.511101	0.379804	1.44838	0.64054	0.63286	0.751285	0.685844	0.994997	0.393407	0.830291	0.912561	0.672076	0.96287	1.8534
ENSSSCG00000000260	0.122598	0	0.11624	0.0188059	0	0.135582	0	0.0244888	0.172172	0	0.177879	0	0	0	0.0441184
ENSSSCG00000000261	16.1849	6.99451	4.041	20.4821	11.6831	9.63564	9.59302	7.70514	7.49531	6.35807	6.55564	5.85682	7.08054	5.82214	8.88213
ENSSSCG00000000262	3.24475	3.5694	2.59939	3.44684	2.88955	3.30056	2.77382	3.11938	4.31661	2.59023	3.27284	2.39455	3.39301	2.23498	3.09089
ENSSSCG00000000263	7.56052	5.77563	6.86798	9.17379	5.58458	6.17831	6.1464	6.66482	5.2589	7.57635	3.64561	3.86522	3.33375	4.06619	4.10557
ENSSSCG00000000264	2.05288	1.47863	1.56303	2.36176	2.06764	2.95826	2.6663	3.41718	2.05927	2.9631	2.3693	2.86161	3.72605	2.76116	2.51848
ENSSSCG00000000265	0.165877	0.0788547	0.0865015	0.152669	0.0284191	0.0642059	0.0192152	0.016567	0.0499183	0.0895995	0.255716	0.0152609	0.102277	0.101055	0.104463
ENSSSCG00000000267	0	0.0249667	0	0.0221546	0	0.031945	0	0	0	0	0	0	0.101773	0.0502789	0
ENSSSCG00000000268	1.245	1.58478	1.0302	1.57989	1.20999	1.85249	1.59953	2.19297	2.24797	1.88964	0.656866	1.91595	1.03681	1.06383	1.26262
ENSSSCG00000000271	0.159893	0.1382	0.0252669	0.286145	0.0547876	0	0.40131	0.0798463	0.0534637	0.104687	0.0966628	0.0490342	0.0469461	0.0927706	0.0479496
ENSSSCG00000000272	2.32664	2.18738	7.08238	2.36365	1.94412	1.46709	2.90796	2.79255	2.04727	2.08455	3.96059	4.31861	2.62463	2.38014	3.67225
ENSSSCG00000000273	38.0763	35.5819	28.7965	59.9876	49.4862	39.6815	37.725	36.1943	45.2947	34.3151	24.048	15.9904	17.519	26.1986	16.3621
ENSSSCG00000000274	54.5912	51.6098	54.6504	65.1354	63.121	52.8236	53.9824	50.247	53.1286	50.7947	41.543	39.261	45.305	39.9389	33.2274
ENSSSCG00000000275	0.378301	0.217984	0.159415	0.548056	0.220844	0.511337	0.373302	0.405815	0.37948	0.550414	0.355757	0.721861	0.617072	0.438985	0.378158
ENSSSCG00000000276	3.15979	3.72422	1.61145	4.11258	3.8223	4.26217	3.29982	4.75767	4.73045	2.96218	4.16781	6.21049	5.18694	6.12499	4.95325
ENSSSCG00000000277	0.556387	3.00562	0.527534	2.24036	0.381294	1.0768	0.966778	1.94492	2.37201	2.18571	2.77499	3.58316	2.69545	0.242114	1.2514
ENSSSCG00000000278	5.06076	5.5532	10.5308	4.79211	4.93391	4.75863	5.88189	5.91225	5.43974	6.14449	4.81065	5.98068	4.62826	4.64626	4.24235
ENSSSCG00000000279	0	0	0	0	0	0	0	0	0	0	0	0	0	0	0
ENSSSCG00000000281	0	0	0	0	0	0	0	0	0	0	0	0	0	0	0
ENSSSCG00000000288	106.732	101.322	102.082	115.953	98.6167	109.164	84.0483	91.1776	95.4345	93.1922	35.9244	40.7435	35.2334	40.5509	51.1128
ENSSSCG00000000289	0.135843	0.0880598	0.0965993	0.130236	0.116368	0.112673	0.0786805	0	0	0.233471	0.123186	0.124977	0.119655	0	0
ENSSSCG00000000290	6.89075	6.48836	6.00319	7.80033	7.288	6.63522	7.04897	5.85975	6.01848	5.05461	5.38057	4.9356	6.9128	5.87334	6.05436
ENSSSCG00000000292	0.747786	0.750578	2.95039	0.610535	1.9176	1.65397	1.45304	2.55375	1.28246	2.48748	4.59364	1.10963	1.10487	9.2792	2.77781
ENSSSCG00000000293	14.5737	7.91249	7.70722	11.9867	10.9689	6.30346	7.30888	4.65852	5.26132	10.2357	1.82528	2.3682	1.8923	1.78547	2.78594
ENSSSCG00000000295	0.33119	0.321165	0.314015	0.402706	0.204823	0.357333	0.252648	0.153286	0.186368	0.587057	0.293005	0.13377	0.355758	0.295267	0.218018
ENSSSCG00000000296	0	0	0	0	0	0	0	0	0	0	0	0	0	0	0
ENSSSCG00000000297	0.554659	0.811303	0.68771	1.49439	0.594531	0.613403	0.477769	1.03691	0.670518	0.488861	0.283731	0.104675	0.726576	0.272306	0.358259
ENSSSCG00000000298	491.416	410.873	215.007	407.303	557.811	511.154	526.361	456.604	317.422	408.414	725.322	457.346	571.627	754.189	834.055
ENSSSCG00000000299	0.00844445	0.0291951	0.0400328	0.0388601	0.0289351	0.0093388	0.0391282	0.00843389	0.00847077	0.0165866	0	0.0155379	0	0	0.0151942
ENSSSCG00000000312	0	0	0	0	0	0	0	0	0	0	0	0	0	0	0
ENSSSCG00000000318	0	0	0	0	0	0	0	0	0	0	0	0	0	0	0
ENSSSCG00000000327	0	0	0	0	0	0	0	0	0	0	0	0	0	0	0
ENSSSCG00000000332	0	0	0	0	0	0	0	0	0	0	0	0	0	0	0
ENSSSCG00000000333	0	0	0	0	0	0	0	0	0	0	0	0	0	0	0
ENSSSCG00000000353	0	0	0	0	0	0	0	0	0	0	0	0	0	0	0
ENSSSCG00000000359	37.5636	35.642	24.379	49.6473	52.3399	66.835	47.6884	56.0672	60.3446	50.0277	87.2326	85.8231	79.8485	93.8534	89.287
ENSSSCG00000000361	129.577	99.1468	73.4746	154.251	114.76	105.231	88.227	89.4209	101.255	71.4352	73.0472	74.7826	72.0667	74.5635	84.7381
ENSSSCG00000000362	0	0.710232	0	0.724772	0.0563126	0.0908745	0.333157	0.0410344	0.0824278	0.322803	1.11773	0	0.0723792	0.143029	0.443559
ENSSSCG00000000363	0.160576	0.150356	0.266435	0.082105	0.0917026	0.0887911	0.0310018	0.0133646	0.067115	0.0394253	0.65526	0.517058	0.424319	0.768626	0.43339
ENSSSCG00000000364	0.0917734	0.0317289	0.0870143	0.0281552	0.0188678	0.0811945	0.116941	0.0366634	0.0644416	0.0450653	0.2996	0.371502	0.371849	0.447278	0.231181
ENSSSCG00000000365	0	0	0	0	0	0	0	0	0	0	2.00775	1.69746	3.25034	2.24806	1.21727
ENSSSCG00000000366	2.97304	2.76815	2.84179	3.58259	2.94849	2.95378	2.55498	2.84258	2.84895	2.6587	2.6741	3.02431	2.71455	2.85042	2.78345
ENSSSCG00000000367	3.26279	1.49683	2.16552	2.13673	1.118	1.49885	1.54092	2.05549	1.63648	2.39097	0.500715	0.877448	1.10537	1.04848	1.129
ENSSSCG00000000368	8.76757	5.14225	7.6078	5.25352	4.72093	3.72263	4.53409	4.33921	2.47357	3.11367	0.425926	1.72848	1.44801	0.749423	0.774697
ENSSSCG00000000370	1.32254	1.47444	1.90819	1.42598	1.261	1.90775	1.9983	1.9909	1.4997	1.82594	0.938588	0.952236	0.810386	1.73486	0.793222
ENSSSCG00000000371	0	0	0	0	0	0	0	0	0.0546877	0	0	0	0	0.0474472	0
ENSSSCG00000000376	6.83674	5.79852	5.99665	4.51697	8.86161	4.67241	3.88569	4.14294	5.03437	4.92889	5.10837	5.84226	7.71357	6.46262	8.56956
ENSSSCG00000000377	32.9024	29.008	47.6992	36.0057	35.7065	30.5571	33.2709	34.6314	34.2358	36.5758	14.5474	17.6021	14.0504	17.9168	17.2127
ENSSSCG00000000379	2.48688	1.96598	2.89707	2.47144	2.31739	1.62668	2.16938	1.77195	1.54393	1.98069	2.55767	2.24609	2.27065	2.63945	2.18277
ENSSSCG00000000382	9.54094	9.7007	10.6998	9.4028	9.33662	8.6567	10.6719	9.61097	8.46953	9.85377	7.88907	10.1746	7.08461	8.33927	7.06992
ENSSSCG00000000383	6.70664	5.28183	5.95801	5.20278	3.89811	4.54792	4.74152	4.31835	3.27702	5.54858	3.62464	3.96022	3.31762	2.60902	7.57236
ENSSSCG00000000384	25.4499	30.1873	20.7644	28.3101	21.0486	20.7263	23.5919	25.8687	22.0891	24.3148	17.4589	15.3326	14.6267	18.0126	19.3779
ENSSSCG00000000385	0.104007	0.107875	0.0197226	0.207403	0.0142552	0.0230044	0	0.0831012	0.0208662	0.040858	0.113179	0.191374	0.183224	0.289657	0.112285
ENSSSCG00000000386	4.18378	5.3016	4.46354	2.89076	2.63779	4.55446	4.28177	3.53905	4.60555	4.1875	6.25506	7.57774	6.13986	5.35728	6.54604
ENSSSCG00000000393	2.09762	3.51391	1.88632	4.63849	1.6598	3.65106	3.05614	3.82282	4.29508	2.83171	3.07222	3.05058	3.14925	2.94852	1.72501
ENSSSCG00000000394	10.5343	7.2256	6.36852	10.155	7.98087	8.76422	6.21343	6.70843	7.51334	6.69152	5.87187	5.33486	6.1292	8.4111	4.17349
ENSSSCG00000000396	1.13006	0.62156	1.12016	1.28433	1.03492	0.80665	0.571225	0.677185	0.752283	0.776879	0.763911	0.926243	1.04968	1.03714	0.683938
ENSSSCG00000000398	0	0.0546245	0.0599216	0	0	0.0698923	0	0	0	0	0	0	0	0.22001	0
ENSSSCG00000000399	0.0834469	0.133947	0.158239	0.0091431	0.114373	0.0395506	0.0552371	0.0595303	0.0119581	0.0117076	0.345927	0.307087	0.126004	0.352748	0.107248
ENSSSCG00000000400	0	0.0229102	0	0.101649	0	0	0	0	0.026589	0	0	0	0	0	0
ENSSSCG00000000401	0.230182	0.108519	0.0793619	0.0641977	0.0717021	0.115709	0.145441	0.0835978	0.125945	0.0822042	0.341565	0.423539	0.147455	0.364235	0.150607
ENSSSCG00000000402	1.97696	1.39806	2.68386	2.18252	1.47798	1.37474	1.43999	1.6828	1.42724	1.89744	0.584001	0.38581	0.435341	0.45621	0.404224
ENSSSCG00000000403	1.9804	2.09598	2.39503	2.55737	2.06808	2.8457	2.24728	3.20909	2.32443	2.50727	2.55332	2.66481	2.51573	2.09876	2.53315
ENSSSCG00000000405	322.516	285.55	247.745	381.108	284.194	392.811	361.266	313.83	319.902	280.737	265.287	378.205	397.878	373.019	469.053
ENSSSCG00000000406	157.044	146.569	161.206	138.816	152.639	110.272	138.887	108.344	120.078	67.8313	57.6007	72.9305	78.307	53.2277	43.3756
ENSSSCG00000000411	2.18281	1.84695	2.3964	2.48481	2.7241	2.38859	2.95444	1.26215	1.54426	1.76012	0.916786	1.81796	0.971463	0.559918	1.86043
ENSSSCG00000000413	0.015191	0	0	0.0349533	0.0104104	0.0335997	0.0703889	0	0.0152383	0	0.027551	0.0279516	0	0.0528833	0
ENSSSCG00000000415	0	0	0	0.027791	0.0993268	0.0801443	0.0839483	0	0	0	0	0	0	0	0
ENSSSCG00000000418	0	0	0	0	0	0.015732	0.0164787	0	0	0	0	0	0	0	0
ENSSSCG00000000419	0.336723	0.420389	0.102479	0.701441	0.247851	0.399969	0.438215	0.452554	0.271052	0.285786	0.81426	0.688417	0.673747	0.788709	0.478713
ENSSSCG00000000431	5.25734	4.66024	5.3529	4.54773	4.15559	4.62489	5.25963	6.02644	5.97789	4.8552	4.4695	5.1391	4.20983	3.53562	2.87551
ENSSSCG00000000433	0.650401	0.430989	0.637229	0.864659	0.312006	0.215786	0.251142	0.411405	0.152233	0.468423	0.904357	0.558483	0.993013	0.45284	0.624148
ENSSSCG00000000435	1.91552	2.06954	2.35278	3.40577	2.07349	3.34609	2.21894	4.04364	2.29268	2.80047	0.947472	0.841094	1.84063	1.09876	0.744157
ENSSSCG00000000436	0	0	0	0	0	0	0	0	0	0	0	0.0622577	0.0298032	0	0
ENSSSCG00000000437	0.130638	0.064522	0.123863	0.171764	0.115105	0.144473	0.216187	0.167752	0.243369	0.531525	0.0676943	0.377733	0.131508	0.22739	0.235058
ENSSSCG00000000439	0	0.00977049	0	0.0433501	0.00774679	0.0187521	0.0130948	0.0282251	0.0113394	0.0499582	0.0205017	0.0103999	0	0.0196762	0
ENSSSCG00000000442	0	0	0	0	0	0	0	0	0	0	0	0	0	0	0
ENSSSCG00000000443	0.103217	0.0297378	0.0326216	0.167126	0.0785947	0.0760993	0.146137	0.0687254	0.103539	0.157686	0.0415998	0.0211024	0.101019	0.0199624	0.123814
ENSSSCG00000000444	49.0744	52.6493	44.523	58.3637	46.0743	49.0482	45.0164	54.2513	53.1348	38.4965	53.569	45.9954	44.523	52.9068	44.8125
ENSSSCG00000000449	0.859343	1.29294	0.724249	1.24496	0.501665	0.809563	0.811118	1.06489	1.18129	1.17217	0.836995	0.702758	1.06532	0.969491	1.08809
ENSSSCG00000000453	2.9007	2.50715	2.66297	3.17823	1.8932	3.56435	2.82681	2.89707	3.00211	2.89399	2.75568	2.11799	2.10891	3.366	1.90545
ENSSSCG00000000455	0.315223	0.280024	0.680775	0.846189	0.174019	0.522913	0.324582	0.393536	0.465525	0.773951	0.317612	0.338343	0.53989	0.320065	0.409635
ENSSSCG00000000456	0.200828	0.0486026	0.129481	0.221803	0.110103	0.0621873	0.120972	0.0401153	0.056407	0.0552252	0.291384	0.162592	0.127364	0.167791	0.303536
ENSSSCG00000000457	1.99698	3.0946	2.5074	2.1084	1.68347	1.90354	2.39073	1.62312	2.17922	1.28424	2.66711	2.7597	3.13528	2.82877	3.56313
ENSSSCG00000000458	2.6703	2.67215	2.26748	2.36167	2.21209	1.85683	1.88754	2.31425	2.31816	1.42382	2.22484	2.5308	2.42302	1.70389	2.87614
ENSSSCG00000000462	10.4974	7.23993	7.39663	13.8691	7.12003	8.46837	6.87136	8.04275	10.3138	4.2721	11.3449	4.63042	9.87976	11.8893	5.62765
ENSSSCG00000000464	0	0	0	0	0.039784	0	0	0	0	0	0	0	0	0.101048	0
ENSSSCG00000000466	0.349429	0.220881	0.138458	0.524007	0.221595	0.651753	0.259784	0.239607	0.303434	0.194636	0.113506	0.153542	0.257255	0.208793	0.131377
ENSSSCG00000000469	3.09203	3.9985	3.36016	3.8765	3.87936	3.27483	2.79656	3.39697	3.88901	2.32423	2.45882	2.51646	1.84363	1.80091	2.4394
ENSSSCG00000000473	12.1993	11.7456	12.3644	16.2022	8.44798	10.4978	10.0214	9.64495	12.4758	5.40669	6.96596	7.80763	7.47514	6.6218	6.68057
ENSSSCG00000000475	0.387354	0.432666	0.559377	0.644459	0.375722	0.461331	0.434905	0.339255	0.251071	0.368715	0.194545	0.296061	0.0734877	0.155593	0.139395
ENSSSCG00000000477	0.768724	0.825502	0.905554	1.27447	0.548095	0.56676	0.782552	0.457555	0.677651	0.42705	0.535144	0.614364	0.478768	0.310861	0.293401
ENSSSCG00000000478	0	0.00792977	0	0	0	0	0	0.0183261	0.0276093	0	0.149754	0	0.0161623	0.0159693	0
ENSSSCG00000000482	0	0	0	0	0	0	0	0	0	0	0	0	0	0	0
ENSSSCG00000000483	0.580248	0.334349	0.495142	0.682388	0.318117	0.320851	0.403295	0.753378	0.562654	0.0569861	0.175394	0.3203	0.136293	0.26933	0.278413
ENSSSCG00000000486	1.47179	1.32141	1.80654	1.68887	1.29792	1.75384	1.22913	1.48134	1.30471	1.42304	0.765615	1.57449	0.96476	0.834082	0.944326
ENSSSCG00000000487	0.769212	0.494772	0.695401	0.94669	0.551662	0.633063	0.808166	0.786115	0.951053	0.614895	0.291993	0.230408	0.693301	0.373647	0.193124
ENSSSCG00000000488	10.0263	11.1949	14.8008	10.7504	14.5776	8.55619	10.9531	8.09534	7.53421	7.99544	8.75772	9.56349	9.8686	11.4587	6.1526
ENSSSCG00000000492	0	0	0	0	0	0	0	0	0	0	0	0	0	0	0
ENSSSCG00000000493	0.430621	0.682362	1.17384	0.688075	0.381179	0.714342	0.62354	0.716804	0.59395	0.440534	1.17149	0.891394	0.69539	1.28047	1.38823
ENSSSCG00000000496	0.0172511	0.0298211	0	0	0	0.0190781	0	0	0	0	0	0.0634845	0	0	0
ENSSSCG00000000499	11.6075	7.33612	10.73	6.9294	5.78149	5.72838	9.44597	6.27456	2.9838	7.16051	2.41833	2.18613	2.46948	1.60682	2.73758
ENSSSCG00000000500	0.641883	0.572271	0.450458	0.255845	0.183574	0.413622	0.562059	0.4745	0.228148	0.337533	0.164997	0.260395	0.258209	0.149556	0.291011
ENSSSCG00000000502	5.85128	6.84684	9.22492	7.59644	5.75508	6.13777	6.01249	6.32934	5.49902	5.5079	3.29646	3.79151	3.57868	2.5885	3.34038
ENSSSCG00000000504	8.39617	4.80054	13.1035	12.9003	7.93161	4.13526	4.13321	3.73456	2.11589	4.14312	2.69527	2.99909	2.58182	2.80131	2.11947
ENSSSCG00000000509	1.94954	2.3442	1.74151	2.11312	1.1704	1.25916	1.34381	1.46435	1.14212	1.75113	1.25651	1.44278	1.35295	0.925472	1.42053
ENSSSCG00000000510	30.7077	22.8975	16.7453	23.0994	17.255	12.4351	15.7474	10.9594	11.4126	7.70659	8.29222	9.67472	12.344	9.29088	9.88162
ENSSSCG00000000512	5.98206	5.52143	5.44648	6.30483	5.04297	4.9179	4.60063	4.90627	4.58994	3.99771	3.50268	3.06158	3.85592	3.87882	3.29681
ENSSSCG00000000515	0	0	0	0	0	0.0355244	0.0124035	0	0.0322224	0	0.0194195	0	0	0.0372751	0
ENSSSCG00000000516	0	0.00804507	0	0.00713893	0	0	0	0.00929626	0.0186738	0	0	0	0	0	0
ENSSSCG00000000517	0.00924647	0.00399598	0	0	0.00633665	0	0	0	0	0.0136214	0.0167698	0	0	0.00804728	0
ENSSSCG00000000519	0.791142	1.01827	1.08441	1.19379	0.789686	1.15072	1.18542	0.712854	1.24217	0.599626	0.935771	0.933556	0.999843	0.9879	0.897433
ENSSSCG00000000521	1.47941	1.01413	3.62765	2.81711	2.97161	0.507752	0.945515	1.019	0.255865	2.40484	0.0925213	0	0	0.0887959	0.183581
ENSSSCG00000000522	37.7341	44.774	44.0907	50.194	38.9429	39.7299	41.4689	34.1541	46.1617	29.8053	25.0131	29.4686	25.0066	29.3406	21.6851
ENSSSCG00000000523	0.0922363	0.177161	0.301228	0.102184	0.0561866	0.147341	0.189949	0.153535	0.226169	0.16104	0.185871	0.150859	0.108326	0.0891933	0.129082
ENSSSCG00000000527	0	0	0	0	0	0	0	0	0	0	0	0	0	0	0
ENSSSCG00000000528	0.178734	0.321843	0.141221	0.125661	0.214353	0.131776	0.0862691	0.25289	0.0747047	0.292558	0.189093	0.164437	0.446064	0.492587	0.2412
ENSSSCG00000000530	1.15555	1.6113	1.68196	1.90411	1.09815	1.4876	1.25493	1.46517	1.72514	1.30775	2.39866	2.39201	3.26028	2.70278	2.64773
ENSSSCG00000000531	0.173422	0.1606	0.264261	0.479788	0.0848907	0.157541	0.143495	0.167019	0.118046	0.145987	0	0.136757	0.120022	0.0539039	0.0445774
ENSSSCG00000000534	2.0376	2.23973	2.38342	3.51628	2.35259	2.74327	2.43733	2.45533	2.34388	1.81624	2.4101	2.22101	2.84824	1.77334	2.01247
ENSSSCG00000000536	1.92979	3.30459	4.50551	3.32189	2.21742	1.99778	2.44557	2.10852	2.53984	1.64587	9.07884	8.24972	9.66212	9.66036	7.85839
ENSSSCG00000000540	0.0131015	0	0	0.0401942	0	0	0.0607073	0.0130851	0	0	0	0	0	0	0
ENSSSCG00000000541	0.0526146	0.0454762	0.0748292	0.107611	0.0781235	0.0387913	0.0914231	0.0613069	0.0527785	0.0344485	5.18471	5.11489	6.85898	5.67807	5.1122
ENSSSCG00000000545	0.435529	0.304047	0.270001	0.526755	0.264031	0.648382	0.465707	0.702666	0.789755	0.707404	0.212664	0.462335	0.236078	0.145786	0.150703
ENSSSCG00000000546	0.0450942	0.0857475	0.0256535	0.0830067	0.018542	0.0299221	0.0522372	0.0360302	0.0452348	0.00885741	1.99555	1.87522	2.46266	1.97799	1.44427
ENSSSCG00000000547	1.39976	1.89039	3.23498	1.76134	2.54803	0.943315	1.31745	1.41985	1.42606	1.4821	7.57631	6.11699	7.59032	7.49966	5.62751
ENSSSCG00000000549	25.4788	19.9195	25.3804	28.0715	18.74	16.2282	19.0167	13.0172	13.9707	17.267	15.0201	13.6147	14.47	15.8726	17.8329
ENSSSCG00000000550	0	0	0	0	0	0	0	0	0	0	0	0	0	0	0
ENSSSCG00000000551	0.116365	0.150865	0.0919419	0.218163	0.0797451	0.0500456	0.104842	0.0258264	0.116727	0.0190469	0.140696	0	0	0.157536	0.127952
ENSSSCG00000000553	3.09892	2.46961	3.16735	2.44221	2.34776	2.09086	1.74549	1.77468	2.16745	1.36816	1.70157	1.674	1.57767	2.62279	1.25331
ENSSSCG00000000554	17.9074	19.0206	9.37891	14.4331	9.32573	12.3901	11.3321	11.1167	19.7906	6.47654	9.31708	9.62016	7.79842	5.83444	7.86679
ENSSSCG00000000555	0.887271	0.969266	2.00968	1.22871	1.19921	0.708674	0.984989	0.873853	0.568634	0.502258	1.68742	1.74597	1.40025	1.4586	1.48561
ENSSSCG00000000559	12.3628	8.52078	13.581	8.89344	10.2398	7.07181	9.56798	6.66331	6.53209	7.97573	6.26263	5.56929	7.26595	5.04582	5.27351
ENSSSCG00000000563	0.0231108	0.189765	0.164343	0.159529	0.0316758	0.140571	0.0803146	0.219278	0.139097	0.136183	0.167659	0.106311	0.30535	0.140795	0.103959
ENSSSCG00000000567	0.0674408	0.204018	0.399647	0.28449	0.115544	0.111875	0.117185	0.0336782	0.0845638	0.0165584	0	0.0620461	0.118808	0.0586943	0.0303369
ENSSSCG00000000570	2.60824	3.53825	3.01638	4.13547	2.0279	3.09144	2.89945	3.58622	3.32033	2.89467	2.1849	2.99143	2.2459	1.89334	2.04137
ENSSSCG00000000571	0.840685	1.01169	1.7536	0.81342	1.19213	0.929721	0.876464	0.910678	0.480035	0.749423	0.656795	0.928124	0.729107	0.810448	0.395618
ENSSSCG00000000573	2.32945	1.35806	2.93621	2.0879	1.05799	3.46519	2.58203	3.5856	2.18093	5.37397	0.447331	0.554688	0.402323	0.349815	0.443797
ENSSSCG00000000576	75.2716	59.7545	69.6225	121.381	49.3908	90.4674	47.2283	63.093	74.099	87.0127	79.5879	70.0168	71.6689	122.701	70.519
ENSSSCG00000000577	0.365022	0.796258	0	1.2265	0.0357359	0.115338	0.0402707	0.0173603	0.418468	0.0170709	0.378297	0.127933	0.0612423	0.574853	0.0938273
ENSSSCG00000000579	4.04158	2.78888	3.83199	4.12179	3.41119	2.09475	2.05385	2.44171	2.37506	2.06573	1.43803	1.60079	2.26982	2.14687	1.94186
ENSSSCG00000000580	0.178267	0.294763	0.374789	0.332899	0.154037	0.222862	0.242418	0.185785	0.163273	0.121792	1.06834	0.969781	1.29714	1.10627	0.934384
ENSSSCG00000000582	0	0	0	0	0	0	0	0	0	0	0	0	0	0	0
ENSSSCG00000000583	0.518684	0.498125	0.502715	0.512743	0.434447	0.407906	0.333802	0.725249	0.728421	0.23772	1.8187	1.88757	1.72596	2.16679	1.88729
ENSSSCG00000000584	0	0	0.0101999	0	0.00737233	0.142765	0.0872325	0.0644657	0	0.126782	0	0	0.0189515	0	0
ENSSSCG00000000585	0	0.00728224	0	0	0	0	0	0	0	0	0	0	0	0	0
ENSSSCG00000000587	6.9608	7.36206	5.84747	7.15686	5.49303	4.90984	4.72401	4.07294	4.3628	4.22207	4.04418	3.14193	1.78718	2.27286	3.72307
ENSSSCG00000000588	0.538089	0.621981	0.737617	1.31766	0.253241	0.387159	0.465614	0.466192	0.409702	0.299247	0.270431	0.298221	0.216996	0.203119	0.396609
ENSSSCG00000000590	0.0277157	0.0239554	0	0	0	0	0	0	0	0	0	0	0	0	0
ENSSSCG00000000591	0.0300471	0.103882	0	0.153636	0.0137276	0.022153	0.0116022	0.0400127	0.0401877	0.00983643	0.10899	0	0.0176443	0.034867	0.0360429
ENSSSCG00000000598	0	0	0	0	0	0	0	0	0	0	0	0	0	0	0
ENSSSCG00000000599	0.901826	0.862987	1.31924	1.32407	1.30227	0.918976	1.0596	0.636922	0.775403	0.765483	0.514043	0.521518	0.669527	0.762442	0.579525
ENSSSCG00000000600	8.82454	5.89519	10.5003	7.55917	6.64983	8.22982	7.43937	7.16316	5.97189	7.04375	1.74286	1.31537	2.10581	1.57069	1.43388
ENSSSCG00000000601	0	0.0391005	0.11152	0.0693931	0.0124008	0.0800469	0.094327	0.0813268	0.0181516	0	0	0	0.095633	0	0
ENSSSCG00000000602	1.90812	2.11103	2.43635	2.8294	1.39482	1.85699	2.03354	1.88032	0.740106	1.14937	0.876699	0.702195	1.07567	0.575693	0.411998
ENSSSCG00000000605	0	0.102028	0.0373075	0	0.0269653	0	0.136742	0	0	0.193218	0	0	0.138635	0	0
ENSSSCG00000000607	0.728161	0.564261	0.849113	1.05277	0.269581	0.333219	0.164822	0.359445	0.361017	0.419212	0.500926	0.169403	0.796202	0.524461	0.647566
ENSSSCG00000000610	0.263422	0	0	0	0	0	0.101716	0	0	0.0862356	0	0	0	0	0
ENSSSCG00000000611	9.25554	10.6704	13.6407	10.4207	10.4738	9.29001	10.9773	9.25773	9.17369	7.89775	9.70651	10.2284	9.69558	10.132	10.3496
ENSSSCG00000000612	2.29289	4.01653	5.41238	2.69267	2.33134	2.77651	2.64032	4.14513	2.83921	3.36106	2.91217	3.35513	2.14549	2.03697	2.15463
ENSSSCG00000000614	0.0305247	0.0175889	0	0.0156078	0.0348645	0.0112525	0	0	0	0.00999278	0.0184537	0	0	0.0531318	0
ENSSSCG00000000619	0.558999	0.528454	0.530011	0.777088	0.371113	0.386377	0.647545	0.488512	0.508172	0.428901	1.04551	0.899997	0.923217	1.30747	0.817226
ENSSSCG00000000623	0.12603	0	0.074684	0.0724964	0.129553	0.139378	0	0.0629361	0.0158028	0.0154717	0.0285717	0.0289872	0.0277527	0.0274212	0.028346
ENSSSCG00000000625	2.35852	3.17631	2.28822	7.20204	2.69885	3.60311	2.68128	2.9472	4.11551	3.9	5.11312	5.08655	3.74908	4.0098	3.3555
ENSSSCG00000000629	0.0256168	0	0	0	0	0	0.0296745	0	0	0	0	0	0	0	0
ENSSSCG00000000631	0	0	0	0	0	0	0	0	0	0	0	0	0	0	0
ENSSSCG00000000633	2140.82	2712.43	2859.59	3362.99	3415.94	2674.54	2832.94	3224.39	2714.29	2678.47	2420.23	2327.54	2079.94	2668.99	2549.53
ENSSSCG00000000634	0.0925709	0.00889017	0.00975228	0.00788884	0.0704881	0	0	0.0102728	0.0103177	0	0	0.0378516	0.0181198	0.0179034	0
ENSSSCG00000000635	7.09362	2.97965	6.72577	11.8474	8.2233	4.98555	4.30062	4.83352	5.58618	2.99501	1.92378	3.04962	2.21901	1.96172	0.835007
ENSSSCG00000000636	0.0654213	0.169636	0.372173	0	0.0448335	0.0723501	0	0	0.13125	0	0	0	0	0	0.235427
ENSSSCG00000000638	0	0	0	0	0	0	0	0	0	0	0	0	0	0	0
ENSSSCG00000000639	0	0.0425963	0	0	0	0	0	0	0	0	0	0	0	0	0
ENSSSCG00000000640	0.0467662	0.0808426	0.0886821	0.0358685	0	0	0.054174	0	0	0	0	0	0	0	0
ENSSSCG00000000642	0	0.0584731	0	0	0	0	0	0	0	0	0	0	0.119179	0	0.121727
ENSSSCG00000000645	37.1566	32.9586	34.9215	38.6098	32.0675	23.864	21.1616	23.2049	21.2901	17.7958	8.04164	7.39711	5.88439	8.54107	6.70161
ENSSSCG00000000647	0.396113	0.281952	0.397664	0.464648	0.383234	0.360759	0.350891	0.325802	0.116867	0.114418	0	0	0.0820959	0.162231	0.251553
ENSSSCG00000000648	0	0.0203868	0.246002	0.180906	0.0161642	0	0.0273231	0	0	0.0694941	0.0427783	0	0.0831042	0	0.0424404
ENSSSCG00000000649	1.60242	0.918325	0.809205	2.03723	0.668436	0.943853	0.484238	0.521874	0.515421	1.17175	0.173741	0.160244	0.199445	0.0757934	0.360408
ENSSSCG00000000650	0	0	0	0	0	0	0	0	0	0	0	0	0	0	0
ENSSSCG00000000651	0	0.0954662	0	0.338854	0.0378465	0.183224	0.0639736	0.49641	0.0553979	0.379661	0	0.203233	0	0	0.0993687
ENSSSCG00000000653	0.169418	0.234292	0.192759	0.36383	0.301867	0.487138	0.353256	0.135365	0.475848	0.465878	0.122905	0	0	0.0589782	0
ENSSSCG00000000656	6.98137	4.50906	9.52893	15.4163	10.7254	3.64827	3.9103	3.06489	3.30917	3.8426	0.973978	0.564652	0.810908	0.93476	1.24236
ENSSSCG00000000657	12.9634	9.21902	18.1412	24.995	13.652	12.4128	14.5987	7.375	7.96691	10.6364	1.19043	1.81162	3.52675	2.79913	2.0668
ENSSSCG00000000659	0	0.011571	0	0	0.0183488	0	0	0	0	0	0	0	0	0	0
ENSSSCG00000000660	0.183642	0.144297	0.0870594	0.121642	0.125851	0.0369257	0.0580175	0.0500215	0.133974	0.0737815	0.0756957	0.0153593	0.0588208	0.232473	0.0450587
ENSSSCG00000000661	3.47142	3.80825	3.08042	3.00384	2.71448	3.3797	3.437	4.63759	3.92868	3.96293	5.00445	6.90612	4.93941	6.19735	4.48444
ENSSSCG00000000663	0.0888558	0	1.09522	0.272601	0.0608933	0.0982665	0	0	0.0891327	0.523592	0.161153	0	0	0	0
ENSSSCG00000000664	0	0	0.0371764	0.0300729	0.0268706	0.0289083	0	0.0652677	0.0524425	0.0385078	0	0	0	0	0
ENSSSCG00000000665	0.659299	0.860253	0.72128	0.909226	0.382309	0.441681	0.359835	0.417877	0.470578	0.454493	0.229949	0.116646	0.178686	0.297931	0.171099
ENSSSCG00000000667	0	0	0	0	0	0	0	0	0	0	0	0	0	0	0.134911
ENSSSCG00000000668	0	0	0	0	0	0	0	0	0	0	0	0	0	0	0
ENSSSCG00000000669	0	0	0	0	0	0	0	0	0	0	0.0988758	0	0	0	0
ENSSSCG00000000672	0.400694	0.293856	0.195714	0.391137	0.141459	0.0805693	0.168787	0.0485082	0.0121801	0.131174	0.13213	0	0.171124	0.147945	0.152934
ENSSSCG00000000679	0.0570243	0.123219	0	0.0437362	0	0.126128	0.198171	0.199335	0.114404	0.0560036	0.258555	0.0524629	0.100457	0.0496287	0
ENSSSCG00000000680	0.0154954	0	0	0	0.0106191	0.0171365	0	0	0	0	0	0.0285118	0	0	0.0278812
ENSSSCG00000000681	2.24214	1.89756	0.885778	1.95253	1.58456	2.40211	1.51509	2.216	2.83483	2.31669	2.24501	1.67601	1.4812	1.3009	1.17668
ENSSSCG00000000682	0.105931	0.183118	0.0334793	0.24374	0	0.234301	0.204518	0.105799	0.070841	0.0346784	0.320203	0.584746	0.497639	0.245848	0.190604
ENSSSCG00000000683	0.71727	1.11592	1.04278	1.17361	0.458778	0.687471	0.94167	0.52534	1.15121	0.845317	0.0867248	0.263958	0.336956	0.499397	0.430199
ENSSSCG00000000684	13.6289	14.9431	12.6395	12.7901	14.4355	14.2849	17.1689	11.2964	14.2196	9.70938	16.1283	20.385	19.4293	18.5919	19.0401
ENSSSCG00000000685	1328.67	1284.41	768.609	1204.85	1373.67	1118.3	1346.46	893.176	1195.16	931.12	1056.8	913.092	1215.55	1027.54	1465.13
ENSSSCG00000000687	0.0135828	0.0704398	0.103027	0	0.00930835	0.0300427	0.0472029	0.135658	0.0272503	0.120057	0.0739031	0.0499852	0.0717847	0.118212	0.0244398
ENSSSCG00000000688	0.123321	0.159885	0.0292316	0.0236461	0.0422563	0.0340956	0	0.0615835	0.154632	0.121114	0	0.0567284	0	0.160991	0
ENSSSCG00000000690	32.398	31.2434	24.013	25.9332	34.1039	26.9538	28.7284	24.999	30.2554	31.8504	36.0306	36.1309	41.7192	35.4385	41.0131
ENSSSCG00000000691	15.5948	15.3734	14.253	12.8762	16.1055	12.6271	14.7418	13.7186	16.1844	14.3126	16.2749	15.9626	19.4674	17.4972	17.5091
ENSSSCG00000000692	0	0	0	0	0	0	0	0	0	0	0	0	0	0	0
ENSSSCG00000000693	1.33194	2.01937	1.81149	2.30271	0.965158	2.42684	1.89703	2.91134	2.34364	1.88709	2.39587	4.74088	2.26949	3.30657	2.23943
ENSSSCG00000000694	0.448342	0.664309	0.303637	0.294743	1.09732	0.212497	0.370971	1.05548	0.642484	0.81773	17825.3	13956.4	15661.4	15633.7	16472
ENSSSCG00000000695	0.816555	0.965363	0.498342	1.90043	0.894055	1.13139	0.804556	1.22799	1.12979	0.645237	1.49796	1.00165	1.14087	1.33962	0.962606
ENSSSCG00000000696	10.6285	10.3329	12.1026	10.2789	11.1558	10.7064	12.7112	8.68829	13.4437	10.9796	6.49834	8.30443	6.61554	7.8858	7.25288
ENSSSCG00000000697	10.6393	9.76516	10.9572	8.97864	8.21684	8.15144	8.85708	8.64402	8.52291	9.73643	11.508	11.169	10.1793	9.75292	10.907
ENSSSCG00000000699	0	0	0	0.124078	0	0.0596364	0	0	0	0	0	0	0.0949977	0.093863	0
ENSSSCG00000000700	0.115937	0.112733	0.0961838	0.377912	0.0993147	0.112188	0.134301	0.144739	0.0581489	0.227722	0.157701	0.106663	0.485071	0.277476	0.0521516
ENSSSCG00000000702	6.39731	6.10345	8.0377	6.62253	5.97723	5.58642	5.91231	7.03521	5.5055	4.06837	7.35455	7.8796	8.12908	9.88786	5.62959
ENSSSCG00000000703	0.0188875	0.293849	0.0626782	0.130376	0.0711903	0.125327	0.120336	0.29239	0.113678	0.185494	0.256914	0.434416	0.19964	0.213693	0.203908
ENSSSCG00000000704	0	0.0216294	0.0237269	0	0	0.0276749	0	0	0	0	0	0	0	0	0
ENSSSCG00000000705	0.00763151	0.0197883	0	0	0	0.00843976	0.0353614	0	0.0153106	0.0074949	0.0415225	0	0	0.0132835	0
ENSSSCG00000000706	14.7971	12.8724	9.43193	11.7606	10.7316	9.9203	9.28099	12.156	12.1899	8.84734	9.83779	9.16968	11.7168	11.5769	9.55315
ENSSSCG00000000707	0.161425	0.0976665	0.290802	0.0990469	0.143812	0.124965	0.0560983	0	0.0809638	0.063414	0.0292767	0.0297024	0.0284375	0	0
ENSSSCG00000000708	19.1384	8.78785	20.8867	15.0036	16.4628	11.8779	11.8066	10.1794	9.874	12.2613	5.83024	4.31017	4.60952	4.1207	5.6945
ENSSSCG00000000709	0.265379	0.012743	0	0.49754	0.0909327	0.0163047	0.0341573	0.0147248	0	0	0.0534781	0	0.0259726	0	0
ENSSSCG00000000712	6.05527	4.82812	7.79376	11.7461	10.3051	8.47118	5.76352	9.70151	3.79634	6.3582	4.94195	4.31745	4.69362	2.96874	2.86911
ENSSSCG00000000716	0	0.0184431	0	0	0	0	0	0	0	0.0209562	0.116099	0.0392625	0	0	0
ENSSSCG00000000718	0	0	0	0	0	0	0	0	0	0	0	0	0	0	0
ENSSSCG00000000719	41.616	37.1455	44.4556	52.4258	43.1581	49.1733	38.6304	44.4721	41.767	47.4046	32.1489	33.6332	34.41	37.5876	34.1513
ENSSSCG00000000720	0.227672	0.136235	0.132841	0.299986	0.0960153	0.148489	0.0676245	0.104948	0.158111	0.0917321	0.0952884	0.268539	0.133694	0.071129	0.0315119
ENSSSCG00000000721	0.00854015	0.0369074	0.0242919	0	0.0409682	0.00944464	0.0197858	0.0511768	0.0257003	0	0.0619552	0.0942841	0.0451345	0.0148651	0.0307329
ENSSSCG00000000722	0.433759	0.234318	0.154225	0.353475	0.222943	0.149906	0.0314041	0.162456	0.135972	0.0798739	0.0983355	0.399062	0.0477584	0.188752	0.243897
ENSSSCG00000000723	1.69673	2.1133	2.21924	1.6417	1.50863	1.74171	1.69335	1.81627	1.78057	0.999814	1.35715	1.98528	1.53285	1.60541	1.12724
ENSSSCG00000000728	0.03684	0.0106139	0.0465728	0	0	0.0135806	0.0142251	0	0	0	0	0.0451908	0	0	0.0441912
ENSSSCG00000000730	0	0	0	0.00773778	0	0.0111572	0	0	0.0101201	0	0	0	0.0177728	0.0175605	0.0181528
ENSSSCG00000000732	0.0226708	0.0195949	0.0322427	0.0173879	0.0310727	0.0313398	0.0393927	0.0169818	0.0511682	0	0.0719542	0.0625719	0.0898608	0.0295958	0.0305939
ENSSSCG00000000734	1.52694	0.974835	1.8097	1.58368	1.04642	1.47758	0.623104	1.1611	1.39246	1.49961	0.818211	0.638545	0.886461	0.72486	0.499537
ENSSSCG00000000735	5.77744	4.84527	2.26436	5.11118	3.45949	4.01705	2.96528	2.88511	4.61914	4.66281	3.31983	2.55239	5.18971	3.21105	4.14274
ENSSSCG00000000736	6.63112	6.18516	4.25249	4.68921	5.52832	6.76997	5.72311	7.13939	6.18717	7.71786	7.3783	8.79237	7.3708	8.93549	7.40335
ENSSSCG00000000737	0.428929	0.32018	0.3882	0.478513	0.407517	0.463576	0.248436	0.554963	0.342257	0.440399	0.282882	0.233184	0.36064	0.492078	0.298187
ENSSSCG00000000738	0.985244	0.234183	1.33117	0.850115	1.18159	1.30751	1.14131	1.35302	2.42137	1.59655	0.312704	0.181287	0.303741	0.342986	0.265915
ENSSSCG00000000739	0	0	0.0636372	0.20591	0.045996	0	0	0	0.0168317	0.0494372	0	0	0.0886788	0	0
ENSSSCG00000000740	0	0	0	0	0	0	0	0	0	0	0	0	0	0	0
ENSSSCG00000000741	0.120513	0.16666	0.159969	0.314263	0.214729	0.159932	0.0837613	0.168507	0.290132	0.189369	0.087427	0.133048	0.382145	0.293673	0
ENSSSCG00000000742	0.757324	0.920844	1.53347	1.07309	1.66255	0.90851	0.802939	1.51275	1.46786	0.945468	1.0476	1.01559	0.76883	1.34055	1.13171
ENSSSCG00000000743	94.6879	87.3458	57.2432	79.5984	87.8817	89.1089	93.3973	77.5993	99.4804	57.9924	56.7814	64.0755	71.848	58.7517	52.5284
ENSSSCG00000000745	0.178159	0.218825	0.115577	0.0863014	0.0642597	0.103699	0.119483	0.196667	0.244557	0.165761	4.37059	4.83098	5.35207	4.83114	3.71181
ENSSSCG00000000746	2.34654	2.509	2.2824	1.62907	2.3359	2.62862	2.70652	4.65691	3.15538	4.13228	3.94394	4.16879	3.49235	4.01401	3.749
ENSSSCG00000000748	0	0	0	0	0	0	0	0	0	0	0	0	0	0	0
ENSSSCG00000000749	0.0387924	0.111764	0.0858217	0.178517	0.0886153	0.0143003	0.0449371	0.0129146	0.0259422	0.139693	0.117259	0.0237929	0.0227796	0	0.0697998
ENSSSCG00000000751	0.340592	0.303041	0.427407	0.253542	0.260869	0.354507	0.324916	0.200097	0.301458	0.403361	0.163512	0.331779	0.19412	0.156928	0.198269
ENSSSCG00000000753	9.92727	11.6821	16.719	8.92352	8.08721	6.18281	9.63564	6.47408	7.10867	6.99684	24.7734	24.0076	28.8413	24.0388	19.1673
ENSSSCG00000000754	1.00317	1.59224	2.26546	1.39892	1.17496	1.57335	1.6269	2.16777	1.70155	0.806081	1.42243	2.71843	1.96003	1.93661	1.54247
ENSSSCG00000000755	1.43876	1.2697	2.03188	1.76625	1.4242	1.01775	1.14614	0.83283	1.29155	0.988677	0.924649	1.57409	1.30916	1.09047	1.25163
ENSSSCG00000000757	19.0713	22.2623	18.2117	22.4757	18.8149	17.3524	18.9487	16.9731	18.8114	15.4693	31.0967	22.7621	25.5584	28.1821	23.5952
ENSSSCG00000000759	5.45575	3.16553	1.60454	2.07284	3.75616	2.65365	2.45776	2.4722	2.6857	2.45579	3.75636	5.15877	3.91566	5.18783	4.13571
ENSSSCG00000000760	0.0425771	0.00920012	0.0201846	0.0408194	0	0.0235432	0.0616516	0.0106309	0.0427098	0.0313612	0.0193049	0	0	0	0.0191524
ENSSSCG00000000764	2.31771	2.94597	0.99104	4.11294	2.2735	2.96525	3.52714	2.72331	2.00583	1.9638	4.69803	5.76979	5.84432	8.1476	6.21456
ENSSSCG00000000765	4.6527	2.46771	3.50909	4.31465	3.82622	2.83001	3.06232	2.36568	2.88518	3.96708	2.45479	2.37374	2.2354	1.80377	2.58761
ENSSSCG00000000766	1.6688	1.50947	1.67793	0.96441	1.61173	1.176	0.953081	1.1008	1.31584	1.27303	2.3509	2.58503	2.03739	2.75612	1.64799
ENSSSCG00000000767	16.6294	16.0898	15.7581	19.926	18.527	18.1384	18.9113	15.5267	16.7861	13.4014	9.51329	8.65499	9.25734	10.5362	11.165
ENSSSCG00000000769	0.891745	1.55237	0.512064	1.14633	0.580991	0.79173	1.30943	1.06625	0.781134	0.690758	0.717538	0.589311	0.708034	0.797954	0.350285
ENSSSCG00000000770	10.4594	7.74379	5.04253	8.09877	5.81901	5.51461	7.77728	6.24234	4.19952	4.79009	6.76012	5.94676	5.94175	4.83429	6.2896
ENSSSCG00000000774	0.796987	0.636867	0.356442	1.26867	0.556484	0.582054	0.644519	0.480597	0.603374	0.443049	0.818179	0.553385	0.476836	0.314094	0.568201
ENSSSCG00000000777	0	0	0	0	0	0	0	0	0	0	0	0	0	0	0
ENSSSCG00000000778	0.351345	0.337418	0.451569	0.341332	0.224726	0.241768	0.217065	0.249532	0.140976	0.076679	0.169924	0.186761	0.0550177	0.285393	0.0421454
ENSSSCG00000000779	1.57258	1.96332	1.75137	2.76963	1.60229	1.62871	1.61927	0.922423	1.19354	0.956076	3.81789	3.49066	4.10422	3.4614	3.26374
ENSSSCG00000000781	0.157914	0.0839931	0.138207	0.204965	0.0832452	0	0.0140713	0.036396	0.0365551	0	0.066092	0.201159	0.299589	0.0422872	0.480846
ENSSSCG00000000782	0	0	0	0	0	0	0	0	0	0	0	0	0	0	0
ENSSSCG00000000783	0.0420879	0.127322	0.139669	0.0484206	0.028843	0.0698182	0	0.0840706	0	0.0826691	0.0381663	0.0387213	0.370723	0.183147	0.0757296
ENSSSCG00000000784	0.261111	0.213486	0.441613	0.346406	0.386899	0.179503	0.384221	0.176206	0.233609	0.256437	0.921528	1.15568	0.621607	0.81072	0.799968
ENSSSCG00000000789	0.137937	0.0476889	0.0435945	0.0282117	0.0126038	0.0406788	0.0319571	0.036737	0.119918	0.0903116	0.0500335	0	0.0161998	0.0800315	0
ENSSSCG00000000791	0.0655139	0.00808934	0.124233	0.0574257	0.0769662	0.0207007	0.0433665	0.0373897	0.0187766	0.0735328	0.0339482	0	0.0164876	0.0488719	0.0336801
ENSSSCG00000000793	4.68372	6.82421	8.66756	6.83819	5.76039	4.83753	5.75503	4.58597	4.79899	4.30417	3.97426	4.32445	5.18641	4.00349	4.1686
ENSSSCG00000000795	0.519219	0.786982	0.495862	0.479028	0.322304	0.237174	0.270223	0.270558	0.335902	0.229097	0.566372	0.692299	1.27261	0.52392	0.318183
ENSSSCG00000000798	3.06617	2.71145	3.59615	3.5615	2.75715	2.15607	2.11469	2.14187	2.48903	1.86247	2.12152	1.33708	1.40503	1.48079	0.956708
ENSSSCG00000000799	0.629436	0.617118	1.22031	1.34741	0.701757	0.509088	0.370011	0.403461	0.650246	0.535131	0.357806	0.276579	0.2648	0.228933	0.304269
ENSSSCG00000000800	0.175587	0.223654	0.254104	0.38275	0.164663	0.255505	0.139169	0.461494	0.250297	0.208748	0.469299	0.272071	0.195363	0.257373	0.232796
ENSSSCG00000000801	4.03814	3.03223	2.79367	1.86154	1.8449	2.27393	2.02581	3.26034	2.339	1.92568	1.34557	1.30663	1.58707	1.49432	1.69728
ENSSSCG00000000802	0.0606401	0	0	0.0930189	0	0.0335312	0	0	0.0608291	0	0.0824846	0	0.0267068	0	0.0272777
ENSSSCG00000000804	9.10844	7.3678	14.2175	11.4449	9.40686	6.56064	7.39008	7.39248	6.70156	4.45477	8.73975	9.20271	6.44732	8.67379	6.93
ENSSSCG00000000806	3.91143	5.52748	6.95744	5.11978	4.01339	4.04565	4.38745	4.8159	4.45865	2.8837	5.89207	5.89844	4.52729	5.4954	5.36082
ENSSSCG00000000808	92.1193	69.9621	65.8137	65.2963	62.6424	54.9123	66.3597	41.0556	51.1458	34.5468	38.6241	55.7994	22.9531	25.4199	31.0756
ENSSSCG00000000810	3.44209	1.05568	2.38629	3.91742	1.38235	1.80099	0.900363	1.25682	0.928177	3.41683	0.537009	0.817227	0.586818	0.676444	0.79915
ENSSSCG00000000811	0.0777808	0.067228	0.117996	0.0715871	0	0	0.0180203	0.0466101	0.0312093	0.0305554	0.366773	0.228989	0.465879	0.189541	0.167943
ENSSSCG00000000816	0.766587	0.800098	0.836544	0.954036	0.604642	0.959746	0.854504	1.11233	0.98661	1.22163	0.603344	0.505662	0.535089	0.503522	0.442427
ENSSSCG00000000820	0	0	0	0	0	0	0	0	0	0	0	0	0	0	0
ENSSSCG00000000837	0.104368	0.0526215	0.239144	0.10006	0.202651	0.134659	0.0906752	0.130297	0.0959691	0.162292	0.0630956	0.0640131	0.0919306	0.0151388	0.0625972
ENSSSCG00000000838	0.960015	0.646571	1.15848	0.755432	0.444298	0.523951	0.678803	0.659963	0.662849	0.453048	0.135672	0.183527	0.197675	0.173612	0.269201
ENSSSCG00000000839	2.13141	2.42165	2.575	2.82783	1.97897	1.73935	1.95133	2.02574	1.6294	1.39269	3.05509	2.53021	2.48302	2.96199	2.79899
ENSSSCG00000000840	3.62255	5.12602	5.28928	5.86285	3.84446	3.44378	3.60724	2.97724	4.14399	2.25142	3.434	3.65669	2.66019	3.37744	3.05492
ENSSSCG00000000841	2.84031	3.35877	4.07302	3.00213	3.40875	3.1255	2.88098	2.79441	3.09013	1.90128	2.97289	2.70411	2.91257	2.80399	2.69515
ENSSSCG00000000842	11.6086	8.35123	7.79772	9.68355	9.33739	10.0455	10.4816	7.1806	10.519	6.25148	6.71051	7.19528	6.30192	5.24991	6.34198
ENSSSCG00000000843	10.4586	9.4189	13.8787	7.88523	9.00746	8.85088	10.2513	7.3254	8.07013	6.013	5.85529	7.05547	6.05558	5.2558	4.81267
ENSSSCG00000000844	3.91525	4.28716	4.87371	4.50435	4.50207	4.2635	4.57716	3.93434	3.97564	2.72464	1.9168	2.12146	2.60237	2.46676	2.18258
ENSSSCG00000000846	4.8207	6.25388	5.33962	4.56123	4.35958	5.68003	5.55299	5.36363	5.91133	3.22117	7.07614	6.03503	7.96859	6.27364	4.78284
ENSSSCG00000000847	1.49778	1.56474	2.16103	2.57721	1.28527	2.23255	1.79537	1.26176	1.73761	1.2791	1.84245	2.49232	1.10132	1.72292	2.92932
ENSSSCG00000000848	3.59817	2.82727	3.85464	3.29731	2.17763	2.60977	2.81484	2.73026	3.02345	1.6292	1.01701	1.24675	1.64643	1.30141	1.38734
ENSSSCG00000000849	45.7053	48.4938	60.7205	49.4808	39.6067	31.0894	40.9556	24.5188	26.6415	28.2721	15.709	19.3858	22.2485	12.8429	11.119
ENSSSCG00000000853	15.3502	12.3571	12.6021	14.9166	8.94456	8.34499	9.98346	7.7946	8.82768	6.66779	13.4423	9.56757	7.42257	9.56742	15.8172
ENSSSCG00000000854	0.65957	0.384187	0.278696	0.874282	0.294787	0.158571	0.174402	0.128885	0.0719159	0.0422455	0.182034	0.0923407	0.0884083	0.11231	0.0386992
ENSSSCG00000000856	0	0	0	0.0181445	0	0	0	0	0	0	0.107264	0	0	0	0
ENSSSCG00000000857	0.625306	0.615015	0.378216	0.851692	0.302923	0.810761	0.362177	0.463008	0.562366	0.85764	0.332403	0.23805	0.265897	0.22519	0.155189
ENSSSCG00000000858	0	0	0	0	0	0	0	0	0	0	0.0703403	0.142726	0.204972	0.202524	0
ENSSSCG00000000859	0.00466709	0.0121017	0.0265504	0.00357954	0.025587	0.0103228	0.00540636	0.00466125	0.00468163	0.00458355	0.0677155	0.0257626	0.0411091	0	0.0503854
ENSSSCG00000000860	1.7467	2.0549	1.70213	2.77859	1.8177	1.62763	1.57374	1.17916	1.46012	1.03244	0.87997	1.1606	1.11117	1.2105	1.77514
ENSSSCG00000000862	2.98288	2.33648	4.32332	3.64022	3.09822	3.21289	3.61734	2.75416	3.35062	2.92186	1.97236	1.82952	2.43583	2.21744	2.89323
ENSSSCG00000000863	0.798213	1.83978	1.1983	0.765262	0.729358	1.10344	0.770542	0.531476	0.600526	0.45729	11.5814	13.5857	16.8741	14.9359	10.7718
ENSSSCG00000000864	10.9334	15.9304	8.18657	12.745	13.5762	8.77188	8.12293	9.40168	7.99498	5.77025	12.8334	12.0565	16.9658	13.4728	13.5824
ENSSSCG00000000866	80.3016	111.027	176.266	76.914	38.5622	101.416	69.5073	123.44	76.2683	102.346	196.295	317.9	180.291	271.048	189.908
ENSSSCG00000000867	0.0972371	0.147078	0.0230487	0.298314	0.0499777	0.0268839	0.112639	0.242788	0.365775	0	0.176353	0.268377	0.256948	0.0846262	0.13122
ENSSSCG00000000869	1.01389	1.37629	2.13214	1.28109	0.904159	1.15002	1.29495	1.42805	1.38214	0.765953	1.90955	2.87011	2.01511	1.45934	1.77753
ENSSSCG00000000870	7.51262	9.59803	8.00811	8.63153	7.41558	6.63176	6.1074	6.914	8.19525	5.39059	6.20313	6.1147	7.30143	6.51229	4.85074
ENSSSCG00000000871	0	0	0	0	0	0	0	0	0	0	0	0	0	0	0
ENSSSCG00000000873	0	0.0114909	0	0.0203933	0	0	0	0.013278	0.0266721	0.0261133	0	0	0	0	0
ENSSSCG00000000874	0.25109	0.18447	0.0833242	0.182951	0.0774328	0.208262	0.247233	0.0250776	0.151123	0.221936	0.0683081	0.0924019	0.0663502	0.0655576	0.090358
ENSSSCG00000000875	0	0	0	0	0	0	0	0	0	0	0.0182756	0	0	0	0
ENSSSCG00000000877	2.78563	3.23	3.70198	2.88371	3.04606	2.91232	3.06818	3.23824	3.24476	1.5398	3.45092	3.47309	2.96317	3.48419	3.04021
ENSSSCG00000000883	0	0	0	0	0	0	0	0	0	0	0	0	0	0	0
ENSSSCG00000000884	1.51853	1.2511	1.65028	0.735583	1.05891	1.24724	1.55332	0.85144	1.452	1.16866	0.869706	0.866013	1.00122	0.757401	0.527289
ENSSSCG00000000886	307.142	264.323	213.779	274.213	296.249	356.481	275.239	319.993	287.018	259.322	237.143	245.208	292.378	293.201	268.25
ENSSSCG00000000887	0.181078	0.31302	0.702358	1.69815	1.19017	1.28346	0.362313	0.970019	2.03934	1.50353	0.313483	0.742096	0.405996	0.4298	0.251767
ENSSSCG00000000890	2.86142	2.7709	2.39903	3.08875	3.64045	2.2122	1.71872	2.76522	2.65772	1.62627	3.09934	3.02253	2.75379	2.81313	2.3121
ENSSSCG00000000891	22.7756	22.4236	22.1642	22.1601	20.1747	20.9596	20.2778	21.1925	25.4216	19.4714	14.7595	15.6776	13.4705	14.3078	13.4145
ENSSSCG00000000892	0	0	0	0	0	0	0	0	0	0	0	0	0	0	0
ENSSSCG00000000893	0.189446	0	0.179622	0.290601	0.032457	0.0523775	0	0.0473022	0	0	0.687175	0.087146	0	0.412191	0.0852183
ENSSSCG00000000894	0.0392355	0.0339123	0.0620015	0.0300927	0	0	0.0151502	0.0261243	0.0131193	0	1.16227	1.03478	1.65887	1.61629	1.15309
ENSSSCG00000000895	0.641768	0.0652585	0.0357934	1.10026	0.0517419	0.333994	0.218654	0	0.151475	0.0370753	1.91707	3.26474	3.45823	2.69411	4.48312
ENSSSCG00000000896	36.0229	40.9033	18.4225	51.6387	10.6393	18.6851	26.256	12.9106	25.9502	11.4118	6.47545	9.20919	12.4674	2.71894	12.4471
ENSSSCG00000000900	4.54249	4.61906	5.08387	3.90069	2.69793	4.02872	4.76678	3.86074	3.69893	2.49301	2.13231	2.45831	2.47915	3.13169	3.04499
ENSSSCG00000000901	0.184989	0.239836	0.313207	1.41375	0.26713	0.233807	0.390316	0.336522	0.212075	0.188166	0.167752	0.255287	0.186221	0.218496	0.392292
ENSSSCG00000000902	0.736253	1.47636	1.61953	1.69406	1.05957	1.46561	1.31343	1.91186	1.22599	1.50399	0.80118	1.13796	0.570691	1.12775	1.03331
ENSSSCG00000000905	24.0553	27.5617	27.2857	39.3585	27.5498	30.276	23.7959	27.1697	27.0382	35.7858	15.3898	16.1435	16.7073	20.4509	18.4462
ENSSSCG00000000906	1.55313	0.598528	1.44445	1.05464	1.49825	0.536073	0.664653	0.661972	0.436629	0.553782	0.305007	0.382252	0.139418	0.499355	0.373797
ENSSSCG00000000907	0.122413	0.23277	0.294031	0.212812	0.117446	0.162453	0.198524	0.244519	0.106422	0.0641181	0.251615	0.255274	0.301909	0.284098	0.14684
ENSSSCG00000000908	7.061	5.90614	6.92679	8.53427	7.71223	7.15576	8.08174	5.55242	6.83759	5.18645	6.97682	6.65916	7.10379	6.91615	8.27265
ENSSSCG00000000910	0.38856	0.408178	0.510107	0.683144	0.413761	0.495822	0.235441	0.638829	0.32381	0.434442	0.346934	0.604964	0.126371	0.34337	0.247389
ENSSSCG00000000915	420.973	308.656	452.169	327.946	254.373	246.842	271.2	243.206	226.437	255.587	63.1656	85.329	95.2925	67.0643	84.0677
ENSSSCG00000000916	56.4804	46.5371	57.1252	47.1783	19.9408	29.8451	22.966	21.1748	24.6513	30.4647	9.22841	10.1602	18.5586	8.20076	10.5797
ENSSSCG00000000917	0.739375	0.710068	0.675069	4.1166	0.581763	0.999389	0.666161	0.8752	1.2636	0.242047	0	0.20155	0.385934	0.238327	0
ENSSSCG00000000918	0	0	0	0	0	0	0	0	0	0	0	0	0	0	0
ENSSSCG00000000920	0.914726	0.757679	1.22866	1.06697	0.626865	1.03268	1.36867	1.54167	1.03227	0.898352	0.414747	0.596102	0.537145	0.199023	0.44576
ENSSSCG00000000924	0.612431	0.948401	0.072584	0.665436	0.0874378	0.225764	0.62076	0.280346	0.179182	0.125306	0.555366	0.375628	0.629355	0.266502	0.18366
ENSSSCG00000000925	1.47708	1.63477	1.48588	2.05853	1.50603	1.73312	1.79451	2.12289	2.51163	0.849153	2.54821	3.18187	2.9829	1.9753	1.7178
ENSSSCG00000000926	0.0851868	0.120962	0.380769	0.126005	0.137607	0.121126	0.148021	0.243086	0.195319	0.119517	0.695243	1.07482	0.90042	0.751979	0.602164
ENSSSCG00000000927	0.369852	0.644857	0.967372	0.489081	0.441372	0.387866	0.265926	0.41397	0.466954	0.194141	0.508867	0.645334	0.539216	0.488377	0.608112
ENSSSCG00000000932	0	0	0	0	0	0	0	0	0	0	0	0	0	0	0
ENSSSCG00000000934	0	0	0	0	0	0	0	0	0	0	0.0132791	0	0.0257969	0	0.0131742
ENSSSCG00000000936	0	0	0	0.0255754	0	0.0122925	0	0	0	0	0	0	0	0	0
ENSSSCG00000000937	1.73188	1.6466	4.47464	2.62341	5.16286	2.53778	1.00311	3.67564	5.90674	1.27566	0.157051	0.87634	0.762745	1.13045	0.233715
ENSSSCG00000000939	1.70774	1.88691	1.39384	2.33603	1.20049	1.18768	1.46839	1.01106	1.53646	0.916395	1.86792	1.8141	1.78337	2.62011	1.80565
ENSSSCG00000000940	0.126812	0.362546	0.147983	0.598534	0.0601649	0.129455	0.112999	0.0584554	0.332696	0.0287405	0.0530751	0.0717958	0.103107	0.0679173	0.0175519
ENSSSCG00000000941	0.0991211	0.152	0.151582	0.100547	0.0613544	0.0601136	0.0851904	0.105384	0.0673558	0.0879261	0.110182	0.135318	0.101391	0.205925	0.143831
ENSSSCG00000000943	0	0	0	0.00561148	0.0100279	0	0	0	0	0	0	0	0	0	0
ENSSSCG00000000948	0.106283	0.131233	0.0143959	0.209613	0.135267	0.100748	0.0351765	0.0606569	0	0.164026	0.0550739	0.0279374	0	0.0528563	0
ENSSSCG00000000950	0.0649725	0.0722025	0.0528028	0.121021	0.0572476	0.0513241	0.0752642	0.0278105	0.0558643	0.00911564	0.0673354	0.0170787	0.0654054	0.0484681	0.0334018
ENSSSCG00000000951	3.63622	1.80548	3.77775	4.95473	4.24156	2.86627	2.19572	2.27945	2.25062	2.39342	1.19268	0.711777	1.83996	0.605993	0.487223
ENSSSCG00000000952	4.15298	5.14563	4.53454	4.91339	3.02772	4.61725	4.04313	5.65908	3.92217	3.72067	3.34534	2.84526	3.32728	3.21064	2.7227
ENSSSCG00000000955	2.60013	2.73013	2.26442	2.0681	2.12506	2.36431	2.96737	2.90466	2.24115	1.89155	3.21367	4.11094	3.83408	5.19632	3.22294
ENSSSCG00000000958	6.95281	7.25875	5.86675	6.14412	7.32845	6.43551	6.48927	6.98184	5.14557	5.69648	10.2284	8.23915	10.5177	8.81353	7.85293
ENSSSCG00000000959	11.4779	11.2064	8.87762	10.5483	11.5839	13.4516	14.259	7.25393	12.5963	11.0433	14.548	13.6593	19.1667	14.1145	15.6664
ENSSSCG00000000960	0	0	0	0	0	0	0	0	0	0	0	0	0	0	0
ENSSSCG00000000963	0	0	0	0	0	0	0	0	0	0	0	0	0	0	0
ENSSSCG00000000964	4.68173	4.56094	3.02827	4.18416	3.45312	4.43165	4.45815	4.53718	5.53211	5.10448	5.61269	6.57036	6.39539	5.90464	7.31739
ENSSSCG00000000965	0.578505	0.803058	0.48202	0.551262	0.708808	0.581613	0.588911	0.70034	0.650648	0.241033	3.05222	3.64496	4.32357	4.54655	5.33074
ENSSSCG00000000967	0	0	0	0.0441806	0	0	0	0	0	0	0	0.0529959	0	0	0
ENSSSCG00000000968	3.33432	3.41201	2.56529	3.48621	3.21387	3.53358	3.28341	4.09706	4.2132	3.39105	12.5899	13.579	13.2096	12.5853	10.0703
ENSSSCG00000000970	7.32935	8.08252	4.99229	8.38906	6.46618	7.40684	8.99453	9.77426	8.47896	6.8672	22.0783	25.7321	24.5621	21.3115	17.508
ENSSSCG00000000971	0.66915	0.650659	0.733582	1.0104	0.745178	0.901898	0.702473	1.58724	1.34247	1.35542	0.834349	2.1162	0.994623	1.05554	1.39214
ENSSSCG00000000972	2.71561	2.78273	1.48647	2.72697	2.39822	2.19823	2.22149	3.08968	2.82236	1.71843	6.09296	6.69669	6.38685	7.35826	5.99446
ENSSSCG00000000973	8.44591	8.72442	5.73739	9.57846	9.63494	10.4795	10.9172	10.4927	9.94454	11.4305	15.458	16.4882	20.2769	16.8973	14.1312
ENSSSCG00000000974	5.36935	4.88009	2.0731	5.17954	4.98838	6.42775	6.63665	5.22442	5.13622	5.9256	9.6879	15.0742	12.9208	10.2613	13.4958
ENSSSCG00000000975	0.283589	0.315146	0.134441	0.403939	0.347044	0.291222	0.375439	0.242772	0.264153	0.218831	0.367378	1.67724	0.74938	1.16353	0.291581
ENSSSCG00000000978	0.16423	0.354871	0	0.346391	0	0	0	0	0.205927	0.0403226	0.0744637	0	0.0723293	0.142931	0
ENSSSCG00000000980	1.75975	2.06238	1.3857	2.97389	1.92137	2.9027	2.41856	2.91932	1.91484	1.49391	3.46204	4.71977	3.8357	4.10138	3.38103
ENSSSCG00000000981	2.41055	2.30448	1.76611	4.00581	3.10369	2.98899	2.28468	3.4654	1.68532	1.9011	1.52354	1.47849	1.47987	2.22507	1.31435
ENSSSCG00000000982	0	0	0	0	0	0	0	0	0	0	0	0	0	0	0
ENSSSCG00000000983	0.00992389	0	0.0282278	0	0	0.0438997	0.0229917	0.0198229	0	0	0	0	0	0	0
ENSSSCG00000000985	4.19425	4.43997	2.80735	3.43347	2.53852	4.28024	4.09375	4.21388	4.33645	3.45031	4.86538	5.71552	5.85254	5.80432	5.09595
ENSSSCG00000000991	0	0	0	0	0.0342557	0	0	0	0	0	0	0	0	0	0
ENSSSCG00000000994	0.991006	0.793439	0.454972	0.920093	1.02229	1.06135	0.676705	1.11479	0.732491	0.594205	0.983803	0.978915	0.937227	0.780772	0.900952
ENSSSCG00000000997	0.112116	0.0484523	0.159452	0.128985	0	0.12399	0.0649374	0	0.0562325	0	7.01515	5.05422	5.13524	6.53753	4.53896
ENSSSCG00000000998	0.920577	1.20773	0.974151	1.32386	0.83929	0.972626	1.1997	0.903007	1.43464	1.06554	1.0435	1.20991	1.17287	0.772572	0.916941
ENSSSCG00000000999	2.15372	3.23316	2.42895	2.60819	1.709	1.52938	1.33935	1.35854	2.11495	2.69406	3.4538	3.79603	3.59443	4.02503	4.11998
ENSSSCG00000001000	4.31549	3.72121	3.73548	4.68833	2.92263	4.16615	3.92867	4.40136	4.07429	4.83658	5.24853	7.54821	5.79572	6.52184	6.57735
ENSSSCG00000001001	0	0	0	0	0	0.335056	0	0	0	0	9.34112	10.7313	10.6746	11.9973	10.9027
ENSSSCG00000001002	4.12411	5.7794	5.56587	5.47688	4.12509	4.63154	4.80204	4.39544	5.33319	3.4647	5.67734	6.38682	5.12695	4.81861	3.94657
ENSSSCG00000001004	5.75057	6.91447	5.15821	8.21772	3.30306	3.63932	4.77469	4.55929	3.92347	3.62363	7.59605	7.17643	6.79273	5.84372	4.28637
ENSSSCG00000001005	0	0	0	0	0	0	0	0	0	0	0	0	0	0	0
ENSSSCG00000001008	5.11159	4.25001	3.34515	3.83524	4.58816	4.54695	4.24787	4.35607	5.60126	4.6927	4.08108	4.70271	5.13865	4.40031	3.74893
ENSSSCG00000001009	2.31307	2.48078	1.79194	3.71581	2.19892	2.61264	2.41805	2.59895	2.43346	2.88806	1.36852	1.53116	1.4411	1.48526	1.01511
ENSSSCG00000001010	7.5829	7.71265	5.68274	8.48885	8.79221	7.60246	7.2313	8.2619	7.27998	6.92059	12.7455	17.3351	15.7198	15.4987	11.6457
ENSSSCG00000001011	5.95334	4.41725	8.14475	6.08808	8.84899	5.44145	3.90478	3.50237	5.20836	4.75217	3.9935	4.30167	3.73536	3.21757	1.66304
ENSSSCG00000001021	2.71497	3.12076	1.91073	2.38285	2.30175	1.14529	2.6911	2.32021	1.99344	1.59432	6.70068	5.87111	4.28977	6.82062	2.16556
ENSSSCG00000001022	10.4385	7.87881	10.3332	9.07644	11.8581	8.48408	7.29817	6.58237	9.83177	6.71824	11.3971	10.6425	10.1609	6.2905	10.1894
ENSSSCG00000001024	1.4907	1.89178	2.09766	1.62426	1.43508	1.81867	1.80906	1.79606	2.44477	0.917915	1.39471	2.08984	2.18842	1.48271	1.59657
ENSSSCG00000001025	0.184238	0.212322	0.203798	0.381526	0.0967986	0.298834	0.313018	0.251477	0.172491	0.301567	0.245037	0.440701	0.324564	0.470341	0.198901
ENSSSCG00000001027	2.33186	1.4133	1.81997	3.51152	2.20216	1.87122	1.46591	2.30054	1.68303	2.55543	1.41831	1.33429	1.95377	1.73244	1.94437
ENSSSCG00000001033	0.60164	0.601462	0.728515	0.789457	0.44708	0.545114	0.411447	0.535731	0.807111	0.569514	0.315516	0.426806	0.383091	0.340663	0.182597
ENSSSCG00000001036	0.0834736	0	0.031658	0.0128044	0	0.0184629	0.0386784	0.0833692	0	0	0	0	0.0588208	0	0
ENSSSCG00000001038	6.71631	6.51718	6.13595	8.33815	7.30298	7.11072	5.43575	4.61504	7.09656	5.47622	3.95206	5.41561	4.76429	4.71777	4.32904
ENSSSCG00000001040	0	0	0	0	0	0	0	0	0	0	0	0	0	0	0
ENSSSCG00000001041	13.0793	11.4672	11.0826	13.8942	14.3464	10.8484	13.366	9.49691	13.8741	9.56006	7.15726	6.01654	6.68726	6.60739	8.58849
ENSSSCG00000001042	0.0743424	0.0257024	0.0281949	0.045615	0.152841	0.0493296	0	0.178199	0.149148	0.087614	0.0269661	0	0.0785795	0.0258803	0.107012
ENSSSCG00000001045	0.161505	0.0536898	0.117793	0.019057	0.0510833	0.17861	0.0431741	0.0372239	0.261706	0.0122011	0.0225318	0	0	0.0216245	0.0447076
ENSSSCG00000001048	0	0	0.112647	0	0.0592141	0.0119446	0.0125115	0	0	0	0	0	0	0	0
ENSSSCG00000001049	0.509922	0.503702	1.39288	0.656485	0.457615	0.49008	0.604758	0.56385	0.304471	0.578298	0.484428	1.10581	0.74859	0.750215	0.425987
ENSSSCG00000001052	0.837426	0.880087	0.559409	1.05831	0.873881	0.463059	0.407872	0.399181	0.39138	0.504677	0.310662	0.50779	0.318522	0.149077	0.291085
ENSSSCG00000001053	8.98762	4.69193	4.78275	7.67884	5.56263	8.32539	6.5849	11.0223	7.50018	4.17447	7.94119	5.37111	12.1342	9.35966	6.54235
ENSSSCG00000001056	6.39872	7.54782	13.6459	5.95184	5.26475	3.72103	6.98422	5.16696	5.18956	3.99208	13.545	18.7163	16.2747	16.7235	15.5028
ENSSSCG00000001057	1.786	1.10116	2.15624	1.68031	1.62378	1.40895	1.40686	1.02269	1.18243	1.56694	0.755807	1.05161	1.25853	1.01552	1.26401
ENSSSCG00000001060	0	0	0	0	0	0	0	0	0	0	0	0	0	0	0
ENSSSCG00000001061	2.28927	2.67924	2.65746	2.58627	2.0183	2.07328	2.16452	1.71789	1.80609	2.24829	1.52611	1.61661	1.55867	1.86314	1.24687
ENSSSCG00000001062	12.343	13.7945	4.79003	11.8004	9.22589	16.2533	13.7661	14.7357	12.0935	14.4901	11.297	13.6796	12.3385	13.5402	11.5177
ENSSSCG00000001063	8.40197	6.03489	6.30663	8.81589	6.61093	7.07641	8.26841	6.66266	6.43817	5.92127	4.76193	4.65224	3.18641	6.26285	1.78474
ENSSSCG00000001064	29.5837	38.0937	19.0575	34.776	29.2993	34.7505	35.2855	28.5943	38.5573	32.3065	18.9604	17.9516	16.9622	26.184	28.5223
ENSSSCG00000001065	2.24833	2.82187	3.32421	2.48421	2.47353	1.80053	1.6964	1.49701	1.50356	1.17595	8.40532	10.8576	7.10211	9.34137	8.05992
ENSSSCG00000001067	0	0	0	0	0	0	0	0	0	0	0	0	0	0	0
ENSSSCG00000001068	81.8415	112.394	113.076	74.6715	75.9486	91.4294	105.541	98.2028	96.7885	58.6577	102.884	131.294	99.424	116.153	92.4284
ENSSSCG00000001070	10.0128	11.4608	17.3899	12.0039	13.2767	10.3821	9.74176	10.5023	11.1615	7.20506	10.0038	15.5739	11.201	10.9253	9.26478
ENSSSCG00000001073	3.01113	2.13225	2.06385	2.44859	1.19337	1.32399	1.63899	1.05077	1.38289	2.10213	0.921154	1.33507	1.53386	1.57868	0.718046
ENSSSCG00000001074	0.684776	0.637399	0.809085	0.622167	0.577576	0.629142	0.54917	0.904878	0.528393	0.43455	1.24194	1.512	1.80023	1.72372	1.02362
ENSSSCG00000001075	16.1643	20.6037	21.7649	23.83	22.6646	16.2314	18.1662	17.0011	17.141	10.5138	17.326	19.4876	17.7219	18.2784	13.072
ENSSSCG00000001076	2.45956	2.75325	2.96337	1.30209	2.4461	2.56083	1.79288	2.76205	2.43714	1.69677	2.41534	3.33352	2.58918	2.28676	1.99689
ENSSSCG00000001078	0.383905	0.169956	0.292973	0.675071	0.340094	0.507406	0.325402	0.317962	0.272389	0.211506	0.0509464	0.18952	0.21444	0.211878	0.151632
ENSSSCG00000001080	2.2832	2.43003	2.81	1.10563	2.48509	1.32687	2.15738	1.58283	0.808348	0.729857	2.02986	1.4498	2.58684	1.99488	2.2716
ENSSSCG00000001083	0	0	0	0	0	0	0	0	0.0952455	0.1865	0	0	0	0	0
ENSSSCG00000001085	0	0	0	0.0130161	0	0.0187681	0.0393178	0.0677981	0	0.0666679	0	0	0.0298967	0	0
ENSSSCG00000001087	2.18138	2.81385	3.03188	1.91388	1.78936	2.70482	2.20147	2.12088	3.06676	1.42822	3.71647	2.84309	3.11503	3.06344	2.0517
ENSSSCG00000001088	0.500281	0.432406	0	1.02321	0	0.184422	0.193175	0.499655	0	0.32755	0	0.613683	0	0.580531	1.20022
ENSSSCG00000001089	0	0.105502	0	0.187238	0.0304183	0.0368156	0.102835	0.232738	0.0333936	0.010898	0.503133	0.367524	0.781938	0.463559	0.359394
ENSSSCG00000001090	2.06998	1.92891	2.61685	2.1251	2.13523	1.27576	0.686887	1.36749	1.45999	1.10117	2.54191	4.76099	4.21637	2.9087	2.44423
ENSSSCG00000001091	0.00921427	0.00796414	0.0262093	0	0.0252583	0	0	0.0184055	0.0369719	0	0	0	0.0162324	0	0.0165794
ENSSSCG00000001092	15.58	16.5536	10.5206	23.8601	14.1319	9.86178	8.8332	8.90618	15.654	5.52333	10.154	12.3993	14.8614	11.2444	14.5865
ENSSSCG00000001095	2.73475	2.37441	3.62541	3.66348	2.34903	2.44962	3.09626	2.53358	2.2964	1.8837	0.987484	0.887998	0.762983	0.904644	1.62538
ENSSSCG00000001096	0	0	0	0	0.0350804	0	0	0	0	0	0	0	0	0	0
ENSSSCG00000001097	2.76751	2.19846	1.86561	1.13492	1.64444	2.04336	2.24226	2.76404	0.730139	1.29614	3.17694	2.5167	1.2259	2.46427	1.32406
ENSSSCG00000001099	0.071313	0.106465	0.0307341	0.0198892	0.0577568	0.0716961	0.0150198	0.0841735	0.0455224	0.0700365	0.0117579	0.0119288	0.0913666	0.0677065	0.0583249
ENSSSCG00000001100	0.524841	0.542581	1.01476	1.31812	0.451358	0.227618	0.321869	0.54474	0.474861	0.25267	0.167978	0.094678	0.163163	0.26869	0.203684
ENSSSCG00000001101	0	0	0	0	0	0	0	0	0	0	0	0	0	0	0
ENSSSCG00000001105	0	0	0	0	0	0	0	0	0	0	0	0	0	0	0
ENSSSCG00000001107	0	0	0	0	0	0	0	0	0	0	0	0	0	0	0
ENSSSCG00000001131	0.106152	0.0152916	0.033549	0.0271386	0.0121244	0.0391314	0	0.088349	0.0709883	0	0	0	0	0	0
ENSSSCG00000001132	0	0	0	0	0	0	0	0	0	0	0	0	0	0	0
ENSSSCG00000001137	7.45803	8.85878	4.46607	7.49303	6.63536	3.08694	3.38502	4.70444	4.41876	2.27018	6.09075	10.6734	10.3725	11.7669	19.1481
ENSSSCG00000001156	1.79346	1.89346	2.05425	1.81867	1.50128	2.19639	2.16121	1.57483	1.56964	1.31215	1.68093	1.83826	1.84479	2.07417	1.12621
ENSSSCG00000001164	0.637858	1.31982	2.07092	1.31941	0.662313	1.71009	1.18671	2.0077	1.91954	1.12	1.15685	1.77829	1.22584	0.942043	1.35638
ENSSSCG00000001197	0.125659	0.192157	0.146637	0.222409	0.145733	0.299315	0.212747	0.279966	0.35876	0.12341	0.21037	0.106715	0.272453	0.0672997	0.156531
ENSSSCG00000001201	1.84804	1.97525	3.50442	2.03119	1.10251	1.70618	1.46223	2.3978	2.15174	1.53137	0.972589	1.38143	1.06098	0.933427	1.24696
ENSSSCG00000001202	0.0760324	0.284773	0.432538	0.23326	0.0694738	0.196198	0.322945	0.480936	0.152539	0.224014	0.183861	0.326436	0.0446477	0.352915	0.0912043
ENSSSCG00000001203	0	0.148375	0.13021	0.0263325	0	0	0.0795427	0	0.10332	0.20231	0.124536	0	0.423381	0.239042	0.247104
ENSSSCG00000001204	0.0982805	0.169893	0.023296	0.207291	0.117866	0.190206	0.113848	0.441709	0.44364	0.458476	0.0891229	0.497304	0.432841	0.0427671	0.176838
ENSSSCG00000001205	0.201535	0.20903	0.305734	0.370973	0.276225	0.222879	0.373533	0.563591	0.566056	0.158342	0.365512	0.593324	0.284028	0.140318	0.72525
ENSSSCG00000001206	0.0718655	0.0621153	0.204416	0.159845	0.0935745	0.111267	0.141523	0.0717756	0.0937163	0.0635212	0.117305	0.132234	0.291186	0.237671	0.155171
ENSSSCG00000001207	0.0340126	0.186187	0.214992	0.191303	0.147624	0.0501532	0.065667	0.215144	0.23883	0.0445384	0.246747	0.104306	0.119837	0.296014	0.163199
ENSSSCG00000001209	0.530825	0.489912	0.801865	0.386428	0.326783	0.348247	0.458575	0.664948	0.55053	0.291588	0.228444	0.380758	0.55474	0.375849	0.275205
ENSSSCG00000001211	0	0	0	0	0	0	0	0	0	0	0	0	0	0	0
ENSSSCG00000001213	0	0	0	0	0	0	0	0	0	0	0	0	0	0	0
ENSSSCG00000001214	0	0	0	0	0	0	0	0	0	0	0	0	0	0	0
ENSSSCG00000001216	0	0.0257539	0.0565027	0.0571329	0.0204197	0.0329522	0.0172581	0	0.044834	0.0292631	0.135101	0.027413	0.0524912	0.0259321	0.0536133
ENSSSCG00000001219	5.24052	5.52796	4.4612	7.19592	4.84639	5.88902	5.38522	6.95047	7.26349	4.06756	5.16101	5.70264	5.01307	4.65895	3.04173
ENSSSCG00000001229	13.2996	3.46548	7.97153	19.5692	11.1539	10.2774	9.41474	10.509	8.08319	5.16544	6.46862	4.47859	7.20127	8.01712	12.2551
ENSSSCG00000001232	0	0	0	0	0	0	0	0	0	0	0	0	0	0.0484908	0
ENSSSCG00000001233	2.57866	3.89233	3.22448	3.78355	3.21419	3.90568	3.09535	3.9378	3.63637	3.7437	3.49063	3.98836	3.62101	3.67533	4.33723
ENSSSCG00000001234	0	0	0	0	0	0	0	0	0	0	0.0180798	0	0.0175615	0	0
ENSSSCG00000001235	0	0	0	0	0	0	0	0	0	0.0272112	0	0	0	0	0
ENSSSCG00000001236	0	0	0	0	0	0	0	0	0	0.0110379	0	0	0	0	0
ENSSSCG00000001242	1.7943	1.64345	1.92978	2.61544	1.47435	1.7474	2.05784	2.74604	2.04167	1.64821	2.4771	2.11891	2.21738	3.0455	3.0679
ENSSSCG00000001245	1.46394	1.342	1.26184	1.83731	1.02351	1.94605	1.16481	1.44734	2.16566	1.53939	0.750926	0.897889	0.599151	0.849383	0.878028
ENSSSCG00000001248	0.020055	0	0	0.0384543	0	0.0443581	0.0116159	0.0600898	0.0201175	0.0689362	0.20005	0.0553524	0.10599	0.331627	0.144342
ENSSSCG00000001252	12.8121	9.15435	12.2287	25.3525	16.6238	12.7521	8.01441	11.2605	10.1959	12.8344	2.94329	2.82893	2.10658	0.743363	1.38318
ENSSSCG00000001253	0	0	0	0.194507	0.0434489	0	0	0	0	0	0.114987	0	0	0	0.114078
ENSSSCG00000001254	0	0	0	0	0	0	0	0	0	0	0	0	0	0	0
ENSSSCG00000001297	0	0	0	0	0	0	0	0	0	0	0	0	0	0	0
ENSSSCG00000001304	0	0	0	0	0	0	0	0	0	0	0	0	0	0	0
ENSSSCG00000001341	26.7752	14.4881	24.6366	31.5718	26.5156	21.2991	14.9784	24.3959	16.8393	15.3939	9.01264	11.4183	9.7996	11.3178	8.67454
ENSSSCG00000001342	1.87813	1.9032	1.91889	1.68883	1.71982	2.05913	1.83803	1.89195	1.28306	1.41518	1.76186	2.68121	2.36737	1.71909	1.31095
ENSSSCG00000001346	23.1808	23.3362	20.6439	20.9148	22.6394	18.4484	22.3176	20.2434	23.9301	15.1141	27.2467	33.9592	27.6208	28.835	32.4794
ENSSSCG00000001347	5.92739	5.74229	5.68891	6.83118	4.95842	3.43256	4.01636	3.64944	3.21764	3.30315	3.89717	5.4437	4.27922	4.987	3.04455
ENSSSCG00000001362	1.35388	1.42738	1.99604	1.569	1.07056	1.17642	1.33567	1.57507	1.50734	1.43192	2.57687	2.47747	2.66027	3.09463	2.04789
ENSSSCG00000001372	1.96505	1.12258	1.13548	1.48774	1.16749	1.02596	0.957419	0.977083	0.871377	0.877968	1.02481	1.81562	0.846865	1.13035	1.71476
ENSSSCG00000001376	2.95681	2.55565	2.55242	2.89962	2.28843	2.84699	2.67538	2.61519	3.79238	2.68718	4.42881	4.8451	4.40553	5.35151	4.36736
ENSSSCG00000001379	51.2573	52.3222	32.7299	46.7297	41.6642	39.4164	39.8745	36.565	42.3724	36.7041	38.6899	34.7242	39.4034	33.7771	28.9597
ENSSSCG00000001382	2.17458	2.08448	1.38097	2.44202	1.45311	1.63323	1.30268	1.29229	1.84838	2.03586	2.82586	4.11345	3.09095	2.55878	2.68164
ENSSSCG00000001384	1.1526	2.11698	1.0425	2.23912	1.29395	2.10489	1.90614	2.52195	2.65468	1.48199	2.28295	2.358	1.92362	2.15143	1.86924
ENSSSCG00000001388	0	0	0	0	0	0	0	0	0	0	0	0	0	0	0
ENSSSCG00000001391	0	0	0	0.0159485	0	0	0	0	0.0417177	0.0612655	0	0.114784	0.073264	0.0361945	0
ENSSSCG00000001392	0.400513	0.22254	0.135623	0.767959	0.215658	0.253104	0.132558	0.228578	0.401761	0.14048	0	0.210557	0.0503976	0.0497957	0.051475
ENSSSCG00000001393	0	0	0	0	0	0	0	0	0	0	0	0	0	0	0
ENSSSCG00000001394	2.54985	1.43733	1.78694	3.57122	2.77308	1.77776	1.0916	2.26985	2.669	1.79649	0.301599	0.305985	1.17182	0.964849	1.7953
ENSSSCG00000001395	0.379194	0.163874	0.119843	0.678608	0.346484	0.9086	0.146419	0.757438	0.316979	0.186203	0	0	0.111335	0.110005	0.568575
ENSSSCG00000001396	1.79751	2.02594	1.77246	4.84179	1.79356	3.19651	2.0156	3.50434	1.70213	3.14935	0.756328	1.03192	1.03864	1.05127	1.08672
ENSSSCG00000001398	1.14618	1.38481	1.47236	3.13353	2.17907	1.55379	1.22779	1.44016	1.41555	1.67033	0.625862	0.782365	0.727336	0.514852	0.498952
ENSSSCG00000001400	30.6446	34.0752	34.9723	36.9707	29.0663	39.3614	37.8351	42.0525	39.404	36.7025	26.7026	32.4392	25.9999	24.884	20.0662
ENSSSCG00000001401	0.509167	0.643204	0.816984	0.781037	0.858916	0.259889	0.680561	0.704119	0.275021	0.230794	0.355172	0.648607	1.17297	0.613568	0.21142
ENSSSCG00000001402	18.9001	20.7823	8.16473	16.2686	21.0507	19.4176	20.9006	22.7858	19.7443	16.4017	9.73577	19.3431	15.4985	14.7943	12.5431
ENSSSCG00000001403	0.115152	0.0995286	0.181967	0.058879	0.0263046	0	0.0444639	0.115008	0	0	0	0	0	0	0
ENSSSCG00000001404	0	0	0.0758685	0.0460289	0.109673	0.0221232	0	0	0.0200668	0.0589392	0	0.0368086	0	0.0348202	0
ENSSSCG00000001407	0	0	0	0	0	0.11799	0	0	0	0	0	0	0	0	0
ENSSSCG00000001409	12.0326	12.8678	13.9766	10.9421	11.4262	10.5597	13.6488	11.0958	12.7969	11.7071	19.7579	27.9332	20.3768	19.653	20.145
ENSSSCG00000001410	9.87173	12.1481	8.72038	10.7573	10.5429	10.5714	9.6918	12.0363	11.0594	8.19758	18.542	20.646	18.2688	21.317	17.7096
ENSSSCG00000001411	0.13919	0.309356	0.24509	0.122006	0.109014	0.241892	0.0691017	0.357468	0.139623	0.136698	0.0721258	0	0.175146	0.242276	0.107334
ENSSSCG00000001413	4.35573	4.5151	4.02878	4.75413	5.42727	5.69287	5.53966	6.55584	5.16372	5.63887	4.30895	4.4837	3.9708	4.26799	3.17878
ENSSSCG00000001414	13.5651	13.6089	13.3374	14.8774	13.8908	15.4566	17.41	16.358	16.9329	18.6867	8.48919	9.32405	9.43419	9.10672	8.18531
ENSSSCG00000001416	0	0	0	0	0	0	0	0	0	0	0.466739	0.631369	0	0.29863	0.463052
ENSSSCG00000001418	2.31111	1.3253	1.79094	1.6703	3.08387	1.67115	1.1584	2.21944	1.20374	0.829329	1.65243	0.817786	1.29188	0.94767	0.89966
ENSSSCG00000001419	0.016662	0.0144014	0	0.0255587	0	0.0184267	0	0	0	0	0	0	0	0.0290022	0
ENSSSCG00000001420	1.19736	0.997612	1.54437	1.4892	1.21235	1.35996	1.34953	2.09006	1.65555	1.97047	1.91725	1.42907	1.52024	1.8776	1.00928
ENSSSCG00000001421	0.442262	0.424732	0.372736	0.28267	0.437788	0.46193	0.341544	0.245394	0.394347	0.361955	1.3814	1.22065	0.865683	1.24025	0.574723
ENSSSCG00000001422	0	0	0	0	0	0	0	0	0	0	0.256641	0.148784	0.213672	0.175933	0.0727467
ENSSSCG00000001423	1.25333	1.52139	1.0398	1.2016	1.0547	1.37588	0.982143	1.44505	1.46986	1.33046	1.28698	1.20395	1.10397	1.62014	1.32656
ENSSSCG00000001424	0.382351	0.440634	0.510218	0.347559	0.271731	0.360201	0.311681	0.311155	0.241489	0.278153	4.41752	4.97683	4.61521	4.63403	4.33166
ENSSSCG00000001425	0.507037	0.519634	0.178562	0.522217	0.36733	0.672885	0.495054	0.643855	0.617607	0.433937	2.41719	2.66559	2.28411	2.34508	2.81516
ENSSSCG00000001426	2.07156	2.67198	1.23892	2.93323	2.20591	2.53767	2.28894	2.4191	2.58953	1.59628	3.58367	2.75615	2.35806	4.04958	2.80988
ENSSSCG00000001427	2.48011	0.599091	0.893363	3.04017	1.59572	1.06597	1.12911	2.40129	1.07553	0.755177	3.00523	0.697469	1.73619	2.48835	1.20819
ENSSSCG00000001428	0	0	0	0.0207454	0	0.059826	0	0	0	0	1.81507	3.33455	2.859	2.30696	2.04408
ENSSSCG00000001430	1.64946	1.56729	1.99892	2.371	1.53462	1.47382	1.13885	2.18198	2.03811	1.51265	1.54529	1.66826	1.42402	1.78729	1.53309
ENSSSCG00000001431	0.953739	1.12805	0.809094	1.19349	0.619201	1.44334	1.51185	2.2059	1.96378	0.985965	0.364156	0.738904	0.619007	0.611613	1.26448
ENSSSCG00000001433	11.9587	8.64074	5.64686	7.92128	8.27631	10.1672	8.04894	9.6069	10.5261	6.54541	10.8444	10.0454	8.49345	12.7526	8.93017
ENSSSCG00000001434	1.2205	0.234425	0.685755	0.138681	0.805437	0.299948	0.523641	0.406325	0.317413	0.754709	0.327934	0.748582	0.0796336	1.3376	0.976032
ENSSSCG00000001435	8.83771	10.5505	6.30097	8.33572	5.45561	5.76725	6.65578	6.06112	7.54588	7.41044	13.3919	9.80787	11.0569	16.2265	10.878
ENSSSCG00000001436	35.6229	37.3989	19.7936	36.8171	36.9307	42.8186	41.4765	36.9118	48.2743	35.4025	35.3304	27.0227	40.1977	39.1894	30.0284
ENSSSCG00000001437	0.00991067	0.00856605	0	0.0304049	0.0203755	0.0219206	0.022961	0.0197965	0.00994156	0	0.0179744	0.0182358	0.0174592	0	0
ENSSSCG00000001438	0.0373954	0	0	0.0286813	0.0256272	0	0	0.0560228	0	0	0.0339109	0	0	0	0
ENSSSCG00000001439	0.227475	0.0842625	0.0924337	0.398783	0.155889	0.17969	0.263507	0.551747	0.293379	0.734038	0.0589369	0.0597939	0.171743	0.0565637	0.175414
ENSSSCG00000001440	4.88647	2.41453	3.5652	6.92425	3.13601	3.01094	2.82511	3.19748	3.30932	4.50288	2.71821	2.5456	2.73403	3.19534	2.12228
ENSSSCG00000001441	0	0.00856748	0	0	0	0	0	0	0	0	0	0	0	0	0
ENSSSCG00000001444	0	0	0	0	0	0	0	0	0	0	0	0	0	0	0
ENSSSCG00000001447	0	0	0	0	0	0	0	0	0	0	0	0	0	0	0
ENSSSCG00000001453	18.6907	11.5558	38.4406	31.6661	21.5038	14.0315	11.8969	15.8399	13.6497	19.6144	4.38485	2.8897	5.42407	5.46719	4.12713
ENSSSCG00000001455	4.4817	1.47621	2.95868	5.08216	3.57295	2.45687	1.93383	2.27011	3.02717	2.9133	2.23584	0.378059	1.19899	2.34698	1.43257
ENSSSCG00000001456	15.678	11.9851	14.3028	23.4429	13.9606	13.0949	9.21421	6.36531	11.5804	16.7235	6.6008	1.51511	3.33635	8.05493	5.21522
ENSSSCG00000001457	6.63466	3.45442	5.05881	9.56873	6.30022	6.81089	4.71015	4.49681	6.32704	7.58727	3.36346	0.967142	2.30615	4.48816	3.21198
ENSSSCG00000001458	0.0944225	0.122418	0.0895261	0.144839	0	0.104423	0	0.0471522	0.142075	0	0	0.173739	0.0831701	0.0821767	0.169896
ENSSSCG00000001459	0.108956	0.0376693	0.18595	0.501398	0.134402	0.0722971	0.1767	0.0652916	0.0655772	0.171209	0.0790427	0	0	0.03793	0.0392092
ENSSSCG00000001463	1.05143	0.933336	1.1855	2.26669	2.5706	2.10558	0.757117	1.19202	0.883669	1.75822	1.03076	1.15033	1.30158	1.92905	1.02262
ENSSSCG00000001469	1.89831	1.33742	0.998244	2.74062	1.95684	1.9053	1.07178	1.29051	1.64819	1.53533	0.665425	0.469635	1.18029	1.0829	0.401841
ENSSSCG00000001470	2.24197	1.09983	4.65358	3.69468	2.82371	2.24488	1.22836	1.93657	1.7323	2.58865	1.20885	0.724708	1.86805	1.31838	0.599651
ENSSSCG00000001471	30.4076	24.6234	57.9499	21.2724	33.9202	21.1907	31.1472	22.9706	21.8216	24.572	16.1413	18.2549	11.8515	12.6049	14.6848
ENSSSCG00000001472	0.237975	0.239969	0.714509	0.684453	0.570798	0.745673	0.36756	0.455548	1.51187	0.662193	0.179834	0.109469	0.209615	0.24163	0
ENSSSCG00000001473	0.16627	0.0151275	0.0165945	0.382575	0	0.0387115	0	0.0174802	0.0614483	0	0	0	0.0308327	0.0456967	0.0787296
ENSSSCG00000001474	6.02182	5.10037	4.201	6.03968	5.7692	6.77095	5.43589	6.93955	6.26281	4.80638	6.24603	6.48509	7.2733	7.36171	5.32698
ENSSSCG00000001475	7.37241	4.31058	5.09409	7.85341	4.96979	7.08744	4.66083	4.13878	6.52534	5.82075	2.44697	2.79287	2.97103	2.7678	2.51434
ENSSSCG00000001476	5.11734	6.13096	5.3804	14.1451	8.12498	8.57302	6.98439	6.93265	6.45473	5.92141	15.4378	16.4081	10.9787	15.4335	14.0395
ENSSSCG00000001477	7.72737	6.28388	4.27216	9.31577	6.36964	8.88279	6.73245	8.08728	8.25366	7.07598	5.5664	8.09052	7.78433	8.86589	7.04991
ENSSSCG00000001478	1.72727	3.0605	3.23446	2.94763	1.23303	2.64246	2.38438	3.16271	3.23429	2.5304	0.783165	0.926979	1.26786	0.826793	1.11367
ENSSSCG00000001479	0.0838203	0.0905602	0.129145	0.128576	0.107705	0.0463489	0.0849603	0.073251	0.0105102	0.04116	0	0.0385577	0.0553735	0.0364748	0
ENSSSCG00000001480	0	0	0	0	0	0	0	0.163349	0	0	0	0	0.0720312	0	0.220713
ENSSSCG00000001481	0.0105931	0	0	0	0	0	0	0	0	0	0	0	0	0	0
ENSSSCG00000001483	0	0	0	0.00584419	0.0104437	0	0.0353071	0	0	0	0	0	0	0	0
ENSSSCG00000001484	0	0	0	0	0	0	0	0	0	0	0	0	0	0	0
ENSSSCG00000001485	25.2925	33.9097	65.3189	15.7935	26.6572	30.2485	36.2052	42.3599	27.0152	25.5174	17.9889	18.5877	12.896	11.6911	11.8526
ENSSSCG00000001486	0.438117	0.174774	0.575166	1.18901	0.438818	0.204988	0.566075	0.353421	0.557805	0.34753	0.152806	0.062011	0.0890553	0.381297	0.151598
ENSSSCG00000001487	140.137	218.879	166.434	135.007	127.823	145.935	196.667	118.581	156.008	125.778	105.38	121.011	112.354	103.64	72.6272
ENSSSCG00000001488	5.72745	6.15964	6.81223	6.33772	8.36943	4.38387	6.24639	3.40597	4.86815	3.34919	4.75766	3.37879	3.87674	2.84112	2.22892
ENSSSCG00000001490	0	0	0.218784	0	0.0263556	0.0850627	0	0	0	0	0.278998	0	0.0677503	0.0669411	0.48439
ENSSSCG00000001493	2.04713	1.58422	2.57292	1.4423	1.97386	1.52684	2.0405	1.56909	1.45656	1.28578	1.03612	1.18259	0.964487	0.580067	0.985105
ENSSSCG00000001497	1.11883	1.0052	1.41906	1.17426	0.760011	1.03653	0.972037	0.990001	1.11739	1.05061	1.37057	1.36341	1.03736	1.27267	0.944756
ENSSSCG00000001498	0.37844	0.654192	0.897039	0.689354	0.518694	0.444678	0.465784	0.519704	0.450798	0.116146	0.128692	0	0.125003	0.12351	0.0851168
ENSSSCG00000001499	10.7025	18.2203	13.9687	15.3493	11.4316	10.9063	15.6957	11.7265	11.8425	8.47735	24.3842	35.7107	24.081	19.9104	20.1457
ENSSSCG00000001500	3.13505	2.04281	2.1485	1.08389	1.39706	1.12276	0.620954	1.07886	1.24652	0.973133	0.486097	0.792053	0.930019	0.268604	0.599168
ENSSSCG00000001501	6.79644	7.98614	7.65123	7.27139	6.19052	7.26888	8.17198	8.71262	8.64716	6.43821	15.0724	15.7032	15.8226	17.1011	12.0122
ENSSSCG00000001502	262.571	209.64	145.045	372.634	273.711	413.485	208.512	271.059	339.631	213.783	170.647	149.754	182.824	203.314	178.791
ENSSSCG00000001503	0.367215	0.24045	0.105507	0.392596	0.488057	0.541476	0.412492	0.522349	0.424172	0.404356	0.726543	1.08519	0.725321	1.41395	1.04116
ENSSSCG00000001504	0	0.0185897	0	0	0.022109	0	0	0	0	0.0316841	0	0.0395746	0	0	0
ENSSSCG00000001505	0	0	0	0	0	0	0	0	0	0	16.7235	19.1082	21.9218	24.9323	18.0412
ENSSSCG00000001506	0.303192	0.25041	0.255528	0.599438	0.253952	0.581192	0.382437	0.228792	0.621791	0.383785	0.391027	0.347124	0.605336	0.539468	0.666769
ENSSSCG00000001507	6.90678	4.3197	10.8194	9.64047	7.04842	6.90291	5.39185	7.7122	6.50873	9.47955	2.76204	3.05874	2.8718	3.9389	2.95249
ENSSSCG00000001509	8.10705	8.02741	4.47684	8.74607	7.23475	9.11346	8.61721	8.76424	10.7239	9.01186	6.09945	7.3766	5.10066	7.98605	4.36813
ENSSSCG00000001510	0.0353629	0.0305651	0.0335291	0.0813673	0.0605858	0.0782163	0.0409644	0.0529779	0	0.121555	0	0	0	0	0
ENSSSCG00000001511	1.02593	1.12278	0.573839	1.01896	0.925629	1.31416	1.03454	1.5554	1.34009	1.30476	6.57258	5.88047	7.09932	6.98883	5.36527
ENSSSCG00000001512	0	0	0	0	0	0	0	0	0	0	35.1339	38.0597	39.2135	38.1968	35.8954
ENSSSCG00000001513	0.249616	0.362852	0.285082	0.200151	0.116634	0.238409	0.328585	0.243638	0.273157	0.28972	0.246935	0.187894	0.199881	0.167869	0.122492
ENSSSCG00000001516	2.11228	2.34363	0.980067	2.13711	1.65288	1.93838	1.61389	1.84032	2.0287	2.28045	3.04301	2.03979	3.32525	3.02478	2.53378
ENSSSCG00000001517	0.432745	0.9618	0.586149	1.04313	0.762589	1.16226	1.28904	0.740921	1.05423	0.485713	1.23333	1.47877	1.41579	1.07606	1.66853
ENSSSCG00000001518	0.779544	1.45497	0.706983	1.21311	0.51874	0.243638	0.503861	0.366717	0.283323	0.149789	4.9381	3.86657	5.06525	5.81101	4.00466
ENSSSCG00000001520	7.05889	6.49372	3.08805	6.26988	6.32252	5.02256	4.8551	4.09525	5.08939	4.57496	8.16618	6.99563	6.9263	7.13719	5.7202
ENSSSCG00000001521	3.41155	0.885688	0.983424	0.239613	0.128459	0.2073	0.275043	0.099847	0.0752128	0.110455	0.135985	0.0229938	0	0	0.0674556
ENSSSCG00000001523	0.148963	0.274299	0.405292	0.248372	0.230801	0.171902	0.172559	0.0582169	0.227389	0.26715	0.646049	0.345597	0.262422	0.450935	0.314646
ENSSSCG00000001527	51.0105	74.664	73.5831	40.4204	66.5848	40.5999	61.9953	52.9587	42.8603	33.1077	130.482	168.487	156.696	134.349	110.263
ENSSSCG00000001531	55.6067	48.5003	31.1855	57.9016	53.0959	42.4916	45.0953	48.284	48.6646	49.8427	17.9188	23.6954	23.2069	22.8562	18.537
ENSSSCG00000001532	0.364916	0.6984	0.457204	0.349852	0.464431	0.547694	0.347233	0.351443	0.43142	0.422381	4.13642	4.19657	4.54592	4.10597	3.5175
ENSSSCG00000001533	15.594	15.6896	13.3222	19.8091	17.0597	16.6168	16.841	16.0612	17.0684	11.885	17.4553	19.5024	18.7435	19.2264	18.2673
ENSSSCG00000001534	1.34535	0.740565	0.762497	2.30004	0.834409	0.96418	1.11442	0.885766	0.919797	0.871	1.15865	1.32762	1.42997	0.928842	0.716744
ENSSSCG00000001535	0.148796	0.0385826	0.0564321	0.125535	0.0305912	0.0658221	0.0344731	0.029722	0.104482	0.116906	0.512741	0.711848	0.340767	0.569794	0.535463
ENSSSCG00000001536	0.640288	1.16448	0.68297	0.716165	0.347377	0.899877	0.726257	1.06581	0.936663	1.16595	0.87094	1.8163	1.24546	1.32346	0.672047
ENSSSCG00000001537	0.0289559	0.0625684	0.0480451	0.0277606	0	0.048034	0.0419282	0.0433795	0.0145231	0.0284376	0.170676	0.093239	0.0892683	0.100802	0.104202
ENSSSCG00000001538	0	0.0386193	0	0.0137078	0.0122481	0	0	0.0357003	0.0268923	0	0	0	0	0	0.0160792
ENSSSCG00000001539	6.28118	6.69534	9.35268	4.33909	6.59098	3.016	4.62109	3.70894	3.40503	3.44766	8.49783	4.75111	4.52322	4.82269	3.49757
ENSSSCG00000001543	0.139844	0.172672	0.151533	0.0153224	0.225898	0.132561	0.0347132	0.10974	0.01002	0.0784802	0.0724647	0.0551388	0.193566	0	0.0718923
ENSSSCG00000001544	4.73561	4.04271	4.1472	4.36567	4.40438	3.14745	5.08038	3.13371	3.45162	3.57405	2.11545	2.21059	2.1781	2.3145	1.46911
ENSSSCG00000001546	0.0476521	0.068645	0.0301207	0.194923	0.0761978	0.0702653	0.1104	0.0634567	0.0637342	0.109198	0.115232	0.292269	0.111929	0.165888	0.200063
ENSSSCG00000001549	30.7392	45.1244	27.5509	35.8453	17.3907	32.5373	39.6724	32.7251	38.4025	23.5299	32.8038	27.3438	12.4732	32.5746	33.575
ENSSSCG00000001550	0.470235	2.83805	0.638027	2.60545	0.333366	1.12077	1.33363	1.40894	1.50456	0.310533	2.76437	2.14818	0.21424	3.35867	0.247995
ENSSSCG00000001551	0	0.375593	0	0.111096	0	0	0	0	0	0	0	0	0	0	0
ENSSSCG00000001552	0	0.0879595	0	0.0780524	0	0	0	0	0	0	0	0	0	0	0
ENSSSCG00000001553	0	0.0302328	0	0.0536553	0	0	0.0202595	0.0174674	0	0	0	0	0	0	0.0314687
ENSSSCG00000001554	4.45911	5.79045	5.14256	7.04558	4.20179	5.47667	5.23993	5.37421	5.88157	4.28455	4.52963	3.13598	3.43675	4.0114	3.49093
ENSSSCG00000001555	0	0.0232466	0	0	0	0	0	0.013431	0.0404691	0.0264142	0.292674	0.247442	0.284285	0.608594	0.38715
ENSSSCG00000001556	11.7115	11.9414	11.8849	13.1305	10.966	11.8838	10.9522	9.78797	9.68801	8.43669	13.7916	13.0381	14.2201	14.1918	7.13398
ENSSSCG00000001559	0	0	0.0749617	0	0	0	0	0	0	0	0.14339	0	0	0	0
ENSSSCG00000001560	0	0	0.051303	0	0	0	0	0	0	0	0	0	0	0	0
ENSSSCG00000001561	0.327535	0.202212	0.177457	0.39476	0.320659	0.241483	0.252944	0.202506	0.203392	0.382943	0.141436	0.114794	0.192335	0.0542964	0.0841913
ENSSSCG00000001562	3.70883	4.29494	4.30175	5.13682	2.96941	4.75206	3.48989	4.85501	4.93644	4.47938	3.96189	3.75448	4.65182	4.15753	3.2179
ENSSSCG00000001563	6.88898	8.47347	9.49929	8.8019	5.60625	6.37325	7.50062	5.27605	7.20946	5.93622	6.69759	10.2382	9.21872	8.84918	7.53859
ENSSSCG00000001564	64.928	54.2373	55.9164	72.7024	64.8947	52.6709	54.345	36.7914	51.6018	39.1299	19.6377	17.1227	15.0019	15.4934	18.5812
ENSSSCG00000001565	84.61	52.9697	68.8086	27.8424	79.6042	37.0688	32.9243	56.9606	25.5625	25.1497	29.0913	48.0974	21.317	112.823	19.5223
ENSSSCG00000001566	0.0698134	0	0	0.0267726	0.0239217	0	0	0	0	0	0	0	0	0	0
ENSSSCG00000001567	0	0.0386502	0.0847965	0	0	0.0494531	0	0	0.0299043	0.0585556	0	0.0274268	0	0	0
ENSSSCG00000001570	16.8684	15.9052	18.0615	29.8219	14.269	22.5931	25.1853	21.8504	21.8605	15.0269	5.65511	2.72759	5.13281	8.57114	3.52568
ENSSSCG00000001571	21.824	19.0654	16.8922	27.5983	23.617	25.559	21.3838	22.9655	25.1201	20.2267	32.5774	27.5067	32.5198	41.2462	30.5304
ENSSSCG00000001572	0.512015	0.603475	0.551663	1.53511	0.574177	0.566243	0.323519	0.674084	0.74707	0.708561	0.717565	0.214117	0.655997	0.810202	0.795649
ENSSSCG00000001573	5.46651	5.63416	7.62786	5.96468	3.26558	5.29264	7.95733	4.55316	5.44216	7.29327	1.60874	3.34017	1.85334	0.897651	3.56323
ENSSSCG00000001574	0	0	0	0	0	0	0	0	0	0	0	0	0	0	0
ENSSSCG00000001576	0	0	0	0	0	0	0	0	0	0	0	0	0	0	0
ENSSSCG00000001577	1.3875	1.91044	1.68268	1.54677	1.00614	1.58798	1.85024	2.12699	2.05537	2.1866	2.07752	1.78118	1.36426	1.43221	1.45148
ENSSSCG00000001578	1.37752	1.37761	1.01305	1.68298	1.08925	1.49899	1.61617	1.53895	1.31095	1.20977	1.53743	1.90099	1.74225	2.03653	1.79539
ENSSSCG00000001582	0.149469	0.12919	0.0283435	0.14903	0.0921884	0.148769	0.138516	0.0597127	0.0599738	0.132114	0.0542166	0.165015	0.315975	0.156101	0.107577
ENSSSCG00000001589	0	0	0.0627877	0	0.022691	0	0	0	0	0.162591	0	0.0609246	0	0	0
ENSSSCG00000001592	0	0	0	0	0	0	0	0	0	0	0	0	0	0	0.129763
ENSSSCG00000001594	0	0	0	0	0	0	0	0	0	0	0	0	0	0	0
ENSSSCG00000001595	5.66266	4.82097	5.9596	5.36375	3.89358	5.89708	5.47729	6.99406	3.90994	8.23071	5.99086	2.79587	5.27048	5.53607	5.04351
ENSSSCG00000001596	2.99744	2.79598	2.1104	1.72991	3.39648	5.08723	2.50964	9.2182	6.69828	3.7016	11.8414	3.22184	8.05141	13.4826	5.01956
ENSSSCG00000001597	0.0635588	0.0183118	0.0200876	0.0162493	0	0	0	0	0.0106261	0	0	0	0	0.0368771	0
ENSSSCG00000001611	1.51527	2.41565	1.73681	2.28303	1.15842	1.91409	1.88011	1.65463	1.68213	1.09792	1.12369	1.3383	1.17453	1.13706	0.642232
ENSSSCG00000001612	0.0358203	0.144482	0.158493	0.155682	0.15547	0.211275	0.207471	0.190803	0.191637	0.0820847	0.129931	0.32955	0.0420688	0.166265	0.236325
ENSSSCG00000001613	0	0	0	0	0	0	0	0	0	0	0	0	0	0	0
ENSSSCG00000001616	0	0.0907919	0	0	0	0	0	0	0	0	0	0	0	0	0.0945033
ENSSSCG00000001618	0	0	0	0	0.0287922	0	0	0	0	0	0	0	0	0	0
ENSSSCG00000001619	0.729624	0.536891	0.785273	0.673037	0.614883	0.872323	0.765246	0.896118	0.96927	0.745614	0.607993	0.907109	0.573196	0.73797	0.319336
ENSSSCG00000001620	0.0305299	0.0791635	0	0.0234157	0.125534	0.0337634	0	0	0.0306251	0	0.0553704	0.168527	0	0.159423	0.109866
ENSSSCG00000001621	11.0984	10.3594	6.4857	7.25732	12.4287	13.2985	11.1894	16.2626	10.4607	9.56393	19.9856	18.7891	18.5446	20.2789	18.2671
ENSSSCG00000001624	0.699406	0.677056	0.636611	0.750997	0.613511	0.711601	0.777784	1.53677	0.841902	0.714361	0.761083	2.36793	1.18283	1.99653	2.26521
ENSSSCG00000001625	0	0.155928	0	0.581135	0.0494527	0.199511	0	0.180178	0.180966	0.21261	0.261751	0.398336	0.127124	0.502423	0
ENSSSCG00000001629	0.0348013	0.210558	0.0879909	0.106767	0.0953979	0.102632	0.0537518	0.115859	0.151276	0.113928	0.189351	0.234795	0.122616	0.0403838	0.166983
ENSSSCG00000001636	0	0.0869684	0	0	0.0459701	0.0370921	0	0	0	0.0329396	0	0	0	0	0
ENSSSCG00000001637	0.0344721	0.0595904	0.0326845	0.158636	0	0	0.119798	0	0.0345796	0.0338551	0.0625202	0	0	0	0
ENSSSCG00000001638	10.5931	9.4306	19.2506	14.1369	18.3908	9.64539	9.16241	7.26485	8.04045	6.76228	5.63557	8.12148	6.78034	6.88373	4.82864
ENSSSCG00000001639	0.372906	0.208555	0.187183	0.224321	0.195424	0.242589	0.203282	0.233688	0.190702	0.294421	0.742625	0.887964	0.579647	0.649087	0.539413
ENSSSCG00000001641	3.56094	4.78534	4.68278	3.75391	3.78742	3.4902	4.20509	3.86725	3.05679	2.40584	6.99572	9.27848	7.17803	8.04652	8.53117
ENSSSCG00000001646	2.10565	2.71467	3.11213	2.48355	1.91593	2.83745	2.52118	3.6847	2.71571	2.33732	2.02177	3.36979	2.13527	1.92497	2.14908
ENSSSCG00000001650	0	0	0	0	0	0	0	0	0	0	0	0	0	0	0
ENSSSCG00000001651	3.00209	2.55294	1.53798	2.63677	2.25644	3.13262	2.74844	2.92579	2.33144	3.49522	1.84418	1.47007	2.81493	2.73917	1.6118
ENSSSCG00000001653	0.441621	0.824975	0.310663	0.491679	0.32217	0.61443	0.280541	1.39435	0.800254	0.545643	1.16266	1.80867	1.40539	1.93413	1.33291
ENSSSCG00000001654	0.335497	0.289979	0.51554	0.461398	0.332984	0.140735	0.48245	0.450621	0.162469	0.249959	4.74189	5.34302	5.66575	6.323	4.64198
ENSSSCG00000001655	0.0360736	0.0831449	0.0456039	0.055335	0.0164809	0.0930862	0	0.132104	0.0844339	0.16533	5.10312	4.71269	5.27459	6.34181	4.9979
ENSSSCG00000001656	6.59732	5.94054	4.81744	8.44336	6.84249	6.99113	5.58917	5.13357	6.40057	4.35172	4.82179	5.1818	5.0999	6.1359	6.09479
ENSSSCG00000001657	0.425005	0.423857	0.485625	0.559997	0.343535	0.494121	0.454455	0.402705	0.64496	0.417397	0.454579	0.260672	0.441549	0.701834	0.549029
ENSSSCG00000001658	10.8203	10.8289	6.10566	18.3785	12.9691	14.3886	10.8088	11.6818	12.7875	9.72311	12.8709	10.4787	12.8106	13.5726	11.2716
ENSSSCG00000001659	3.67757	3.58997	2.76898	2.47218	2.89088	3.8996	3.60856	5.55267	3.71073	2.99562	3.96265	5.29402	4.49693	5.27161	3.07501
ENSSSCG00000001660	0.657269	0.458846	0.203734	0.203582	0.225215	0.307526	0.322123	0.151488	0.342338	0.583436	0	0.186059	0.267204	0.044002	0.341145
ENSSSCG00000001661	14.5829	19.3995	15.7385	10.6692	15.8141	13.5596	16.3974	16.0293	15.7725	17.3423	35.1658	35.4149	40.9751	36.3378	29.6841
ENSSSCG00000001664	0	0	0	0	0	0	0	0	0	0	0.0146007	0	0	0.0140128	0
ENSSSCG00000001667	2.77175	3.0168	3.05479	2.68913	2.14302	2.2182	2.74427	2.96545	2.14668	2.48947	6.14407	5.17272	5.25848	5.75922	3.60901
ENSSSCG00000001672	0.0934346	0.040379	0.147649	0.035831	0.0213437	0.137774	0.0541173	0.139976	0.0624838	0.259993	0.0847285	0.0573071	0.0822999	0.0271056	0
ENSSSCG00000001676	0.0494053	0.0427023	0	0.151571	0.101573	0	0	0.296061	0	0	0	0	0	0.0859957	0
ENSSSCG00000001679	6.53911	5.84531	6.18073	5.97473	4.60673	5.22975	6.1259	3.51431	5.45774	3.93514	6.34481	5.74471	4.74761	5.22195	5.54445
ENSSSCG00000001680	0.723957	1.05332	0.720736	1.32336	0.545744	1.14757	1.14613	1.51841	1.65819	1.185	1.7069	1.95374	1.55169	2.03721	1.38947
ENSSSCG00000001682	0.0219276	0.0758104	0	0	0.0150271	0	0	0.0438003	0	0.215351	0.0397688	0.322777	0.193145	0.0381675	0.118364
ENSSSCG00000001683	11.5323	16.588	22.8105	14.565	10.5376	10.7794	16.4945	6.93088	11.4527	7.60717	15.0404	12.3186	9.58735	12.43	11.3725
ENSSSCG00000001688	2.06942	1.97876	1.31755	1.90924	1.84981	1.99008	1.37811	2.56607	2.60738	1.74765	2.32082	3.82617	2.16624	3.44546	2.71621
ENSSSCG00000001689	3.82768	5.86191	3.47063	5.80021	5.22078	3.98648	4.13264	4.88068	3.78369	2.84674	7.27904	10.0516	8.90346	8.53837	8.32483
ENSSSCG00000001691	0.369773	0.692476	0	1.18169	0.0422345	0.340779	0.356954	0.430862	0	0.0605256	0.894181	0.793786	0.977119	0.643632	0.332669
ENSSSCG00000001692	7.61886	7.41355	5.73472	8.30811	7.72147	9.64599	9.66534	8.55848	10.0986	8.89829	3.59324	3.91223	4.65365	4.73825	4.56475
ENSSSCG00000001695	59.7042	46.7324	78.1456	81.216	64.2409	53.7232	78.9406	80.9275	33.9713	54.0587	25.9753	19.8433	23.2536	13.2929	10.3168
ENSSSCG00000001696	4.69711	4.29753	2.75347	5.62743	4.86989	6.66658	4.06492	4.27375	5.53934	3.91081	5.54625	5.44474	5.96864	5.43781	2.92936
ENSSSCG00000001697	6.34744	3.79818	5.5884	4.37347	4.23042	3.49056	3.73704	3.51807	3.4285	3.33955	4.61745	4.04287	3.50206	4.15835	3.82794
ENSSSCG00000001698	0.0309586	0	0	0	0	0	0.0358625	0.0154599	0	0.0152022	0	0	0.0272692	0.0269435	0.0278522
ENSSSCG00000001700	5.30247	5.98689	6.06924	4.65308	5.57347	5.36218	4.63446	5.90414	4.15696	7.2249	6.21626	6.19679	5.59627	6.44407	8.18706
ENSSSCG00000001701	31.3931	31.1471	59.5218	25.1719	30.8729	16.9621	22.3879	18.1589	18.4389	15.072	62.4895	71.4567	67.9175	67.5332	53.2654
ENSSSCG00000001702	0.0800641	0.187833	0	0.184222	0.274341	0.0885437	0	0.0571171	0.0458935	0	49.3706	55.7078	58.3526	53.0766	44.0003
ENSSSCG00000001703	1.59508	1.37867	1.72177	1.76921	1.84989	1.24838	1.64876	1.29898	1.03388	1.85574	0.400557	0.903071	0.302614	0.683428	1.10387
ENSSSCG00000001705	0.277268	0.0342357	0.394335	0.394936	0.0678618	0.328536	0.0458839	0.138461	0.178799	0.525159	0.035919	0.0364413	0.0348894	0	0.0712704
ENSSSCG00000001706	0.847414	0.723618	0.938995	1.00233	0.643708	1.28719	0.946164	0.938127	1.08561	1.01273	1.51839	1.39018	1.38494	1.51057	1.12061
ENSSSCG00000001708	5.58417	6.57506	7.51319	5.34114	5.02155	5.09306	4.62204	5.54925	5.92888	3.62562	4.97085	4.95737	4.2043	4.44616	3.90837
ENSSSCG00000001709	2.36818	2.60757	2.78039	2.17075	2.23799	2.66322	2.39846	2.96429	2.53602	2.7447	1.61971	1.85582	1.58111	1.8097	0.999323
ENSSSCG00000001710	0.176434	0.106748	0.234199	0.121789	0.0876607	0.0926823	0.11241	0.13216	0.106191	0.09097	0.0399987	0.0568124	0.0699339	0.0307105	0.0238096
ENSSSCG00000001715	0	0.0338232	0	0.0100045	0	0	0	0	0	0	0.0946296	0	0	0.0227048	0
ENSSSCG00000001716	3.35706	2.58129	5.00182	5.14957	1.98689	2.98937	2.82824	1.95947	1.9899	3.29697	1.38375	1.76487	2.11214	2.54224	2.58875
ENSSSCG00000001718	0.683544	0.834629	0.699533	1.10677	0.401516	0.35997	0.6787	0.552652	0.304744	0.458194	0.334523	0.419244	0.726325	0.302168	0.273314
ENSSSCG00000001720	0.429893	1.14373	1.45207	0.98915	0.46953	0.958273	0.715857	1.10693	0.586206	1.09507	0.341106	0.964043	0.840156	0.654743	0.386756
ENSSSCG00000001723	3.07701	3.54123	4.13833	4.23259	1.87948	4.32759	6.52829	2.5888	2.24785	6.04386	1.88042	3.35397	1.73814	3.43475	2.01601
ENSSSCG00000001724	0	0	0	0	0	0	0	0	0	0	0	0	0	0	0
ENSSSCG00000001725	23.6552	13.7519	37.0465	44.282	29.9302	21.4464	24.7488	26.2107	14.6	21.3454	8.42021	7.10627	12.1597	7.75934	7.24479
ENSSSCG00000001726	0	0	0	0	0	0	0	0	0	0	0	0	0	0	0
ENSSSCG00000001727	7.46365	5.18016	17.3657	12.0372	10.0764	7.58248	6.77601	8.33223	6.70135	7.98928	3.10149	2.32318	3.35045	2.5315	3.04823
ENSSSCG00000001729	0.0521765	0.018039	0.0791533	0	0.0286054	0.023081	0	0	0	0	0	0.0192011	0	0	0
ENSSSCG00000001731	0.0190659	0.230709	0.388661	0.116985	0.104528	0.0632556	0.033129	0.114252	0.0860641	0.028087	0.345788	0.175408	0.184732	0.215712	0.24014
ENSSSCG00000001732	7.0201	10.1075	12.1825	11.8791	8.86814	5.43249	5.05336	4.74133	6.76618	2.44816	16.7211	16.2897	14.1753	16.1116	15.1049
ENSSSCG00000001735	0	0	0	0	0	0	0	0	0	0	0	0	0	0	0
ENSSSCG00000001736	0	0	0	0	0	0	0	0	0	0	0	0	0	0	0
ENSSSCG00000001738	0	0	0	0	0	0	0	0	0	0	0	0	0	0	0
ENSSSCG00000001739	0	0	0	0	0	0	0	0	0	0	0	0	0	0	0
ENSSSCG00000001741	0	0	0	0	0	0	0	0	0	0	0	0	0	0	0
ENSSSCG00000001743	0	0	0	0	0	0	0	0	0	0	0	0	0	0	0
ENSSSCG00000001744	0	0	0	0	0	0	0	0	0	0	0	0	0	0	0
ENSSSCG00000001746	0	0.00314007	0	0.00278639	0	0	0.00841686	0.00725684	0.0109329	0	0.0131778	0.00668472	0.0320002	0	0
ENSSSCG00000001748	0	0	0	0	0	0	0	0	0	0	0	0	0	0	0
ENSSSCG00000001749	0	0	0	0	0	0	0	0	0	0	0	0	0	0	0
ENSSSCG00000001750	0.270308	0.141597	0.264058	0.213602	0.235765	0.226467	0.113864	0.155437	0.156117	0.0321782	0.0594234	0.0150719	0.10101	0.128319	0.117908
ENSSSCG00000001751	0.0191919	0.0497643	0.0363934	0.0735987	0	0.0636737	0	0.0191679	0.0385035	0.0376968	0	0	0	0	0
ENSSSCG00000001752	0.0149469	0	0.0141718	0.114639	0.0102432	0	0.0865723	0.0149282	0.0299869	0	0	0.0275025	0	0.0260168	0
ENSSSCG00000001755	0.196251	0.0997795	0.19702	0.0619787	0.150314	0.229803	0.173846	0.368952	0.220023	0.170063	0.0628111	0.106208	0.0813477	0.080376	0.0830866
ENSSSCG00000001756	4.14248	5.18655	6.27304	4.54791	3.43908	3.6257	3.68811	4.24369	3.84671	2.82458	11.1192	8.82002	10.2792	8.79678	9.77492
ENSSSCG00000001757	2.98702	3.0291	2.79006	3.13024	3.38467	2.9109	3.46017	3.04236	2.50683	2.12029	8.90383	8.73401	12.6343	7.05246	20.0084
ENSSSCG00000001760	0.0915054	0.16609	0.0433801	0.259675	0.156773	0.182154	0.1908	0.10053	0.201939	0.0539204	13.8575	18.1504	18.4575	17.9026	21.256
ENSSSCG00000001762	4.66493	3.30242	2.78018	8.0758	5.84575	4.52026	3.34524	4.03788	4.45664	4.66869	4.67343	5.23188	4.61774	4.17592	4.87633
ENSSSCG00000001764	0.0195384	0	0	0.0449563	0	0.0216077	0	0	0	0	0	0.179755	0.0688398	0.0340088	0.105467
ENSSSCG00000001765	0.294342	0.18845	0.351432	0.359533	0.0747088	0.192898	0.189425	0.119767	0.240582	0.824394	0.138401	0.180531	0.51853	0.0759017	0.353076
ENSSSCG00000001769	35.0424	42.1033	47.8645	41.7363	41.1634	31.3288	37.125	34.4185	33.6743	32.1606	24.3784	25.8398	26.0915	26.8389	26.0396
ENSSSCG00000001770	14.3477	11.6385	15.197	16.9173	8.78161	7.71292	9.44172	5.8326	7.50174	10.4186	2.55263	2.89897	2.25742	2.52297	3.09943
ENSSSCG00000001771	0.0108105	0.0186876	0.0409996	0.0248741	0	0.0478217	0.0250458	0	0	0.010617	0	0	0.0571332	0.0940846	0
ENSSSCG00000001773	2.61843	1.24351	0.791174	2.44965	1.75499	2.54572	1.03329	1.35069	2.07818	2.34549	1.14809	0.105889	1.47001	1.50253	0.983697
ENSSSCG00000001775	0	0.0149785	0	0.0221524	0	0	0	0	0.0231783	0	0	0	0	0	0
ENSSSCG00000001776	0	0	0	0	0	0	0	0	0	0	0	0	0	0	0
ENSSSCG00000001779	115.853	114.59	93.7713	104.127	125.046	120.164	117.465	92.1286	121.235	67.6583	102.504	94.1029	109.838	94.3169	80.0965
ENSSSCG00000001780	2.15956	1.27085	1.51027	2.53735	1.34351	2.03258	1.79195	1.57558	2.44284	1.35377	2.33334	2.14181	1.56493	1.97279	1.6535
ENSSSCG00000001782	0.75598	0.204192	0.335989	0.706653	0.388557	0.627034	0.273665	0.377517	0.663544	0.232015	0.128539	0.130408	0.124854	0.205605	0.255046
ENSSSCG00000001786	0.908499	0.0692859	0.354689	2.3978	1.15364	0.147753	0.0309531	0.18681	0.214431	0.157453	0.0484616	0.0491663	0.0470725	0.0465102	0.0961575
ENSSSCG00000001787	0.906276	0.684024	1.08923	1.0769	1.35587	0.804631	1.34556	0.713915	0.499365	1.16584	0.0926007	0.117434	0.224866	0.288834	0.137804
ENSSSCG00000001788	0.393284	0.424907	0.186445	0.301639	0.16845	0.163101	0.398633	0.441891	0.246569	0.531086	0.0891597	0	0	0.0855696	0.353822
ENSSSCG00000001789	0	0	0	0	0	0	0	0	0	0	0	0	0	0	0
ENSSSCG00000001790	0	0	0	0	0	0	0	0	0	0	0	0	0	0	0
ENSSSCG00000001792	6.40765	5.86742	10.0094	5.26698	6.01089	4.95169	5.43008	5.31117	6.41445	5.73845	4.83423	5.60517	4.11738	5.55378	3.92189
ENSSSCG00000001793	0.399951	0.403303	0.716286	0.999785	0.771507	0.344018	0.394665	0.74712	0.267465	0.392791	0.362684	0.490611	0.769815	0.451215	0.746291
ENSSSCG00000001795	0.00380794	0.0263305	0.0288838	0	0.0052192	0	0.00441112	0.00760636	0.00381981	0.0149591	0.0207188	0.00700668	0.0067083	0.0198845	0.0068517
ENSSSCG00000001798	0	0	0.0606296	0	0	0	0	0	0	0	0	0	0	0	0
ENSSSCG00000001800	4.62709	4.37616	6.52071	6.07298	5.21426	4.18393	3.6005	4.19991	4.65562	4.51664	9.36118	9.13501	10.8272	8.88632	8.80642
ENSSSCG00000001801	48.971	65.0269	68.0848	53.503	46.5252	33.3211	42.2078	34.1098	33.7904	23.7796	141.531	160.446	170.895	159.819	163.434
ENSSSCG00000001804	25.9345	23.7408	21.0068	22.4749	12.4716	24.8373	23.4971	20.686	30.8965	24.6475	22.1117	32.0756	29.485	28.2951	25.3046
ENSSSCG00000001805	8.19376	12.9154	16.2883	7.37735	8.20581	10.4843	13.5497	13.2636	11.4355	10.5156	6.06627	9.28635	9.6928	6.5799	5.76907
ENSSSCG00000001806	55.2257	49.415	44.5335	31.561	41.2776	40.8279	47.4275	42.476	38.1511	43.9389	50.7823	31.4965	43.6684	38.3454	31.2078
ENSSSCG00000001807	0.0113505	0.0294316	0	0.0609389	0.0466713	0.0251053	0.0394453	0.0340089	0.091087	0.0111473	0.0617573	0	0.0399914	0.0197569	0.0612695
ENSSSCG00000001808	0	0.110897	0.0608256	0.29522	0.0219819	0.10642	0.0928926	0.0800901	0.0965284	0.047253	0.0290874	0.118041	0.0847609	0.111665	0.0288576
ENSSSCG00000001810	5.43484	5.29141	7.64067	7.54622	5.50116	4.16241	4.77607	2.87	4.27683	3.02155	2.29427	2.21269	3.05388	3.64263	3.14727
ENSSSCG00000001814	6.69999	5.40491	10.0334	12.3456	7.28221	5.72642	4.79091	5.40836	5.19968	7.59279	2.04023	1.81624	2.2149	1.93889	1.91497
ENSSSCG00000001816	0.67413	0.257902	1.06878	0.949321	0.73463	0.195548	0.192028	0.1766	0.199543	0.227923	0.581251	0.345688	0.292029	0.403958	0.178963
ENSSSCG00000001817	6.76671	5.77776	4.41978	4.51888	6.54837	5.15521	5.92247	5.58409	5.56737	5.47757	8.97497	8.22512	5.7797	7.7094	8.48593
ENSSSCG00000001818	1.43166	0.839682	1.06655	2.28761	1.16801	1.45135	0.88845	1.20858	1.14548	1.08801	0.741866	0.878096	0.810676	0.563662	0.674672
ENSSSCG00000001819	14.9566	18.3388	14.1636	11.9487	14.4965	17.3909	19.0116	20.1487	18.1158	12.5943	41.6517	37.8447	41.0222	37.6644	35.1795
ENSSSCG00000001820	3.31174	4.34415	3.17694	5.55817	3.84488	3.79175	4.01685	2.91847	5.19805	4.01774	2.19054	3.22605	4.32414	5.42538	1.75261
ENSSSCG00000001821	0.29579	0.334323	0.140226	0.654414	0.179317	0.566164	0.27675	0.454492	0.388008	0.446916	0.103165	0.439593	0.420873	0.257428	0.26611
ENSSSCG00000001822	0.193888	0.167583	0.266559	0.148707	0.0996543	0.150096	0.26952	0.21301	0.165319	0.133292	0.175822	0.160541	0.273252	0.253114	0.122103
ENSSSCG00000001823	0.390014	0.179786	0.0657402	0.0930629	0.154427	0.249207	0.160637	0.0173122	0.252125	0.221307	0.298657	0.0637895	0.305365	0.196116	0.327487
ENSSSCG00000001824	3.51087	4.08093	2.81227	3.06416	3.43271	2.4769	3.10283	3.15885	3.27892	2.52657	10.7314	10.9431	10.2372	10.51	14.1592
ENSSSCG00000001825	5.69764	5.56656	3.46061	3.40156	4.47176	3.32068	3.9945	3.78307	3.22489	3.34488	14.49	13.1388	11.7195	13.888	18.461
ENSSSCG00000001826	0.0543684	0.0704881	0.0257745	0.104248	0	0	0.0629804	0	0	0	0	0	0	0	0.097826
ENSSSCG00000001830	0	0	0	0	0	0	0	0	0	0	0	0	0	0	0
ENSSSCG00000001832	0	0	0	0.00856592	0.00382689	0	0	0	0	0.0109685	0	0	0	0.02916	0
ENSSSCG00000001834	29.91	17.4887	18.2651	23.8193	18.6546	17.8186	17.8728	21.3092	13.9735	22.6208	7.63522	9.0846	11.2604	9.85989	7.85252
ENSSSCG00000001835	1.49427	0.282257	1.06963	0.493341	1.13932	0.634747	0.619021	0.632541	0.307727	0.738622	1.00506	1.32922	0.627591	0.516746	2.75989
ENSSSCG00000001836	17.6767	9.47265	22.4232	6.5362	10.4244	10.1757	13.4715	12.3768	6.45812	9.27407	7.15429	6.02578	3.11404	2.96348	10.3788
ENSSSCG00000001837	0.154824	0.140191	0.0699024	0.101782	0.126311	0.163068	0.102484	0.117813	0.0961419	0.0362029	2.83469	3.13366	3.80546	2.25857	2.45413
ENSSSCG00000001838	5.53086	5.40251	4.20787	5.24377	6.31112	5.01122	5.44977	4.27273	4.69249	3.46854	20.1829	25.3564	25.8496	22.0612	19.0163
ENSSSCG00000001840	1.0973	0.981705	1.03127	1.97112	1.35225	1.06449	1.12616	1.49008	1.27452	0.954768	1.88537	1.84194	1.69567	2.06077	1.3509
ENSSSCG00000001841	1.48719	1.26564	1.54023	0.543997	0.689905	1.36637	1.27219	1.43963	2.0656	1.19093	0.20748	0.715689	0.725517	0.557551	0.411681
ENSSSCG00000001844	4.30155	5.86195	1.54982	12.9218	1.16932	1.98213	0.863705	1.05972	6.08408	0.563273	14.3547	1.34554	1.03564	15.9231	3.71513
ENSSSCG00000001846	0.0245701	0.0424732	0	0	0	0	0	0	0.0246467	0	0.133684	0	0.0865683	0.0427671	0
ENSSSCG00000001847	0.25772	0.139222	0.0305445	0.0988325	0.0883084	0.0356269	0.111954	0.128699	0.193893	0.0316384	0.467413	0.0592762	0.113504	0.392518	0.34779
ENSSSCG00000001848	0	0.0285551	0	0.152033	0	0	0	0.0989882	0	0	0	0	0	0	0
ENSSSCG00000001849	1.39295	1.43952	1.39249	2.69412	1.11023	1.05489	0.929569	1.39121	1.24541	1.6208	1.373	0.278592	0.426765	0.896043	1.33491
ENSSSCG00000001850	0.875491	0.670503	1.57612	1.28346	0.972116	0.906935	0.616204	0.752644	1.04497	0.71833	0.602973	0.530176	0.780919	0.9452	0.638091
ENSSSCG00000001852	121.989	99.2139	75.763	114.312	92.7551	132.716	101.801	124.901	108.508	132.044	122.169	131.397	127.603	156.382	157.562
ENSSSCG00000001858	29.5105	33.079	16.9533	29.2354	28.7907	38.5286	34.3037	36.535	35.9753	30.7434	18.8626	22.1536	25.4522	24.2564	22.9542
ENSSSCG00000001862	22.8419	22.0527	19.2948	27.9891	20.6034	21.427	18.4279	17.908	20.6489	12.3958	27.0504	26.7793	31.142	32.6244	30.703
ENSSSCG00000001863	6.84321	11.2446	4.68206	4.22962	8.57198	5.1562	5.19767	7.48556	4.07346	5.3421	6.81931	11.5769	12.5853	14.6602	10.058
ENSSSCG00000001865	0.984212	0.929814	1.29668	0.513485	0.972513	0.936573	0.934626	0.782956	0.67158	0.595692	1.18309	1.20029	1.26006	1.26493	1.09137
ENSSSCG00000001866	32.2904	29.0467	31.7817	34.5102	32.7718	22.1847	26.9607	22.2109	21.9402	16.121	13.6139	10.6764	17.2896	14.7553	13.584
ENSSSCG00000001867	0.380036	0.999706	0.422994	0.266132	0.158529	0.402012	0.287109	0.396063	0.464094	0.373233	0.239739	0.152016	0.0291084	0.258846	0.297306
ENSSSCG00000001868	41.7016	36.812	33.6395	36.2408	39.2682	41.263	36.1518	31.9272	39.2544	27.1047	36.7837	30.7964	39.1094	32.529	41.1938
ENSSSCG00000001869	1.59312	0.832078	1.55897	1.15654	0.683089	0.527613	0.582262	0.484997	0.46148	0.610782	1.59146	1.92812	1.66591	1.14183	2.02344
ENSSSCG00000001871	5.88023	7.4892	9.14466	5.82242	5.19176	5.95248	7.28018	6.32343	7.16253	6.46246	4.8809	4.69427	4.00107	5.605	3.58278
ENSSSCG00000001872	5.5374	5.33752	6.21803	4.51126	6.15562	5.31958	7.4639	3.61902	5.77223	8.44562	12.1949	11.9966	12.3398	16.1234	12.6725
ENSSSCG00000001873	1.13696	0.426701	0.70212	1.02692	0.73303	0.694866	0.563215	0.672358	0.502722	0.874188	0.352718	0.385374	0.461203	0.533813	0.376849
ENSSSCG00000001875	2.95171	3.41434	2.99357	3.44651	1.8618	2.59846	2.80685	2.71334	3.01983	3.54787	1.35831	1.21594	1.16416	1.07357	1.374
ENSSSCG00000001877	3.42572	3.19374	3.99026	3.783	4.26847	4.22603	3.31508	5.12794	3.64747	3.2652	2.85463	3.43821	3.36593	2.47598	2.46861
ENSSSCG00000001878	9.01188	5.95264	6.05585	6.49008	4.67688	4.24364	5.82056	3.50786	4.42595	4.30867	1.56416	1.79389	1.25509	1.84928	1.73172
ENSSSCG00000001879	0	0	0	0	0	0	0	0	0	0	0	0	0	0	0
ENSSSCG00000001880	2.72077	5.25417	5.19543	5.24608	2.82291	4.59755	4.52924	4.82664	4.51375	5.1853	3.4507	3.85097	1.82673	2.66596	2.70452
ENSSSCG00000001881	2.19821	5.22849	1.42604	7.91011	2.31063	4.75237	3.82918	3.69761	9.5663	2.41857	4.28652	9.48841	3.52309	7.82508	6.36412
ENSSSCG00000001882	1.88954	5.48121	1.3498	5.00282	1.31265	3.46368	2.60862	4.86012	5.91996	4.169	3.28612	5.57238	2.87273	4.55048	2.93414
ENSSSCG00000001884	1.05743	1.41665	0.551428	4.33898	2.21022	2.92356	1.04119	1.901	2.17449	1.71353	1.9178	3.01582	1.95597	2.2087	3.04425
ENSSSCG00000001885	0.328668	0.406921	0.454804	0.701738	0.340901	0.874311	0.812909	0.958156	0.614832	0.837497	1.25662	1.12779	0.985867	1.42248	0.958992
ENSSSCG00000001887	1.10539	0.6142	0.568954	1.09004	0.497807	0.663625	0.859757	0.59932	0.633623	0.930521	0.458238	0.697353	0.751112	0.962034	0.511446
ENSSSCG00000001888	0.232552	0	0.110246	0.148635	0.212492	0.171455	0.134694	0.0387102	0.077759	0.190325	0.0702945	0	0.136559	0.134928	0
ENSSSCG00000001892	6.37039	7.42729	5.93141	6.81922	5.99885	7.60261	7.29983	10.2989	6.36726	6.09883	8.02104	7.54738	6.90302	7.73795	4.53547
ENSSSCG00000001895	0	0	0	0.15745	0	0	0.047561	0	0	0	0	0	0	0	0
ENSSSCG00000001898	4.05956	5.18303	3.38013	4.72569	3.6576	5.72014	5.41873	5.80388	6.69745	5.60594	4.1111	4.73964	2.68637	2.61842	3.55953
ENSSSCG00000001899	0	0.110659	0	0.0245487	0	0	0	0	0.032107	0	0.0580497	0	0	0	0
ENSSSCG00000001900	3.38142	2.76028	1.71638	2.56726	3.10143	3.21072	3.54116	2.18323	3.01507	2.41519	2.72564	2.98524	2.31657	3.06178	1.32132
ENSSSCG00000001901	0	0	0	0	0	0	0	0	0.0289757	0	0.0523883	0	0	0	0
ENSSSCG00000001903	2.18815	2.4564	2.66154	1.92565	1.97749	2.44882	2.03992	2.2986	2.71092	2.19179	3.19379	4.39517	3.33261	3.4749	3.92149
ENSSSCG00000001904	1.20377	1.43062	1.52739	2.04339	1.18889	1.70323	1.90711	2.13932	1.64258	1.5734	2.52032	3.14328	2.27656	2.75778	1.94299
ENSSSCG00000001905	0.579579	1.24178	0.572743	0.826437	0.481101	1.09234	1.04963	1.0028	0.990812	1.66753	1.52491	1.59214	0.532081	0.738858	1.20441
ENSSSCG00000001906	0.17127	0.355279	0.600837	0.446623	0.281693	0.378818	0.456318	0.102633	0.97928	0.252306	0.124249	0.0630279	0.0905157	0	0
ENSSSCG00000001907	13.3873	10.0791	8.58331	10.2678	11.4089	11.9205	14.7969	16.4355	15.1991	10.2846	19.2013	18.1394	18.3806	22.3675	18.2904
ENSSSCG00000001908	0	0.0182275	0	0	0.0144522	0	0	0.0421246	0	0	0	0	0	0	0
ENSSSCG00000001909	0.229785	0.0331015	0.0181557	0	0.0524908	0.0211768	0.0443638	0.0191248	0	0	0.034729	0	0	0	0
ENSSSCG00000001910	4.9529	3.02434	4.6727	4.21454	3.74887	3.07937	3.53952	4.30683	2.79315	2.00862	2.8602	1.81362	2.99526	3.55996	1.28579
ENSSSCG00000001912	1.44028	0.994973	1.25898	1.60155	0.994369	0.876348	0.855919	1.40639	1.05269	1.61432	0.835113	1.15266	0.74515	0.633734	0.539499
ENSSSCG00000001913	0.339096	0.458749	0.167745	0.327924	0.484975	0.407619	0.290337	0.42702	0.57678	0.550216	0.347608	0.488302	0.701261	0.590235	0.291806
ENSSSCG00000001914	3.42006	2.72378	1.92246	2.56689	1.70761	2.9988	2.20728	2.36664	3.70027	3.09493	0.443054	1.25859	1.63535	1.02051	1.5824
ENSSSCG00000001915	0	0	0	0	0	0	0	0	0	0	0	0	0	0	0
ENSSSCG00000001916	4.97802	3.48991	1.50337	2.98371	4.39699	4.95471	5.16852	4.4562	7.76771	4.29138	8.09208	8.44722	13.9988	7.66997	6.36944
ENSSSCG00000001917	2.63544	1.65741	1.81814	1.50844	1.37478	1.71828	1.33279	1.64018	1.40074	1.88325	1.19494	0.669486	1.19533	1.04412	1.38013
ENSSSCG00000001918	22.5354	17.1806	16.8898	20.7655	17.787	15.969	15.5272	12.8928	15.6154	10.262	8.49469	10.2998	11.82	9.22641	7.57798
ENSSSCG00000001920	0	0	0	0	0	0.00851177	0	0	0	0	0	0	0.0135588	0	0
ENSSSCG00000001921	5.09167	4.06234	5.3692	3.50465	4.71397	3.48324	2.97745	2.68934	2.72566	2.54835	5.34238	5.08976	5.01675	5.15567	2.71616
ENSSSCG00000001924	11.3247	14.5753	18.9422	12.5933	10.5915	10.9762	14.028	10.9099	11.009	9.95695	13.2334	16.1895	14.8386	14.5574	11.7315
ENSSSCG00000001925	1.24505	1.17108	1.519	1.81154	1.2924	1.58952	1.25138	1.64579	1.12954	1.3846	0.498104	0.724331	0.757995	0.764876	0.510642
ENSSSCG00000001926	0	0.03916	0	0.104248	0	0	0	0	0	0	0	0	0	0	0
ENSSSCG00000001927	9.14819	6.05154	4.25708	9.69602	5.48082	6.53265	5.29863	7.27296	5.68618	4.38198	3.30813	3.09807	3.13916	2.9307	2.14592
ENSSSCG00000001928	0	0	0	0	0	0	0	0	0	0	0	0	0	0	0
ENSSSCG00000001930	671.134	616.32	609.146	532.6	784.562	647.876	711.158	443.39	726.818	774.947	661.902	563.775	711.745	665.169	752.797
ENSSSCG00000001931	5.84832	18.3861	2.88967	2.90611	3.83853	2.64174	2.81484	1.37798	4.48253	3.33697	5.45277	1.06094	7.76333	3.97868	2.44548
ENSSSCG00000001932	0	0	0	0	0	0	0.0912216	0	0	0	0	0	0	0	0
ENSSSCG00000001934	10.8397	9.9242	9.4077	10.1435	10.2221	7.85656	8.71533	5.68145	9.46667	5.50951	9.15222	10.6359	11.9609	9.35406	10.495
ENSSSCG00000001938	0.0825935	0.157053	0	0.240719	0.192446	0.182682	0.0765411	0.0989882	0.198842	0.146007	0	0.121579	0.0291003	0.0287527	0.0297224
ENSSSCG00000001939	0	0	0	0	0	0	0	0	0	0	0	0	0	0	0
ENSSSCG00000001942	0.105282	0.127397	0.0465837	0.123814	0.0769601	0.0543351	0.056914	0.1402	0.190098	0.117184	0	0.0258294	0.0989177	0.012217	0
ENSSSCG00000001944	0	0	0	0	0	0	0	0	0	0	0	0	0	0	0
ENSSSCG00000001945	0	0	0	0	0	0	0	0	0	0	0	0	0	0	0
ENSSSCG00000001946	0.67347	0.742472	0.592936	0.511264	0.593398	0.501598	0.485602	0.652037	0.647995	0.364453	1.38346	1.36565	1.28328	1.61484	1.02631
ENSSSCG00000001947	5.02009	8.08544	5.28397	6.5811	6.59262	6.97028	5.9946	8.10602	7.32067	4.6696	8.02172	8.54529	7.63595	8.73805	6.44627
ENSSSCG00000001949	0	0	0	0	0	0	0	0	0	0	0	0	0	0	0
ENSSSCG00000001950	15.642	15.0978	13.2402	20.752	16.6654	17.7261	14.0328	16.7888	18.8091	12.0182	8.90448	9.01883	9.98212	9.60522	8.84893
ENSSSCG00000001952	80.1397	73.9505	55.852	72.0957	62.5998	42.0715	44.5807	33.0614	45.1127	40.3301	16.0454	17.7031	11.4294	20.4041	9.94918
ENSSSCG00000001955	12.3672	12.6313	10.5639	11.6502	9.30246	12.3832	10.7339	8.14175	12.1077	5.99996	7.64496	8.57616	9.45402	8.11286	7.98551
ENSSSCG00000001958	4.69692	2.57633	4.16217	4.69007	4.35778	2.69707	3.84002	2.10195	2.63666	3.20237	1.73647	1.5789	1.33663	1.6351	1.17017
ENSSSCG00000001959	117.054	140.453	134.046	165.987	118.993	116.33	104.023	87.5229	135.685	84.0121	85.5853	89.7218	100.218	107.962	110.051
ENSSSCG00000001960	6.54066	10.1528	20.3763	11.9782	12.3798	8.11911	7.47362	10.4875	8.7927	6.42358	4.76111	8.92386	4.78141	5.73112	6.40475
ENSSSCG00000001963	7.38413	4.21773	7.69959	7.20288	9.6286	5.4577	4.58619	4.98403	3.63892	4.2499	3.57347	2.98167	3.24397	2.78854	3.14765
ENSSSCG00000001964	0.0306163	0	0	0.011741	0.0314722	0.0169294	0.0354659	0.015289	0.0307117	0.0451024	0	0.0563345	0	0.0266456	0
ENSSSCG00000001966	3.8129	5.21857	3.33876	3.554	3.31225	3.24951	3.83032	3.08788	3.54774	2.29802	3.99331	4.22077	4.40594	3.31172	1.97398
ENSSSCG00000001968	0.686751	0.651961	0.629789	1.38156	0.748384	0.89644	0.625992	0.618427	0.722771	0.398041	0.75548	0.559313	0.89249	0.685867	0.83054
ENSSSCG00000001970	7.77272	7.2735	10.1036	6.34609	5.73477	4.54059	5.93605	5.54052	4.79449	4.1246	4.83161	5.13255	4.52748	4.39157	4.56787
ENSSSCG00000001971	5.20214	6.56556	10.4107	3.54328	4.50065	2.84792	5.50899	4.1746	2.92721	1.65217	30.4989	28.9065	26.0797	26.7143	29.8854
ENSSSCG00000001972	0.912095	1.24901	1.6254	1.28954	1.21247	0.996541	1.0693	1.27863	0.903914	1.12241	6.96564	7.10737	7.15316	6.15915	7.14789
ENSSSCG00000001973	1.14141	1.67194	1.14487	1.30854	1.14862	0.930111	1.36396	1.13398	1.20523	0.778783	1.1658	1.24907	1.5557	1.47438	1.21063
ENSSSCG00000001974	1.02047	1.23806	1.21609	1.98181	1.02012	1.34597	1.33394	1.34645	1.65286	0.891865	0.543343	1.08526	0.659711	0.798493	0.774885
ENSSSCG00000001975	1.39097	1.66901	2.97902	2.91184	2.07469	1.32111	1.63025	1.55267	1.23115	1.02857	0.29679	0.572102	0.461253	0.655132	0.70667
ENSSSCG00000001977	0.738104	0.710873	1.04974	1.11604	1.15617	0.757971	0.464154	0.91621	0.687519	0.818093	0.36335	0.21342	0.33436	0.275305	0.265617
ENSSSCG00000001978	0.120757	0.0260935	0.114495	0.0694634	0.206889	0.333867	0.209828	0.0603031	0.211984	0.385436	0	0.111098	0.15955	0.157644	0
ENSSSCG00000001979	0	0	0	0	0	0	0	0	0	0	0	0	0	0	0
ENSSSCG00000001982	0	0	0	0	0.114764	0	0	0.167254	0	0.0822331	0	0.462204	0.147507	0.145745	0
ENSSSCG00000001983	2.12813	1.58999	1.29958	1.77054	1.60673	2.05434	1.67134	2.01739	1.75484	1.43468	2.42047	3.31846	2.57349	3.01363	2.30399
ENSSSCG00000001984	0.875865	0.833833	1.07115	1.67455	1.33095	0.982665	1.08812	1.3692	0.789461	1.03472	0.75972	1.28461	1.29699	0.574466	1.32472
ENSSSCG00000001985	0	0.0375731	0	0	0	0.0480749	0	0.0434165	0.109016	0.0853855	0.0788407	0.319949	0.268033	0.226998	0.117327
ENSSSCG00000001986	0.757528	0.502275	0.413237	0.756102	0.220455	0.493474	0.372646	0.518206	0.499653	0.499376	0.52697	0.171846	0.255933	0.234813	0.149373
ENSSSCG00000001987	0.0627658	0.1085	0	0.0481398	0.0860274	0.0347067	0.072708	0	0	0	0	0.0577451	0.165858	0.109251	0.112936
ENSSSCG00000001988	2.61111	1.37919	1.79489	3.2877	2.98732	1.60425	1.52916	1.01416	1.13501	1.88766	1.02605	0.707328	0.741093	0.643867	0.704733
ENSSSCG00000001989	0.171566	0	0.0325338	0.0789521	0.023515	0	0	0.0342703	0	0.033699	0	0.189411	0.120896	0	0
ENSSSCG00000001990	2.00026	1.55064	0.997144	2.62545	1.44144	1.89283	1.38548	1.50346	1.86169	1.41764	2.20657	3.1493	2.65191	2.29719	2.96833
ENSSSCG00000001991	6.94985	10.5837	3.66081	6.88153	5.46836	6.50659	6.04868	6.8677	6.63953	5.81427	4.46828	6.96904	5.76535	6.40054	9.79227
ENSSSCG00000001992	0	0.0180802	0	0	0	0.0231337	0	0	0	0	0	0.03849	0.0737017	0.254875	0.0376386
ENSSSCG00000001993	0.110569	0.0614363	0.0449293	0.109033	0.0541238	0.0960764	0.0731902	0.0946547	0.134681	0.077564	0.214856	0.159852	0.278263	0.109976	0.156317
ENSSSCG00000001994	1.06582	1.32746	1.293	1.95478	0.979926	1.78635	1.27298	1.80499	1.60703	1.57336	2.56934	3.15484	2.57733	3.21487	2.52522
ENSSSCG00000002000	3.62969	3.21513	2.95204	3.35574	3.43637	3.54292	2.91382	3.69879	3.48484	2.68762	4.02705	6.39224	5.0086	5.39088	4.90927
ENSSSCG00000002001	0.420979	0.454829	0.199574	0.421538	0.264457	0.349173	0.257377	0.44381	0.445751	0.333051	0.296919	0.301236	0.103003	0.183191	0.336655
ENSSSCG00000002002	0.0568881	0.0491699	0.0404535	0.185435	0.0194928	0	0.0329496	0.0426127	0.0570654	0.0279349	0.0257937	0.0523375	0	0.0742652	0
ENSSSCG00000002003	2.11383	1.57596	1.58227	2.05738	1.6011	2.31036	2.4057	2.49392	2.14522	2.30059	4.53995	4.48087	4.31182	4.13122	4.39288
ENSSSCG00000002004	0	0	0.033639	0.136057	0.0243138	0	0.0821973	0.106303	0.142357	0.104531	4.6329	5.74478	6.62516	5.68145	5.61771
ENSSSCG00000002005	0.17344	0.374773	0.616673	0.51547	0.0891446	0.5035	0.376712	0.51967	0.326214	0.617467	52.8066	46.6333	50.6437	52.9445	57.2656
ENSSSCG00000002006	0	0.106667	0.0936089	0.0189306	0.0169148	0	0.0571837	0.0986051	0.0247591	0	4.70029	3.63325	5.34823	7.17468	5.86226
ENSSSCG00000002007	1.30026	1.36468	0.704476	1.68586	1.29418	2.15696	1.00415	1.76243	1.21115	1.30739	44.9183	41.2992	45.4851	44.7801	54.0889
ENSSSCG00000002008	14.8634	14.8893	12.5448	13.3086	13.5578	12.2461	14.044	13.3284	10.9933	9.64185	22.609	22.9798	22.7654	21.9768	19.3287
ENSSSCG00000002009	0.198859	0.150394	0.0235683	0.30504	0.102209	0.21992	0.0575896	0.148958	0.174544	0.0488248	0.0901648	0.091476	0.0437902	0	0.0894526
ENSSSCG00000002010	0	0	0	0	0	0	0	0	0	0	0	0	0	0	0
ENSSSCG00000002011	0	0	0	0	0	0	0	0	0	0	0	0	0	0	0
ENSSSCG00000002012	0.0259971	0	0	0.0598174	0.00890797	0.0431257	0.105403	0.0129823	0.117352	0.0127659	0.0235748	0.0478351	0	0.0226255	0
ENSSSCG00000002013	14.4715	13.1623	9.58361	21.7545	11.2905	17.2352	11.3478	14.3199	15.1419	16.3552	17.4436	13.3548	13.8059	19.4539	15.3829
ENSSSCG00000002014	0.174608	0.0548794	0.0376258	0.340887	0.103342	0.0614411	0.0919391	0.237804	0.127383	0.109125	0.115155	0.0438111	0.167782	0.0828888	0.0285614
ENSSSCG00000002015	0.0225933	0	0	0	0	0	0	0	0	0	0	0.0831442	0	0.0393263	0
ENSSSCG00000002016	0.584322	0.52447	0.681872	0.491253	0.454343	0.335531	0.58576	0.628482	0.766494	0.551791	1.77305	2.70858	2.09834	3.5011	1.83992
ENSSSCG00000002020	2.57917	2.62264	2.86259	2.83924	2.65128	2.90267	3.32164	2.89415	3.07422	2.78631	1.78853	1.70288	1.71054	1.53166	2.07469
ENSSSCG00000002023	8.59152	9.69831	7.23339	15.349	9.07961	11.1445	10.7681	12.2066	12.3896	11.6161	5.51812	7.51203	7.16936	6.71267	5.6605
ENSSSCG00000002025	1.56345	1.43579	1.06546	1.74249	1.28908	1.51291	1.07534	1.36631	1.71536	1.48748	0.531665	0.988894	0.903745	1.31816	0.791198
ENSSSCG00000002026	0.643822	0.382575	0.0953805	0.570951	0.33091	0.645258	0.279676	0.381791	0.5651	0.316149	0.474363	0.333181	0.248105	0.280162	0.253409
ENSSSCG00000002028	0.0074148	0	0	0	0	0	0	0	0	0.00728207	11.0406	19.6191	11.1552	24.9221	23.9081
ENSSSCG00000002029	46.5852	52.7815	142.962	61.3149	25.1776	95.8088	56.7533	94.8394	45.9134	149.747	318.698	349.477	232.254	445.392	304.645
ENSSSCG00000002032	29.162	55.275	58.6811	34.3401	24.9916	37.8053	52.6519	54.43	40.9268	33.2578	51.1212	47.8226	52.6127	62.3596	41.3245
ENSSSCG00000002033	0.194808	1.41437	0.369412	2.59979	0.186904	0.301616	0.270799	0.155652	0.50808	0.114793	0	0.0716901	0.617734	0.203452	0
ENSSSCG00000002034	16.6467	20.3566	18.1919	21.6481	16.9008	18.887	18.2979	21.4165	21.2381	19.5215	10.7793	12.1613	9.27562	11.676	10.0951
ENSSSCG00000002035	2.02036	2.21192	2.88251	4.22073	2.00432	2.00027	1.44881	1.49896	2.64431	1.24721	0.767741	0.743501	0.610147	1.17223	0.242352
ENSSSCG00000002036	0	0	0	0	0	0	0	0	0	0	0	0	0	0	0
ENSSSCG00000002037	0.175459	0.121323	0.249541	0.14803	0.144292	0.116425	0.243903	0.227812	0.105604	0.27571	0.127288	0.0645697	0.34001	0.183245	0.252566
ENSSSCG00000002038	0	0	0	0	0	0	0	0	0	0	0	0	0	0	0
ENSSSCG00000002039	4.30051	2.78778	3.39792	3.70518	2.10231	3.97917	2.49086	3.90857	3.50865	3.54776	2.78185	1.55623	2.75262	2.42032	1.88291
ENSSSCG00000002040	10.9531	10.4138	6.16998	16.258	13.1138	14.4645	11.4193	9.78112	16.287	6.96044	18.5797	21.3394	20.9982	21.5324	20.1718
ENSSSCG00000002041	0.0264652	0.0686236	0.0376392	0.0608944	0.0725468	0.0731702	0	0.0528641	0	0.0259914	13.7995	15.0472	17.0172	17.9656	15.4286
ENSSSCG00000002042	4.12021	3.34848	5.0474	3.57259	4.47278	3.07468	3.26286	3.3321	3.09064	2.24704	16.7141	16.2024	17.3431	18.6433	17.2054
ENSSSCG00000002045	1.18122	0.680639	0.447986	0.483181	0.701561	0.870881	0.729772	0.157299	0.868926	0.309353	1.42821	0.57959	1.10981	2.19312	1.70031
ENSSSCG00000002050	6.08493	5.15928	3.70319	7.47688	5.28108	6.83417	5.37806	5.73034	6.43127	4.9938	3.16948	2.53759	4.00593	3.09683	3.35281
ENSSSCG00000002051	14.9397	19.6719	14.77	6.67923	6.69685	13.5469	8.59507	27.555	13.957	13.5048	16.0211	15.0109	13.8206	20.9515	9.25307
ENSSSCG00000002052	0.452296	0	0.482446	0.303537	0.15498	0.250099	0.26197	0.395263	0.283566	0.11105	0	0	0.298796	0.295227	0
ENSSSCG00000002062	0	0	0	0	0	0	0	0	0	0	0	0	0	0	0
ENSSSCG00000002071	0	0	0	0	0	0	0	0	0	0	0	0	0	0	0
ENSSSCG00000002077	0	0	0	0	0	0	0	0	0	0.25569	0	0	0	0	0
ENSSSCG00000002078	0	0	0	0	0	0	0	0	0	0	0	0	0.174796	0	0
ENSSSCG00000002081	0	0	0	0	0	0	0	0	0	0	0	0	0	0	0
ENSSSCG00000002084	0	0	0	0	0	0	0	0	0	0	0	0	0	0	0
ENSSSCG00000002097	0.035206	0	0	0	0	0	0	0	0	0	0	0	0	0	0
ENSSSCG00000002099	0	0	0	0	0	0	0	0	0	0.315473	0	0	0	0	0
ENSSSCG00000002105	0	0	0	0	0	0	0	0	0	0	0	0	0	0	0
ENSSSCG00000002106	0	0	0	0	0	0	0	0	0	0	0	0	0	0	0
ENSSSCG00000002127	2.95805	3.15795	3.8639	3.57288	2.06569	2.47099	2.62082	3.22101	3.21395	3.16732	4.75318	5.15844	4.08469	4.56179	3.0974
ENSSSCG00000002129	0.140551	0.121482	0.0190375	0.123199	0.0825602	0.0666158	0	0.0401072	0	0.0394386	0.109247	0.0738904	0	0.0349493	0.108384
ENSSSCG00000002130	0	0	0	0	0	0	0	0	0	0	0	0	0	0	0
ENSSSCG00000002131	0	0	0	0	0	0	0	0	0	0	0	0	0	0	0
ENSSSCG00000002134	0	0.0709938	0	0	0	0.0181674	0.0380593	0	0	0.177468	0.0297937	0	0	0	0
ENSSSCG00000002135	1.34214	0.745743	1.65127	1.49506	1.89429	0.653791	0.72184	0.877681	0.849464	1.20827	0.14489	0.235196	0.422212	0.0834338	0.287492
ENSSSCG00000002138	6.30902	5.48965	5.21906	6.23531	6.15169	7.39864	5.59164	6.51257	7.34806	6.02974	5.1452	5.92121	6.86254	7.29648	4.79981
ENSSSCG00000002140	14.5075	8.90947	12.7145	12.4354	16.0496	10.1199	9.43929	14.537	8.41331	7.0419	19.3658	26.8039	25.158	28.2424	13.932
ENSSSCG00000002142	1.99887	2.44324	2.16394	5.57172	1.43117	3.40658	3.32635	5.04306	4.54887	2.26341	2.89477	4.89936	2.45704	4.34907	2.09354
ENSSSCG00000002143	4.29912	5.19679	7.53206	5.25659	5.59351	4.44436	5.23271	4.6671	5.34377	3.91621	5.81955	5.50292	5.10393	5.36832	5.60541
ENSSSCG00000002144	3.55287	4.4291	2.91516	7.89541	1.93535	6.04486	5.32924	4.20807	4.43209	4.71947	2.93268	2.93342	2.28692	4.321	2.29483
ENSSSCG00000002145	0.508011	0.391618	0.546757	0.831916	0.366961	0.440341	0.572575	0.617078	0.413184	0.687697	0.224112	0.303162	0.628878	0.334582	0.197637
ENSSSCG00000002148	0	0	0	0	0	0	0	0	0	0	0	0	0	0	0
ENSSSCG00000002170	0	0	0	0	0	0	0	0	0	0	0	0	0	0	0
ENSSSCG00000002175	0	0	0	0	0	0	0	0	0	0	0	0	0	0	0
ENSSSCG00000002187	0	0	0	0	0	0	0	0	0	0	0	0	0	0	0
ENSSSCG00000002190	0	0	0	0	0	0	0	0	0	0	0	0	0	0	0
ENSSSCG00000002191	0	0	0	0	0	0	0	0	0	0	0	0	0	0	0
ENSSSCG00000002202	0	0	0	0	0	0	0	0	0	0	0	0	0	0	0
ENSSSCG00000002235	1.47867	0.914972	1.32233	2.12645	1.28971	1.54237	1.34307	1.47682	1.41586	1.32019	0.426648	0.401934	0.710432	0.526459	0.423278
ENSSSCG00000002241	0	0	0	0	0	0	0	0	0	0	0.0294363	0	0	0	0
ENSSSCG00000002243	0.558398	0.683738	1.04785	0.597804	0.550092	0.533913	0.512089	0.819121	0.472617	0.422727	3.29139	4.27039	4.04754	4.59655	3.52704
ENSSSCG00000002245	1.87507	2.79848	3.0802	3.31104	2.29356	2.18216	2.84138	1.51342	2.44956	1.46678	1.46309	0.982893	1.09467	1.2334	1.47115
ENSSSCG00000002251	0	0	0	0	0	0	0	0	0	0	0	0	0	0	0
ENSSSCG00000002252	7.54587	9.65674	6.3781	6.83059	7.80693	6.16175	8.38539	5.08271	8.55223	4.91181	6.1797	2.85225	1.72606	4.68361	5.92038
ENSSSCG00000002254	9.21205	7.49454	10.5556	10.4684	7.09176	7.55475	8.10137	7.82247	7.65314	6.45656	4.14618	4.20647	4.05116	4.63851	2.04454
ENSSSCG00000002257	0.0356594	0.0616428	0.0338102	0.170937	0.079422	0.00985903	0.0929427	0.0089037	0.0625985	0.0350211	0.0485051	0.0820174	0.0157049	0.0620693	0.0320813
ENSSSCG00000002258	0.586536	0.506959	0.55612	0.524835	0.736919	0.594601	1.41551	0.341718	0.490303	1.05607	3.63454	3.9572	3.70257	3.8285	2.9902
ENSSSCG00000002259	4.69316	5.9722	6.70921	4.66104	2.95238	2.26712	3.04978	2.34884	2.22341	2.89222	5.54866	6.29951	3.37309	5.16222	6.90912
ENSSSCG00000002260	0.0731369	0.695355	0	0.560941	0.150363	0.323531	0	0	0.220094	0.215483	1.32644	0.807438	1.03074	0.763819	0.921175
ENSSSCG00000002262	0	0.0140764	0.0231622	0	0	0	0.0282985	0	0.00816837	0	0	0	0	0	0
ENSSSCG00000002263	1.58811	1.46296	2.10014	1.61872	1.00242	2.49581	2.75951	2.4418	2.28479	3.28355	1.89492	2.19162	2.39278	2.25508	1.39116
ENSSSCG00000002265	5.12539	2.3215	1.70553	4.91381	3.37736	2.04383	1.99811	2.19033	2.00217	3.14603	1.11726	1.13351	2.64798	0.986494	1.95085
ENSSSCG00000002266	3.29421	3.88575	5.71472	3.3367	2.49279	2.66479	2.66891	3.42195	2.19857	1.94503	4.15463	3.7413	2.9656	2.0224	3.10026
ENSSSCG00000002267	5.99189	5.25511	5.52452	3.7255	4.12891	5.91999	5.02713	6.49043	5.41393	6.97719	4.01525	4.07364	3.82255	4.67797	5.62848
ENSSSCG00000002268	0.840216	0.925346	0.693852	0.675607	0.325051	0.389666	0.596543	0.82563	0.149535	0.399279	0.294939	0.648328	0.525223	0.566127	0.292609
ENSSSCG00000002269	7.27324	9.9439	3.64603	4.13998	3.62353	7.02394	8.17886	6.38268	5.80194	6.17568	5.27357	2.42139	7.17692	3.95022	4.09762
ENSSSCG00000002270	0	0	0	0	0	0	0	0	0.0340279	0	0	0	0	0	0
ENSSSCG00000002275	0.233888	0.155504	0.153525	0.496761	0.135625	0.477524	0.333459	0.449221	0.288759	0.24737	0.13052	0.132418	0.221862	0.031316	0.258977
ENSSSCG00000002276	1.80894	1.60719	1.54266	2.89109	1.37819	1.88877	2.02524	2.28106	1.69293	2.21326	1.04472	0.7252	0.979165	0.773976	0.854628
ENSSSCG00000002277	8.97824	9.77562	10.0446	5.51523	7.48317	8.27973	8.5356	9.64678	7.87822	10.1835	31.0747	23.4353	21.8117	25.9809	23.4813
ENSSSCG00000002279	0.781865	0.482704	0.37066	0.385502	1.30127	1.04996	1.29387	0.557776	0.840323	0.49363	0.506437	0.616562	0.885457	1.16651	0.502436
ENSSSCG00000002280	0.137451	0.0297006	0.0977423	0.329442	0.10597	0.152008	0.218932	0.137279	0.189584	0.202486	0	0.031614	0.0302677	0.209343	0.463721
ENSSSCG00000002281	44.6045	61.1776	27.0627	21.7365	21.3073	34.228	45.8585	54.3272	21.0224	16.3702	31.148	17.0846	31.645	17.7813	30.6472
ENSSSCG00000002283	2.48763	2.96456	4.44922	3.09319	2.2343	2.39678	3.44927	3.68912	2.76004	2.8873	2.11912	1.38705	1.59358	2.03379	1.4581
ENSSSCG00000002284	0	0	0	0.0336234	0.0300431	0	0	0	0	0	0	0	0	0	0
ENSSSCG00000002285	6.64264	6.82323	6.62876	5.39644	5.12202	6.42665	6.70061	4.65206	6.51088	3.98624	5.93451	4.80348	6.42589	6.11571	5.71068
ENSSSCG00000002286	0	0.369967	0	0	0	0	0.165281	0	0.107344	0	0	0	0	0	0
ENSSSCG00000002287	4.03121	3.85796	3.62275	3.10976	3.58738	2.82996	2.74771	2.57908	3.61009	2.45576	2.67017	3.0745	3.2935	2.31859	2.16552
ENSSSCG00000002290	0.0683245	0.0787395	0.0647814	0.244548	0.0936461	0	0.0263824	0.0227463	0.0228458	0.0223671	0.99133	1.25718	1.60486	1.38748	1.27035
ENSSSCG00000002292	0.0402525	0.0869782	0.0667889	0.0617453	0.0413778	0.0445156	0.116571	0.0301516	0.111039	0.0889468	0.511025	0.759169	0.726839	0.788221	0.597522
ENSSSCG00000002294	2.71167	1.63353	1.55821	1.6071	1.63307	0.590684	0.333157	0.656551	0.535781	1.12981	10.6557	17.0097	32.7154	9.08236	24.174
ENSSSCG00000002295	3.49581	4.60976	2.37258	3.61504	3.43997	4.10562	3.65152	3.70033	3.77645	2.31817	5.33766	7.36697	10.3956	6.12387	8.8303
ENSSSCG00000002296	2.11241	1.28158	2.33026	2.95992	1.32237	2.24628	2.11761	2.92122	1.67074	1.73548	0.478895	0.747475	1.28816	1.02529	0.840583
ENSSSCG00000002297	0.0192977	0.033359	0	0	0	0	0	0	0.0193578	0	0	0	0.0339959	0	0
ENSSSCG00000002298	1.48968	1.73996	2.43675	1.44619	1.43935	1.5955	1.54686	1.84301	1.81068	1.31144	4.07695	4.07451	3.88917	3.56239	2.51137
ENSSSCG00000002305	0.430433	0.461837	0.337748	0.626112	0.294978	0.410363	0.318081	0.659666	0.468997	0.357133	0.363407	0.396002	0.457581	0.387527	0.253711
ENSSSCG00000002306	1.44116	0.911754	0.831127	2.11951	2.26036	1.41306	1.10149	1.27613	2.0269	1.41537	1.61676	0.765458	2.56501	4.9653	1.76438
ENSSSCG00000002307	34.5947	31.8224	34.6449	52.214	48.4155	50.32	31.3836	28.5153	44.5279	22.2409	32.6311	32.9778	39.5279	35.3074	25.2487
ENSSSCG00000002309	0.0357773	0.0154616	0.016961	0.0548806	0.0367775	0	0	0	0.0538332	0.0175684	0	0	0	0	0.0321873
ENSSSCG00000002310	0	0	0	0	0	0	0	0	0	0	0	0	0	0	0
ENSSSCG00000002311	9.45353	8.00614	7.8636	8.94446	8.27511	6.39585	7.362	8.02941	6.917	7.87996	3.25617	3.21582	4.00253	2.73788	2.37281
ENSSSCG00000002313	0.627306	0.682119	0.402913	0.675132	0.4923	1.02943	0.668069	0.737678	0.517618	0.626014	2.53232	3.23936	2.69145	2.13096	5.13387
ENSSSCG00000002314	1.09062	1.18173	0.839237	1.15773	0.687828	1.01384	0.915485	0.962961	1.03852	1.04781	0.61633	0.43625	0.612586	0.605269	0.355501
ENSSSCG00000002315	11.9343	19.2892	16.5348	9.67497	7.261	8.77926	9.23289	8.32127	10.2872	8.3913	11.256	15.9366	6.23424	12.967	15.7371
ENSSSCG00000002316	0.430955	0.957821	0.583725	2.21929	0.379717	2.17873	1.42634	1.0453	1.42041	1.08833	0.223314	0	0.433826	0.642967	0.332325
ENSSSCG00000002321	0	0	0	0	0	0	0	0	0	0	0	0	0	0.0463024	0
ENSSSCG00000002322	0	0	0	0	0	0	0	0.0458081	0	0	0	0	0	0	0
ENSSSCG00000002329	0.0421227	0.0121359	0	0	0.00962228	0.015528	0	0.0981633	0.0281693	0.0275791	0.178256	0	0.0247353	0	0.025264
ENSSSCG00000002330	3.95953	4.36893	4.23879	3.627	3.56409	3.1677	3.11637	2.86076	3.07609	2.4766	4.61429	5.5598	5.78805	5.26922	3.71886
ENSSSCG00000002332	0.342453	0.388489	0.593583	0.508891	0.352027	0.550331	0.27273	0.443564	0.456238	0.504485	0.407589	0.393825	0.348775	0.484315	0.35623
ENSSSCG00000002333	2.57715	2.63118	3.68127	2.24419	3.96416	2.02245	2.90716	1.68598	2.78274	2.00603	2.1125	2.46419	2.36916	2.20374	1.31621
ENSSSCG00000002337	5.15395	5.33784	4.3453	5.32438	3.18191	6.59715	4.83893	6.28806	5.56191	4.14675	4.8236	6.66323	5.66476	6.35558	3.70403
ENSSSCG00000002340	10.9807	5.52963	8.77953	9.74189	8.80709	4.59267	6.68507	4.39052	5.03834	5.68602	3.00253	3.16666	3.85567	2.68627	3.43321
ENSSSCG00000002341	1.27768	0.519688	1.01348	0.409914	0.43494	0.683413	0.667482	0.633872	0.360207	0.377264	1.02989	1.01414	2.26555	1.2646	1.15699
ENSSSCG00000002344	0.415902	0.359475	0.591502	0.660758	0.916134	0.821339	0.757084	0.712083	0.774796	0.991967	0.915933	1.80384	0.994347	0.98247	1.28287
ENSSSCG00000002348	0.516593	0.338261	0.653072	0.528285	0.257471	0.363558	0.217608	0.484677	0.628124	0.445849	0.42587	0.374455	0.0827327	0.517715	0.225337
ENSSSCG00000002349	2.90708	2.43505	2.50091	2.35879	0.973041	1.78127	0.851642	2.55032	2.06044	1.31178	1.82193	1.72451	1.61152	2.91103	2.57499
ENSSSCG00000002350	3.9121	3.2598	3.12109	5.41102	2.26721	3.32943	2.64434	3.37853	2.94529	2.72925	4.4851	3.7133	3.36575	4.75079	3.274
ENSSSCG00000002351	1.1459	0.667964	1.33914	2.59575	1.09575	2.26928	1.04958	1.19769	0.908883	1.17773	0.821634	1.8633	1.97173	2.31927	1.34259
ENSSSCG00000002352	2.29561	2.39945	1.88732	2.44506	1.45821	1.94834	2.06731	1.69861	2.21861	1.25834	1.59068	1.48751	2.499	1.19475	1.22132
ENSSSCG00000002353	1.7467	2.30053	2.58276	2.2009	1.55328	1.31079	2.24017	1.24608	0.876072	1.10278	2.45135	2.1809	2.60087	1.70114	1.79593
ENSSSCG00000002354	0	0.0187455	0	0.116439	0.0594514	0	0	0.0433216	0.0435111	0.0212997	0.432676	0.51878	0.802341	0.604006	0.273164
ENSSSCG00000002355	0.344277	0.5402	0.873811	0.637786	0.341197	0.351451	0.368133	0.264497	0.552559	0.322509	1.72909	1.94915	2.1554	2.02824	1.70591
ENSSSCG00000002356	0	0.0981678	0.0358958	0	0	0	0	0.0756234	0.0189885	0	2.81518	2.82128	2.26762	4.38222	3.47414
ENSSSCG00000002357	9.51441	12.0669	13.1311	10.1648	10.8529	8.70888	13.7553	6.62446	6.98984	4.68425	14.7327	11.4045	10.9188	15.2854	17.9464
ENSSSCG00000002361	0	0	0	0	0	0	0	0	0	0	0	0	0	0	0
ENSSSCG00000002363	0	0	0	0	0	0	0	0	0	0	0	0	0	0	0
ENSSSCG00000002366	30.6881	21.8762	15.6894	30.3154	24.0461	22.9998	20.0399	17.3531	18.7494	14.5892	12.5502	6.85073	10.9979	10.0155	11.0977
ENSSSCG00000002367	8.72089	7.15312	7.00304	9.69179	7.25713	10.4318	6.59741	8.53222	7.94467	7.34124	2.74369	3.27481	4.07596	2.47832	3.84285
ENSSSCG00000002368	0.852133	0.848472	0.853189	1.35419	0.602657	0.565429	0.805482	0.701279	0.48552	0.348142	0.123637	0.388849	0.456355	0.581428	0.159459
ENSSSCG00000002370	0.815788	0.881384	0.972897	1.13406	0.650784	0.852849	0.952392	0.954805	1.24028	0.845	1.20213	1.37207	1.381	1.10935	0.779801
ENSSSCG00000002372	2.53352	2.96821	4.43717	3.08579	2.3938	2.55051	2.81782	2.63963	2.91291	1.76899	2.96149	3.45369	2.9804	2.51993	2.77151
ENSSSCG00000002373	0.17869	0.463338	0.0282372	0.365468	0.0612283	0.131743	0.241493	0.237955	0.119498	0.0292485	0.108026	0.109597	0	0	0
ENSSSCG00000002374	4.4555	4.80593	10.2005	3.93123	4.40629	2.38357	4.19614	2.87617	2.79791	2.17008	31.3044	35.4588	37.6819	38.5243	39.8887
ENSSSCG00000002375	0.00897263	0.0465317	0	0.0688178	0.0491918	0.0496146	0.0207878	0.0089614	0.0180012	0	9.91035	10.4837	11.9024	12.713	12.3991
ENSSSCG00000002377	6.57923	6.24035	5.3736	7.03053	5.85127	5.25946	5.28073	7.54311	6.05593	4.85214	6.6142	5.50886	5.77347	5.72596	5.43135
ENSSSCG00000002378	1.15203	1.44173	1.06953	1.37138	1.01153	1.49965	1.89055	1.72588	1.60101	1.02534	4.17873	3.44459	2.95965	4.92954	2.37515
ENSSSCG00000002379	0.140409	0.0606796	0.133128	1.13075	0.433003	0.854038	0.16265	0.0701166	0.281693	0.344739	0.381978	0.387532	1.36044	0.122199	0.25264
ENSSSCG00000002380	0.0423424	0.0182988	0.140513	0.0324756	0	0.0234134	0.0490494	0.105724	0.0212372	0	0	0	0	0	0
ENSSSCG00000002381	14.1943	16.0772	16.8706	18.0434	15.2979	13.9599	15.4461	11.4324	12.8296	10.1125	25.5841	25.5201	26.7838	29.9018	23.8342
ENSSSCG00000002383	87.8042	69.7146	83.94	145.752	134.78	76.0995	54.4692	60.8864	40.5821	84.2578	54.7001	41.8557	0.7255	17.7522	38.0312
ENSSSCG00000002385	1.08725	0.579143	0.99491	2.37563	1.09166	1.00666	1.09838	0.833359	0.976504	1.11746	0.64201	1.00028	1.13586	1.01226	0.864417
ENSSSCG00000002386	0.293882	0.238616	0.22798	0.21174	0.189193	0.384099	0.175375	0.275726	0.330531	0.15743	0.419937	0.835702	0.549097	0.527037	0.608906
ENSSSCG00000002387	0.0347945	0.142851	0.0494853	0.053373	0.0119224	0.0288597	0.0503825	0.0521264	0.0959831	0.0598004	0.110433	0.272096	0.199212	0.0605639	0.156516
ENSSSCG00000002388	0.364821	0.350361	0.64056	0.642524	0.75004	1.03106	0.626087	1.72736	0.569268	0.981982	0.441104	0.497242	0.690297	0.564456	1.36148
ENSSSCG00000002389	0.449561	0.330696	0.417179	0.777639	0.294976	0.550065	0.199445	0.238829	0.297443	1.06151	0.15613	0.44	0.556066	0.249738	0.327003
ENSSSCG00000002390	1.08892	0.896005	0.974634	0.881944	0.931309	0.867058	1.0394	1.00055	1.16222	0.521881	1.12175	1.25027	1.4886	1.80441	2.05336
ENSSSCG00000002391	0	0	0	0	0	0	0	0	0	0	0	0.0231787	0	0.0219265	0
ENSSSCG00000002396	2.99049	3.60842	2.50789	2.91435	3.17893	3.55825	4.05869	4.44562	3.12851	2.68494	4.24228	4.17685	2.9036	3.89967	3.90688
ENSSSCG00000002397	0.578081	0.668763	0.885397	0.736682	0.597289	0.629469	0.659346	0.923771	0.820756	0.768623	1.45168	1.8328	1.78608	1.47062	1.50422
ENSSSCG00000002398	0	0	0	0	0	0	0	0	0	0	0	0	0	0	0.0371105
ENSSSCG00000002399	0	0	0	0	0	0	0	0	0	0	0	0	0	0	0
ENSSSCG00000002400	0	0	0	0	0	0	0	0	0.0304223	0	0.110008	0.111607	0.0534271	0	0
ENSSSCG00000002403	0.660895	0.693091	0.467878	0.804265	0.392525	0.643183	0.908489	0.633665	0.751348	0.484635	0.415524	0.518851	0.419137	0.414131	0.491519
ENSSSCG00000002404	3.11607	2.03179	3.99978	3.17961	3.55285	1.5719	1.46708	1.31949	1.9102	1.39592	1.09063	1.27414	0.577837	0.713669	0.688555
ENSSSCG00000002405	0	0	0	0	0.10082	0	0.0284034	0	0	0	0	0	0	0	0
ENSSSCG00000002406	99.3721	98.7913	65.2915	93.5473	90.8791	103.821	116.153	92.1734	115.244	68.037	48.127	58.6812	68.4778	51.4816	46.0682
ENSSSCG00000002408	0.288334	0.41973	0.244605	0.0581961	0.239196	0.251741	0.263689	0.25766	0.213119	0.178846	0.633027	0.642232	0.561414	0.422635	0.464193
ENSSSCG00000002410	0.123677	0.359562	0.501033	0.370804	0.269678	0.124341	0.338631	0.258273	0.169175	0.0993786	0.509785	0.144815	0.0792276	0.176133	0.202303
ENSSSCG00000002411	5.0366	4.85226	6.43643	3.94692	5.27972	4.02891	4.10483	4.25488	3.92402	2.79582	2.14825	1.86814	2.52506	1.73257	1.37907
ENSSSCG00000002412	2.85722	2.51108	3.66519	1.5745	2.13083	2.78808	2.35024	2.74573	2.81795	2.57027	1.15397	1.65672	2.41098	1.48364	1.33926
ENSSSCG00000002414	5.10062	5.58377	7.936	6.48592	4.77733	4.12849	4.70682	4.15231	4.02068	3.6277	3.84852	4.36724	3.62745	4.6785	4.59588
ENSSSCG00000002423	0	0	0	0	0	0	0	0	0	0	0	0	0	0	0
ENSSSCG00000002424	1.1302	2.02699	2.06282	1.82036	1.23925	1.68737	1.21103	1.55208	1.89899	1.47071	1.22987	0.831836	1.49327	1.18035	0.864277
ENSSSCG00000002425	11.0949	13.9067	17.1603	13.0459	13.1221	10.0212	11.6185	8.61501	9.98014	7.30649	18.2344	21.6323	20.7111	16.503	10.6858
ENSSSCG00000002426	3.74441	4.84266	5.57396	4.3819	4.11074	3.75435	3.98584	3.76729	4.56821	3.65932	3.65414	3.50414	2.73903	2.9145	3.14522
ENSSSCG00000002427	0.0151987	0	0.0288211	0.0407996	0	0.00840421	0.0264093	0.00758985	0.0381152	0.0298533	0.151608	0.209744	0.240975	0.198414	0.177758
ENSSSCG00000002428	0.20471	0.176936	0.10587	0.314015	0.21681	0.164648	0.258694	0.16728	0.261352	0.127938	0.202511	0	0.0655689	0.0971786	0.0669706
ENSSSCG00000002429	3.75732	5.17085	4.68079	3.09627	3.09989	2.87775	3.15519	3.35185	2.48829	3.22432	8.88743	12.8873	7.56163	8.82588	7.15442
ENSSSCG00000002430	0.0531462	0.112751	0.169494	0.181575	0.0927088	0.0748044	0.050371	0.11581	0.082391	0.0521949	0.0350503	0.0533399	0.102137	0.0588682	0.165174
ENSSSCG00000002431	0.216879	0.36152	0.514082	0.225749	0.28664	0.651019	0.305069	0.30944	0.388492	0.152141	0.618109	0.484575	0.300196	0.59322	0.306613
ENSSSCG00000002432	0.794509	0.331518	0.0779285	0.399242	0.394279	0.363582	0.190419	0.191538	0.24734	0.322877	0.447193	0.0504107	0.337847	0.429187	0.492957
ENSSSCG00000002433	53.1408	46.8879	50.4189	61.876	58.9828	58.1765	52.2501	47.8667	61.5101	37.2482	39.7043	47.5757	50.3311	52.0921	59.1181
ENSSSCG00000002434	0.659218	1.0774	1.00005	1.02959	0.52569	1.1532	0.902482	1.3527	0.61318	1.23598	6.08662	7.14551	5.04645	6.15448	6.66396
ENSSSCG00000002436	22.1561	17.9682	16.9632	13.8218	11.636	13.3585	10.8245	24.0795	10.0756	10.552	14.0538	24.1431	13.2782	13.1479	8.75819
ENSSSCG00000002438	0	0	0	0.650436	0	0	0	0	0	0	0	0	0	0.295227	0
ENSSSCG00000002440	3.23436	2.09013	3.63267	1.60548	1.91615	2.15618	2.51238	1.6378	2.47881	3.45107	4.63248	5.61756	8.67988	6.70838	8.98781
ENSSSCG00000002441	4.18542	6.30422	5.11127	5.6712	3.58727	5.215	6.42573	5.5903	4.96538	4.63116	3.55252	3.22425	2.98863	2.71981	2.58059
ENSSSCG00000002442	0	0	0	0	0	0	0	0	0	0	0	0	0.0196547	0	0
ENSSSCG00000002443	0.0127562	0.0661534	0	0.127188	0.0349676	0.0705363	0	0.0509611	0.012796	0	0.0231353	0	0	0.0444074	0
ENSSSCG00000002444	7.68307	6.37146	9.64724	8.55241	5.436	5.97071	6.66302	6.30468	4.10346	5.97525	3.20113	2.48352	2.70699	2.13249	2.87694
ENSSSCG00000002445	1.48716	1.74281	1.94992	2.22985	0.91357	2.1114	2.03313	1.83321	1.78075	1.27633	1.65233	1.81194	1.38074	1.32927	1.31383
ENSSSCG00000002446	1.23875	1.66954	1.92102	2.5282	1.66906	1.46282	1.67818	1.97113	1.45322	1.37122	0.571182	0.676069	0.739746	0.584728	0.510003
ENSSSCG00000002447	4.92536	7.47893	6.38198	5.61502	4.6128	5.59529	6.0369	4.83885	6.5637	4.10854	5.34998	4.72052	5.54307	4.66778	5.90283
ENSSSCG00000002449	58.4101	45.4692	44.3759	156.797	76.0802	84.2651	39.0359	37.9565	67.2307	59.2032	48.5536	55.1157	51.1195	68.1056	75.7921
ENSSSCG00000002450	0.0110904	0.00958575	0	0.0255182	0.0152006	0	0	0.0110765	0	0	0	0.0204066	0.0195375	0.0386083	0
ENSSSCG00000002451	1.17935	0.625195	1.08837	2.05027	1.36857	0.59126	0.582893	0.910886	0.725587	0.864816	0.570377	1.21521	0.554028	0.766374	0.594165
ENSSSCG00000002452	17.7944	11.2516	13.6353	26.659	9.22321	8.83062	9.53473	8.50729	8.98663	8.74801	6.45083	4.31908	6.84376	6.31597	7.04539
ENSSSCG00000002455	4.64621	4.65837	4.99264	3.50017	2.80198	3.60822	3.46851	3.67107	2.89998	2.27138	2.73395	3.68561	2.98299	3.45056	3.12107
ENSSSCG00000002456	0.0348081	0.0100285	0.022002	0.0889897	0.111319	0.372114	0.497301	0.12747	0.372443	0.216505	0.0631294	0	0.0408799	0.323133	0.0208769
ENSSSCG00000002457	1.54115	2.43961	1.01794	2.33748	1.94618	1.32137	1.80533	1.53922	1.33751	1.0714	2.88931	1.9436	2.47094	2.53184	1.83829
ENSSSCG00000002458	19.5125	6.26084	10.2161	11.0072	15.1404	5.70768	6.92257	4.06943	4.35971	4.71299	1.88849	3.582	3.26994	2.67927	3.01401
ENSSSCG00000002459	3.04363	2.29747	1.67376	5.41578	4.00476	3.50062	2.35049	2.65478	3.9894	2.19204	2.46563	3.13619	2.57368	3.56718	3.28587
ENSSSCG00000002460	2.65447	2.15848	3.54341	2.45113	2.32177	2.00857	2.12413	2.40696	2.57515	2.12672	2.21709	2.47427	2.58425	2.3102	2.70234
ENSSSCG00000002461	2.4257	2.80783	2.72054	2.82086	2.37337	2.67469	2.67731	2.37264	2.75626	1.85523	2.45274	2.81756	2.87405	2.25434	1.58362
ENSSSCG00000002462	0	0	0	0	0	0	0	0	0	0	0	0	0	0	0
ENSSSCG00000002464	0.637911	0.577008	0.84395	0.648556	0.365997	0.984379	0.618661	0.681562	0.878001	0.874175	0.834075	0.163781	0.23521	0.697201	0.240238
ENSSSCG00000002467	141.273	132.079	132.172	75.1359	118.532	133.983	161.317	163.901	102.249	113.158	177.231	140.848	186.38	163.453	71.0973
ENSSSCG00000002469	0.453684	0.319514	0.254908	0.63149	0.195759	0.353072	0.447689	0.318859	0.235977	0.511572	0.365698	0.247344	0.384817	0.526459	0.151171
ENSSSCG00000002470	5.037	4.93574	5.88206	4.70721	4.21246	4.69976	5.79091	4.5949	5.07173	4.56488	2.87307	4.31118	3.24191	3.48388	2.69676
ENSSSCG00000002474	0	0.0230953	0.0126675	0.020494	0.00915585	0	0	0.0133436	0.0536077	0	0	0	0	0.0697653	0
ENSSSCG00000002475	0	0	0	0	0	0	0	0	0	0	0	0	0	0	0
ENSSSCG00000002476	0	0	0	0	0	0	0	0	0	0	0	0	0	0	0
ENSSSCG00000002478	0	0	0	0	0	0	0	0	0	0	0	0	0	0	0
ENSSSCG00000002479	0	0	0	0	0	0	0	0	0	0	0	0	0	0	0
ENSSSCG00000002481	0	0	0	0	0	0	0	0	0	0	0.166817	0	0.0405089	0	0
ENSSSCG00000002483	0	0	0	0	0	0	0	0	0	0	1.00573	0	0.279115	0	0.0712704
ENSSSCG00000002486	0	0	0	0	0	0	0	0	0	0	0.0654775	0	0.127201	0	0
ENSSSCG00000002490	0	0	0	0.0399481	0	0	0	0	0	0	0	0	0	0	0
ENSSSCG00000002494	0.122022	0.0117186	0.15426	0.0519934	0.130079	0.029988	0.0942339	0.0135411	0.0544012	0	0.196716	0.124735	0.0238846	0.0707981	0.0243952
ENSSSCG00000002495	1.09243	0.761812	1.60075	0.901343	0.697604	1.14406	0.858029	0.880291	1.08753	0.812786	0.720466	0.510137	0.5686	0.633835	0.483962
ENSSSCG00000002496	3.5593	2.22113	1.91841	3.34157	3.55254	4.18126	2.70311	2.49282	2.93335	4.46739	5.22317	4.8915	5.90603	6.2725	4.70358
ENSSSCG00000002497	0	0	0	0	0	0	0	0	0	0	0	0	0	0	0
ENSSSCG00000002498	0	0	0	0	0	0	0	0	0	0	0	0	0	0	0
ENSSSCG00000002502	1.34885	1.8699	2.82355	1.28981	1.43458	1.34641	1.78573	2.26568	1.643	1.23869	2.49399	3.01375	3.64147	3.1711	1.96998
ENSSSCG00000002504	0	0.0358331	0.019654	0.0158985	0	0.0458486	0	0.0828118	0.0207935	0.0203578	0.0375948	0.190708	0	0.036081	0
ENSSSCG00000002505	12.6388	14.7599	20.3602	12.3916	12.3755	7.68984	10.3054	8.55832	9.3548	5.10162	14.3543	15.2404	17.4375	13.2779	11.297
ENSSSCG00000002506	0.407414	0.374148	0.482859	0.644483	0.349003	0.253442	0.530942	0.457767	0.268199	0.0875265	0.415634	0.210839	0.314004	0.132966	0.206175
ENSSSCG00000002507	0	0	0	0	0	0	0.0251233	0	0	0	0	0.119719	0	0	0
ENSSSCG00000002508	9.74873	9.78788	9.67668	9.96399	9.61155	8.68876	10.2419	7.39021	8.2551	6.9838	9.4782	13.8222	13.3327	12.696	14.2252
ENSSSCG00000002509	10.7696	13.3349	19.6624	10.1233	10.2812	11.0793	11.9243	12.5572	13.0141	13.8729	13.2183	14.8392	11.3393	13.1656	12.8435
ENSSSCG00000002510	0	0	0	0	0	0	0	0	0	0.10385	0	0	0	0	0
ENSSSCG00000002512	0	0.0453359	0	0.120689	0.0179729	0.0580075	0	0	0	0	0	0	0	0	0.0471892
ENSSSCG00000002515	0.62484	0.660081	0.329132	0.55911	0.237892	0.460678	0.442331	0.0693398	0.104465	0.238644	0.188873	0	0.672684	0.120845	0.187381
ENSSSCG00000002516	7.23282	5.58647	6.10736	8.41383	7.08098	6.39422	6.57038	6.03811	6.02041	8.1613	4.62511	3.76198	5.77059	4.32408	4.19301
ENSSSCG00000002517	1.89597	1.31099	0.862872	1.62866	1.50721	1.03441	1.14207	1.2624	1.49614	1.43997	1.28375	1.5815	1.24695	0.748034	1.72847
ENSSSCG00000002520	3.64777	2.70823	1.59628	5.48788	2.70815	2.61182	3.03374	2.24197	3.07273	2.54906	3.26546	1.93614	1.93607	2.03505	2.90308
ENSSSCG00000002523	5.2693	4.72986	3.86629	5.97751	4.05868	4.60724	3.97729	4.92773	5.06438	4.11745	5.61873	6.57742	7.32354	4.40924	4.97085
ENSSSCG00000002524	0	0	0	0	0	0	0	0	0	0	0	0	0	0	0
ENSSSCG00000002525	1.35284	0.857	0.701096	1.88829	0.691012	0.901389	0.73003	1.23366	1.32334	1.0728	1.09725	0.927671	0.932573	0.994564	1.31537
ENSSSCG00000002526	3.26963	2.18192	3.13541	2.65062	2.63649	2.75057	2.42791	1.74906	2.41081	2.27796	2.24696	2.6053	2.67486	2.7402	1.77666
ENSSSCG00000002528	1.3088	1.48896	1.14547	1.38132	1.06557	1.53401	1.51611	1.47474	1.58218	1.59298	2.39398	4.09601	2.54213	3.60214	3.13992
ENSSSCG00000002530	24.175	25.7487	13.9875	26.973	21.2961	22.5777	22.6571	23.3843	20.8133	18.461	13.7231	11.0331	13.9166	13.3362	12.5016
ENSSSCG00000002531	0.317089	0.274068	0.225484	0.255359	0.206437	0.368205	0.257121	0.285023	0.254461	0.171277	0.747612	0.437586	0.446881	0.193175	0.171163
ENSSSCG00000002532	6.26914	6.77323	4.72418	5.50798	5.62683	6.15701	8.67125	6.30802	7.18035	5.97313	8.52748	10.201	11.9507	11.1565	8.08131
ENSSSCG00000002533	5.01426	5.70258	6.44325	4.89161	3.10472	2.96723	4.99329	3.95368	3.13265	3.15341	4.30773	5.09876	4.30048	4.78504	5.1047
ENSSSCG00000002535	463.365	367.747	407.67	295.488	468.394	287.806	385.056	203.763	344.265	191.878	163.221	225.299	276.606	178.626	150.176
ENSSSCG00000002536	0.564298	0.243869	0.35669	0.649203	0.193358	0.312031	0.435788	0.845387	0.283028	0.277098	0	0.173053	0	0.327408	0
ENSSSCG00000002540	13.8319	13.2188	13.733	12.7132	12.1378	12.8842	14.134	10.4452	12.871	11.8614	12.5227	13.1393	13.5901	11.9793	14.002
ENSSSCG00000002544	2.35395	1.6505	2.81263	2.30284	2.8889	1.23522	1.68339	1.28346	1.6023	1.68668	2.19996	2.45294	1.05787	1.7769	1.14532
ENSSSCG00000002546	0.0432656	0.137117	0.0410219	0.165918	0.0494168	0.111645	0.0334125	0.0288076	0.0868008	0.11331	0.758527	0.955312	0.457315	0.326338	0.804434
ENSSSCG00000002547	13.479	15.7648	10.637	12.2767	13.0383	9.84711	11.807	10.9758	11.5166	9.94032	10.4556	15.1381	14.4934	11.6501	11.3455
ENSSSCG00000002552	0	0.0233574	0	0.0518164	0.00925976	0.0448288	0	0.0539799	0	0.02654	0	0	0.07141	0	0
ENSSSCG00000002554	0.416317	0.411239	0.338339	0.42574	0.285304	0.613879	0.436333	0.356397	0.497161	0.700912	0.431458	0.218866	0.24447	0.379578	0.285367
ENSSSCG00000002555	4.14239	2.48666	2.9089	5.21888	3.99231	3.2213	3.33271	3.80337	2.80213	2.71997	7.33961	5.31568	5.02621	6.0259	3.11456
ENSSSCG00000002557	3.6947	4.6395	2.11508	4.97241	8.64699	4.85694	3.71466	4.9433	6.29356	3.76549	8.21804	8.46581	6.7544	14.1968	6.1462
ENSSSCG00000002558	0.423851	0.297656	0.351637	0.467307	0.205747	0.292963	0.439844	0.291033	0.230301	0.216804	0.496461	0.861132	0.56001	0.783872	0.619647
ENSSSCG00000002559	0.0950886	0.0753386	0.0751313	0.0790081	0.0543039	0.157739	0.082613	0.0870555	0.12718	0.0466932	0.172457	0.174965	0.167514	0.289647	0.0998052
ENSSSCG00000002573	0.0138676	0	0	0	0.00950349	0	0	0	0	0	0	0	0	0	0.0249521
ENSSSCG00000002585	0	0	0	0	0	0	0	0	0	0	0	0	0	0	0
ENSSSCG00000002589	0	0	0	0	0	0	0	0	0	0	0	0	0	0	0
ENSSSCG00000002594	0	0	0	0	0	0	0	0	0	0	0	0	0	0	0
ENSSSCG00000002601	0	0	0	0	0	0	0	0	0	0	0	0	0	0	0
ENSSSCG00000002608	0	0	0	0	0	0	0	0	0	0	0	0	0	0	0
ENSSSCG00000002610	0	0	0	0	0	0	0	0	0	0	0	0	0	0	0
ENSSSCG00000002613	0	0	0	0	0	0	0	0	0	0	0	0	0	0	0
ENSSSCG00000002620	0.240015	0.124471	0.382316	0.242993	0.144745	0.159261	0.155699	0.105475	0.134827	0.348864	0.0348242	0.0353306	0.16913	0.233954	0.0345491
ENSSSCG00000002622	0.511644	1.26351	0.311857	1.79391	1.10198	0.687081	0.973702	0.949006	0.623218	0.538377	0.46397	0.941433	0.0643815	0.636125	0.263031
ENSSSCG00000002623	0	0	0	0	0	0	0	0	0	0	0.00935312	0.00948913	0.00908502	0	0
ENSSSCG00000002627	0.624695	0.524513	0.448456	0.246407	0.3486	0.46386	0.279121	0.882391	0.214848	0.788802	0.194224	0.213469	0.408756	0.466009	0.465667
ENSSSCG00000002628	1.50605	1.83772	3.41589	3.8126	2.01699	2.71062	2.1095	2.62492	2.55741	1.73044	1.10686	1.55765	1.50865	0.976622	1.06269
ENSSSCG00000002629	8.99923	10.7469	16.0554	16.4386	18.8118	10.5412	9.34523	10.4239	8.65337	7.71377	12.2169	13.4234	11.5384	13.347	14.8511
ENSSSCG00000002632	0.228097	2.6985	0.202752	0.688846	0.898817	0.299553	0.42937	0.213574	0.214508	0.30802	0.232699	0.0524629	0.125572	0.0744431	0.307815
ENSSSCG00000002633	0.292278	0.199994	0.254028	0.242851	0.179435	0.222223	0.23277	0.285831	0.219892	0.131563	1.18166	1.00837	0.997607	1.37785	1.35858
ENSSSCG00000002635	0.019772	0.102537	0.0749866	0.242634	0.0812989	0.10933	0.0458077	0.0394945	0.357005	0.0776722	0.143437	0.0727615	0.0348314	0.0688308	0.142304
ENSSSCG00000002637	0.0874976	0.0151253	0	0.0402651	0.04797	0.0193529	0	0.0349553	0.0702163	0.13749	0	0	0.184969	0	0
ENSSSCG00000002639	0	0	0.0460973	0.093223	0	0.0806516	0	0.0728365	0	0	0	0	0	0	0
ENSSSCG00000002640	1.01799	1.15687	0.953281	1.83626	1.52015	1.38293	1.55048	2.42882	1.58217	1.49965	3.30504	2.62467	1.9594	3.86105	2.77014
ENSSSCG00000002642	9.75637	10.4565	3.21915	7.82711	8.63842	6.25801	7.25575	8.78924	5.4023	4.27345	20.278	18.0237	19.1811	14.6725	8.56675
ENSSSCG00000002645	1.1939	0.870683	1.19095	1.736	0.963073	0.962753	0.849978	1.09304	0.998018	1.27024	0.721771	0.915333	1.29262	0.779296	0.872709
ENSSSCG00000002646	5.89829	5.94772	3.03855	8.79133	5.98234	8.08849	6.60483	8.95418	8.57917	6.25612	10.6974	9.76766	9.10924	10.9853	7.64128
ENSSSCG00000002648	2.19091	2.13571	2.53024	2.10994	1.90784	1.5485	1.98456	2.05655	1.43762	1.34278	5.1387	4.63752	7.37102	7.34033	2.69725
ENSSSCG00000002650	1.78653	1.86205	1.59424	5.03758	3.38487	4.6488	3.59121	2.88635	5.06003	2.99305	5.33667	3.77066	3.05468	5.12179	2.07999
ENSSSCG00000002651	0.0634684	0.0914291	0	0.0649049	0.0289968	0.0467936	0.0735219	0.169037	0.10611	0.103887	0	0.0778553	0.0745398	0.0368247	0.2284
ENSSSCG00000002652	1.94273	1.47001	1.25858	2.51873	1.68197	2.37022	1.85003	2.79652	2.46199	1.78574	2.80871	2.62057	3.22756	3.44172	2.58749
ENSSSCG00000002653	0.0624367	0.09444	0.0147997	0.0478874	0.149758	0.22441	0.10849	0.327383	0.234867	0.275936	0.509571	0.718029	0.824941	0.190187	0.224687
ENSSSCG00000002654	31.5819	29.6504	18.7573	24.8606	28.3516	21.9263	20.7016	22.003	24.1585	22.5594	42.5423	56.0635	52.7433	51.8688	55.3094
ENSSSCG00000002655	25.937	23.3518	24.6935	27.477	22.3501	19.9658	20.1242	21.0055	20.4237	15.8667	23.2113	27.1125	25.7007	25.0041	23.6409
ENSSSCG00000002656	1.02394	0.982575	1.7735	0.84717	0.86194	0.811391	0.887261	1.24007	0.841112	0.839325	7.04803	8.18898	8.11011	6.51163	6.48462
ENSSSCG00000002657	0.140907	0.426265	1.4028	0.594399	0.579387	0.623324	0	0.562924	0.63606	0.484348	0	0	1.24115	0	0
ENSSSCG00000002658	0	0	0	0.0448974	0.080233	0.064738	0	0.11693	0.0587207	0.0574904	0	0	0.206249	0	0
ENSSSCG00000002660	0.444512	0.640339	0.6211	0.741671	0.561153	0.646829	0.740766	1.01253	0.977845	0.658662	0.961766	1.40623	1.00289	1.07235	1.13658
ENSSSCG00000002664	3.01222	3.14527	3.68976	2.46814	2.61562	1.83115	1.93973	1.46685	1.33251	1.42403	10.8583	10.7408	8.20694	8.14148	7.33879
ENSSSCG00000002666	4.17041	4.6734	1.91577	4.99006	2.34843	4.17413	4.08201	3.56786	4.51581	3.11944	13.808	11.4658	12.0739	12.0844	13.8735
ENSSSCG00000002667	6.56855	5.62829	3.66137	7.73835	6.0841	6.07096	6.62225	5.72847	7.04474	4.90794	8.58286	6.54817	7.70324	7.64418	8.07228
ENSSSCG00000002668	0.260883	0.0450975	0	0.20009	0.0357568	0.0577025	0	0.0521112	0	0.307455	0.189259	0	0	0.0908193	0.0938821
ENSSSCG00000002669	9.93615	6.96428	11.7299	8.2932	7.81065	4.89403	6.38372	3.3496	4.64853	5.02948	1.76673	1.99727	1.44642	2.08315	1.60254
ENSSSCG00000002670	16.6785	15.9179	24.2198	17.8414	15.4724	16.3092	17.9374	14.4132	19.3897	14.8454	13.6916	15.3443	15.3095	15.1877	15.542
ENSSSCG00000002671	0.0184314	0	0	0.0141364	0	0	0	0	0	0	0	0	0	0	0
ENSSSCG00000002672	0.275989	0.192374	0.092853	0.238989	0.219642	0.147686	0.154696	0.248968	0.214334	0.244818	0.226053	0.311247	0.203889	0.247943	0.320381
ENSSSCG00000002675	0.0510797	0.176598	0	0.215473	0.0875128	0.225958	0.236683	0.229571	0.153717	0.225744	0.231601	0.140981	0.17997	0.0444551	0.0919086
ENSSSCG00000002680	0.88956	0.942954	0.413758	0.643651	0.678633	0.816717	0.661054	1.12313	1.22906	0.824186	1.5829	1.69857	1.30099	0.905658	1.6006
ENSSSCG00000002681	3.62965	1.96844	2.1762	2.66103	2.21916	1.41673	1.79313	1.67039	0.928089	1.22317	1.83934	2.06251	3.07173	3.09697	2.24099
ENSSSCG00000002682	8.24614	7.84694	7.84358	7.13542	6.32128	5.94812	5.38849	6.15047	6.13759	5.68454	9.22738	10.7476	12.9904	14.1003	11.4847
ENSSSCG00000002684	32.2358	23.1299	35.4326	36.4984	23.0518	16.6299	16.4177	14.4167	16.0564	19.9138	11.0704	10.5084	11.03	13.885	15.9324
ENSSSCG00000002688	0.370786	0.249975	0.449994	0.642707	0.238855	0.336246	0.515422	0.422167	0.185971	0.298602	0.147944	0.0682253	0.287407	0.206527	0.0934026
ENSSSCG00000002689	3.94488	2.47551	7.29274	4.25521	5.06123	2.33075	3.25516	2.15887	2.60197	3.75043	1.30678	1.06062	1.42798	1.31687	1.06957
ENSSSCG00000002690	0.230668	0.507494	0.318119	0.33775	0.273044	0.347861	0.267206	0.0837744	0.126211	0.247134	0.342286	1.04179	0.0738834	0.620508	0.226388
ENSSSCG00000002696	0.745304	0.141407	2.61979	0.0975952	1.71914	0.201034	0.505381	0.0544662	0.237052	0.232086	0.0659373	0.0334481	0.128095	0.189847	0.130833
ENSSSCG00000002697	3.14581	2.27532	0.773748	2.3118	0.541214	1.41197	1.32651	1.49863	1.35995	1.56414	1.24134	1.71955	1.113	2.08487	1.91835
ENSSSCG00000002700	0.0609973	0	0	0.0467834	0	0.134915	0	0	0.0305937	0.0599055	0	0	0	0	0
ENSSSCG00000002701	1.79174	1.97194	2.71811	2.18958	2.07922	1.4531	1.70195	1.70598	1.79732	1.5485	1.55979	1.47258	2.48305	1.64253	1.86986
ENSSSCG00000002703	18.2201	19.7941	17.0932	19.5531	18.1619	19.1675	17.3799	14.9606	17.2414	14.2869	7.05303	17.889	11.4181	5.68265	14.3834
ENSSSCG00000002704	135.676	132.42	166.717	126.589	129.585	137.901	135.337	148.902	145.462	141.913	99.3659	106.945	101.147	115.844	105.955
ENSSSCG00000002706	0.102872	0.393766	0.515554	0.259243	0.130926	0.195029	0.238334	0.278874	0.25061	0.10103	0.453105	0.486735	0.129446	0.383701	0.185099
ENSSSCG00000002707	11.4525	11.881	7.89263	16.1891	11.3063	11.1935	10.0087	9.00483	10.0776	5.92284	6.47807	8.45402	9.61741	8.90045	6.96811
ENSSSCG00000002708	0.51881	0.298947	0.143472	1.02794	0.325914	0.406411	0.275453	0.30226	0.542111	0.551983	0.196028	0.477309	0.228491	0.112881	0.155584
ENSSSCG00000002709	0	0	0.0327794	0.026516	0.0118463	0.0382338	0	0.0172645	0.03468	0.0679068	0	0.0636135	0	0.0300885	0
ENSSSCG00000002712	3.44316	3.32511	1.18713	2.67954	2.22122	2.345	2.94756	2.43039	2.55244	1.88414	8.07595	14.8633	4.96283	8.27803	11.9365
ENSSSCG00000002714	1.08486	1.09395	1.16276	1.14559	0.77578	1.32147	1.18384	1.05994	1.36424	0.965069	0.855453	2.01062	1.14946	0.944158	1.24475
ENSSSCG00000002715	0.333875	0.437841	0.305646	0.520978	0.315595	0.496559	0.360088	0.689912	0.415757	0.621877	0.313205	0.296576	0.527328	0.300594	0.435024
ENSSSCG00000002716	1.13928	0.57616	1.29854	1.82196	1.27911	0.790813	0.842388	0.617346	0.778097	0.916534	0.219813	0.267612	0.34162	0.210962	0.218077
ENSSSCG00000002718	0.146514	0	0	0.0187287	0.117141	0.0540103	0.0282869	0	0.0979802	0.0479637	0	0	0	0	0.17575
ENSSSCG00000002719	0.799594	1.44505	0.895971	1.5053	1.84316	1.60778	1.76829	2.32318	1.16667	1.07084	2.90036	3.87879	4.22583	3.28968	3.793
ENSSSCG00000002720	0.0347843	0.030065	0	0.173412	0.0476757	0.0384683	0.0402942	0.0521112	0.0697855	0.153728	0.0315432	0	0.0919172	0	0.0625881
ENSSSCG00000002722	3.89869	3.48893	4.54042	3.48055	4.16662	3.02228	4.07333	3.14886	3.35754	2.91785	4.50169	4.25576	3.85368	4.66955	4.22929
ENSSSCG00000002723	34.489	30.1908	23.0383	26.5172	28.4695	24.3402	27.4204	21.4398	25.2415	21.0157	23.0952	25.0534	23.5086	23.5819	31.1504
ENSSSCG00000002724	9.91605	9.40375	8.35621	9.2686	7.20833	6.1698	6.95647	6.71041	6.75835	5.32435	9.73163	12.107	10.3996	10.5173	8.68761
ENSSSCG00000002729	4.47028	4.75925	3.5836	4.31149	3.68146	3.77675	4.9339	8.00961	5.35026	3.95689	6.64606	5.54243	3.98825	5.84413	5.35079
ENSSSCG00000002730	0	0	0	0	0	0	0	0	0	0	0	0	0	0	0
ENSSSCG00000002734	0	0.0138771	0	0	0	0	0	0	0	0	0.0873563	0	0	0	0
ENSSSCG00000002736	0	0	0	0	0	0	0	0	0	0	0	0	0	0.0334597	0
ENSSSCG00000002737	0	0	0	0	0	0	0	0	0	0	0	0	0	0	0
ENSSSCG00000002738	0.822353	1.07694	0.519806	0.955643	0.512329	0.57874	0.461874	0.647104	0.574942	0.0734212	1.71743	1.10047	1.2292	1.30127	0.493225
ENSSSCG00000002739	0.230331	0.130647	0.286633	0.353316	0.286098	0.159203	0.20845	0.158154	0.281591	0.176725	0.156652	0.251639	0.240923	0.125287	0.116561
ENSSSCG00000002740	4.09503	5.495	6.15959	5.59151	3.50453	4.7409	4.85097	5.16028	4.95722	3.88529	4.18739	4.50391	4.24218	3.38545	3.4044
ENSSSCG00000002741	7.68617	8.71495	3.81358	5.59929	5.45616	6.12381	6.19108	7.48395	7.87593	6.87219	7.04493	9.52984	7.27979	7.5285	3.86641
ENSSSCG00000002743	14.2929	14.6353	14.4573	18.4614	13.9843	15.2305	13.4789	14.0495	15.6788	11.7174	12.7564	12.846	11.1669	11.9102	10.187
ENSSSCG00000002746	1.99729	3.21034	1.16281	2.60688	2.64146	2.01507	2.02953	1.46985	2.84711	1.72065	1.52521	2.32109	1.11112	2.37867	1.26097
ENSSSCG00000002747	0.00919435	0	0.00871756	0	0	0	0	0	0	0	0.100052	0.0169178	0.145776	0.0160038	0.0496306
ENSSSCG00000002748	1.97412	1.97394	2.03079	2.10787	2.15753	1.82647	2.15231	1.85567	2.54977	2.15421	2.80812	2.49284	2.09119	2.33571	2.69308
ENSSSCG00000002749	0.221206	0.307574	0.310044	0.376202	0.263641	0.319088	0.211681	0.355409	0.241191	0.198356	2.00595	1.29186	1.84679	1.67407	1.26328
ENSSSCG00000002752	0.723294	1.02795	1.30253	0.666443	0.844979	0.504634	0.736645	0.620576	0.637898	0.829532	2.56197	2.58136	1.52219	1.78285	1.35384
ENSSSCG00000002753	12.7857	9.44987	8.36877	13.2887	12.2719	11.7698	11.6552	9.43216	12.6798	8.5258	6.12656	7.61918	5.69499	7.33403	7.9735
ENSSSCG00000002754	9.5941	8.83265	12.3559	11.529	19.2749	12.6147	11.9464	7.61573	13.7307	12.8905	5.10106	4.77272	5.23011	6.03798	6.35407
ENSSSCG00000002755	3.55211	2.36946	2.29018	4.48081	2.57174	4.3535	4.07604	3.08021	3.79793	5.29435	1.04592	1.39946	0.883427	1.13474	1.12789
ENSSSCG00000002759	4.21463	3.59597	5.0754	4.18876	3.77059	4.39124	4.09731	4.66955	6.0086	4.79135	4.64529	4.68791	5.18061	5.70844	5.0719
ENSSSCG00000002761	0.191631	0.0552106	0.121129	0	0	0.141284	0	0.255188	0.0640761	0	1.3902	1.17535	0.337588	1.11185	0.45974
ENSSSCG00000002762	5.03366	5.69192	8.48666	6.67638	4.95392	5.9644	5.67754	6.38815	6.49201	6.54184	4.08414	4.66583	4.1671	4.24908	3.77949
ENSSSCG00000002763	4.98336	5.9005	4.5803	6.18169	5.2098	5.4268	5.4782	6.17062	5.33045	5.80557	7.07827	8.21042	7.61442	9.33796	8.09744
ENSSSCG00000002764	0.0327167	0.0188519	0	0.0501857	0.0298945	0.0241211	0.037899	0.0435676	0.0109395	0.0107103	0.356018	0.341129	0.710838	0.417612	0.294338
ENSSSCG00000002767	0.0101007	0.0174606	0	0.0852166	0	0.0111704	0.0117006	0	0.0101322	0	0.109914	0.0185854	0.0355879	0.158233	0.0726973
ENSSSCG00000002768	0.0937534	0.0540224	0.0296305	0.119844	0.256998	0.207366	0.0362013	0.15606	0.125394	0.122767	0.170035	0.115005	0.110108	0	0.0562307
ENSSSCG00000002769	18.5265	19.3753	15.0866	18.6849	16.4549	25.2845	22.1259	23.6625	24.3738	17.7251	29.4365	23.7039	27.3007	31.0819	21.5157
ENSSSCG00000002771	0	0	0	0	0	0	0	0	0	0	0	0	0	0	0
ENSSSCG00000002774	2.47729	2.38801	4.08167	2.72135	2.79361	1.80801	2.36522	2.28167	1.81183	2.15249	3.0298	2.39078	2.30154	2.96994	2.59481
ENSSSCG00000002775	0	0	0	0	0	0	0	0	0	0	0	0	0	0	0
ENSSSCG00000002776	9.4634	13.1764	11.0608	12.1674	10.5652	11.9118	12.7961	14.1602	10.8737	14.2959	9.42418	10.3211	8.85093	9.88329	9.59741
ENSSSCG00000002777	0	0.0798184	0.0583725	0	0.0843816	0.0680854	0.249609	0	0	0.241852	0	0	0	0.160742	0.387713
ENSSSCG00000002778	0.119126	0.025741	0	0.0913669	0.122457	0.0988073	0	0.0594886	0	0	0.0540132	0.164396	0.157395	0	0.107173
ENSSSCG00000002779	0.327647	0.184076	0.543648	0.515158	0.101042	0.0724695	0.170796	0.114533	0.131467	0.321782	0.148559	0.602875	0.779222	0.826945	0.383201
ENSSSCG00000002781	0.0622517	0.0538058	0.0590235	0	0	0.160638	0	0.0207246	0.104076	0.0611374	0.0752683	0	0	0	0.112011
ENSSSCG00000002782	0	0	0	0	0	0	0	0	0	0	0	0	0.0627633	0	0
ENSSSCG00000002783	0.588023	0.631871	0.391778	1.15797	0.294063	0.966663	1.25187	0.809505	1.03623	1.3579	0.720584	1.02349	0.615938	0.525593	0.629105
ENSSSCG00000002786	0.217275	0.521657	0.595134	0.499934	0.165444	0.480573	0.251692	0.506341	0.556989	0.403062	0.350275	0.533053	0.595412	0.0420214	0.260631
ENSSSCG00000002787	9.06612	8.94091	9.08974	8.8598	10.2199	8.61268	9.62473	11.1116	10.0917	10.6939	9.53076	11.4551	10.5503	9.76504	7.6666
ENSSSCG00000002788	0	0	0.0418896	0.0338854	0.0454158	0	0	0.0220627	0.0664775	0	0	0.0812931	0	0.0384508	0.0397475
ENSSSCG00000002790	1.95036	1.91188	1.27415	2.9735	2.60797	3.73515	1.91489	3.04065	3.56691	2.30087	1.76862	2.49457	1.61318	2.25631	1.79745
ENSSSCG00000002792	0.208159	0.119945	0.0986821	0.186261	0.332855	0.383675	0.160754	0.346497	0.452416	0.374793	0.503368	0.383016	0.305587	0.664261	0.249696
ENSSSCG00000002793	0.382605	0.429905	0.181382	0.293449	0.340861	0.46544	0.221605	0.343914	0.575697	0.26303	0.416346	0.5632	0.471814	1.26534	0.757271
ENSSSCG00000002795	1.73069	1.12435	1.86617	1.57032	1.26357	1.13838	1.36276	1.11846	1.04392	1.3331	0.451338	0.312205	0.856875	0.413475	0.630953
ENSSSCG00000002799	4.145	5.5008	9.43485	4.57924	3.89048	3.68145	4.52791	4.58311	3.57624	3.42398	11.179	11.0122	10.8711	9.95625	10.2405
ENSSSCG00000002802	0.741203	0.384385	0.646545	0.955053	0.467313	0.557398	0.343444	0.325721	0.951696	0.494996	0.0537711	0.381871	0.470068	0.309636	0.160039
ENSSSCG00000002803	0	0.0222514	0	0	0	0	0	0	0	0	0	0	0	0.0224054	0
ENSSSCG00000002804	6.06905	6.48106	7.39996	6.0904	5.14646	5.97164	5.72944	7.2171	6.14486	6.94081	4.60858	5.30179	5.75547	5.39054	4.67423
ENSSSCG00000002805	0.956513	0.835007	1.44199	1.77537	1.17335	1.45979	0.975062	1.05085	0.89233	0.676362	0.555128	0.8624	0.707721	0.64932	0.602375
ENSSSCG00000002806	7.0209	7.71904	2.59238	5.58508	5.04685	6.15385	6.28677	4.50093	7.34599	6.34199	5.28275	4.47473	5.95427	5.42876	4.72186
ENSSSCG00000002807	1.52984	0.956541	0.925853	1.47292	0.780726	1.51188	0.980345	1.0728	1.04484	1.11885	0.531302	0.89838	0.630756	0.793191	0.819941
ENSSSCG00000002808	0.365449	0.511404	0.635246	0.654011	0.357777	0.71208	0.675322	0.643081	0.872829	0.512725	0.520767	0.56036	0.674453	0.95416	0.61059
ENSSSCG00000002809	0	0	0	0	0	0	0	0.048067	0	0	0	0	0	0	0
ENSSSCG00000002811	0.0340385	0.0441306	0.112957	0.11748	0.0116634	0.0564653	0.0197151	0.101988	0	0.0167146	0.0617338	0.187894	0.0899464	0.029624	0.0306231
ENSSSCG00000002812	0.242522	0.229582	0.372293	0.274584	0.387803	0.344838	0.307694	0.357561	0.231693	0.136103	0.837807	0.89249	1.03759	0.984988	1.14288
ENSSSCG00000002813	0.740738	0.671856	0.459546	0.666323	0.708177	0.647261	0.466113	0.849413	0.642139	0.529892	1.44295	1.26201	1.38548	1.68729	1.89228
ENSSSCG00000002814	0	0.0579028	0.127036	0.102762	0.0153033	0.0493913	0	0	0	0	0.161999	0.0821774	0	0.038869	0.0401798
ENSSSCG00000002815	7.24336	4.51844	5.943	7.82953	7.50379	6.28472	5.89007	5.13025	4.43522	5.54281	2.90096	3.1585	2.68036	2.82942	2.45687
ENSSSCG00000002817	0	0	0	0	0	0	0	0	0	0	0	0	0	0	0
ENSSSCG00000002818	0.603531	0.210216	0.42704	0.801427	0.617317	0.667451	0.74087	0.647759	0.370476	0.495414	5.04819	2.884	5.34782	6.78916	3.88995
ENSSSCG00000002819	1.01854	1.32052	1.03815	1.07414	0.698007	0.422403	0.707923	0.356041	0.510855	0.525159	16.025	9.23005	17.5842	22.1167	13.1494
ENSSSCG00000002820	5.12447	4.88281	3.73186	5.18521	4.65422	5.15511	6.36531	3.91562	4.11855	3.41074	3.13531	2.24368	3.64366	2.87473	1.97186
ENSSSCG00000002821	0.114929	0	2.28836	0	2.0478	0.127101	1.06507	0	0.345863	1.24159	0.208441	0.422944	0.202466	0.200048	0
ENSSSCG00000002822	27.2786	28.3839	26.9157	23.4856	29.356	23.3717	22.1197	21.137	23.0185	14.3373	29.9289	39.1893	36.8603	32.0632	27.508
ENSSSCG00000002825	0.721825	0.415928	0.146656	1.13361	0.0706671	0.266091	0	0.46345	0.465477	0.168787	0.654567	0.0316231	0.363317	2.00429	1.0514
ENSSSCG00000002827	0.0209293	0.0633141	0.0793759	0.296967	0	0.208313	0.0848558	0.188128	0.136464	0.0513866	0.208771	0	0	0.127505	0.169463
ENSSSCG00000002828	1.55602	1.04903	1.41632	2.21182	1.109	0.906298	1.02141	1.02569	0.665972	0.499202	0.206952	0.152699	0.237569	0.198619	0.223982
ENSSSCG00000002829	39.2954	22.288	28.9586	27.9655	24.0515	19.0615	21.4314	21.358	19.8274	31.1552	13.0607	11.668	14.8849	13.1806	14.7782
ENSSSCG00000002830	0	0	0	0	0	0	0	0	0	0	0	0	0	0	0
ENSSSCG00000002831	2.77122	4.04712	3.11073	2.54077	1.78998	6.93965	4.72302	9.03495	2.87571	8.38382	9.30099	9.72929	4.04022	11.2551	7.22154
ENSSSCG00000002835	0	0.0286027	0.0941293	0.0126906	0	0	0	0.0330511	0	0	0	0	0.0291488	0	0.0297719
ENSSSCG00000002836	0.0109336	0	0	0	0	0	0	0	0	0	0	0	0	0	0
ENSSSCG00000002838	0.46507	0.409702	0.924305	0.754551	0.438232	0.514325	0.663061	0.589542	0.462033	0.873964	0.300081	0.501922	0.590837	0.537077	0.442543
ENSSSCG00000002839	0	0	0	0	0	0	0	0	0	0	0	0	0	0	0
ENSSSCG00000002841	9.45629	10.8009	13.8617	9.32663	8.78366	7.6195	10.6356	9.62755	7.21776	6.66145	11.1934	13.7455	13.2409	11.7	8.63113
ENSSSCG00000002844	57.3076	70.1326	91.7808	42.8294	63.6738	60.7161	69.8442	61.2593	54.7188	38.3781	104.106	106.514	107.114	106.981	97.8403
ENSSSCG00000002846	18.5993	18.9586	23.6431	17.9061	17.0279	17.2988	18.8539	16.1111	19.6052	18.2991	8.30712	8.98023	7.77523	10.0238	9.10165
ENSSSCG00000002847	0.17116	0.0783201	0.0763689	0.0154442	0.131096	0.0222691	0.11663	0.0301669	0.0302988	0	0.0547805	0.12968	0.0532103	0.0876245	0.0181159
ENSSSCG00000002849	0.0535372	0.185095	0.0676813	0.437992	0.0122298	0.0197358	0.0620175	0.0178234	0.214816	0.0876315	0	0	0.220067	0.0310626	0.160551
ENSSSCG00000002850	0	0	0	0	0	0	0	0	0	0	0	0	0	0	0
ENSSSCG00000002852	4.04224	5.5715	3.26567	5.04487	3.50779	5.47553	8.02127	7.2741	7.42588	4.43969	15.3131	11.0247	9.05932	17.0696	10.1783
ENSSSCG00000002854	1.28497	1.57183	1.80686	1.11917	1.31343	1.44515	1.51374	1.57701	1.20159	1.27267	1.28374	1.04193	2.2445	1.53532	0.803347
ENSSSCG00000002855	0.535565	0.648064	0.406234	0.312181	0.690007	0.852893	0.769294	0.513499	0.494255	0.378704	0.699353	0.315344	0.943482	0.522039	0.809467
ENSSSCG00000002857	0.210264	0.123911	0.181237	0.315204	0.0982465	0.158545	0.0332141	0.0477275	0.287617	0.197114	0.260007	0.281374	0.0841848	0.0665434	0.0687876
ENSSSCG00000002859	3.42897	3.66721	3.97223	5.72037	4.08716	4.22004	3.61664	3.37138	4.09547	3.0269	3.00058	2.87236	2.86756	2.69397	3.0489
ENSSSCG00000002860	21.5317	24.0303	16.4038	35.752	24.2824	30.7469	25.9926	25.5039	28.8364	16.88	24.0471	29.8879	36.9999	32.1526	32.3533
ENSSSCG00000002862	0	0	0	0.0100774	0	0	0	0.0262454	0.0263602	0	0	0	0	0	0
ENSSSCG00000002863	0.389245	0.29097	0.179543	0.24206	0.389312	0.360664	0.584953	0.58839	0.664833	0.847209	1.43098	0.503288	1.26023	1.94102	1.11681
ENSSSCG00000002864	0.508832	0.439797	0.0301529	0.292696	0.152558	0.246191	0.147358	0.127049	0.414715	0	0.403743	0.175549	1.06446	0.553551	0
ENSSSCG00000002865	1.78523	2.36484	3.49569	3.09564	1.95482	2.59663	2.60749	3.2559	2.9003	3.01105	0.844634	1.82095	1.50411	1.95901	1.1522
ENSSSCG00000002866	0.678057	0.781417	0.557176	2.04554	1.37854	0.899844	0.471277	0.49662	1.08827	0.399552	2.13157	0.58223	0.557435	3.97346	1.58605
ENSSSCG00000002867	15.2729	11.1973	9.30391	10.3312	14.2526	11.1938	11.0091	9.196	11.1093	9.59918	8.26784	6.13703	7.87205	8.67462	6.58056
ENSSSCG00000002868	4.97007	3.45983	4.30479	6.16089	5.09981	4.39716	3.61	4.56138	3.47642	3.98404	7.3086	6.47566	5.25334	8.69775	7.49256
ENSSSCG00000002869	12.3971	16.6449	15.941	14.7586	14.3367	11.622	14.2476	11.7656	14.0129	8.79897	12.7018	13.9939	14.7231	12.2558	12.9805
ENSSSCG00000002872	5.32177	4.93427	4.57875	5.57265	3.99063	4.94178	4.02491	5.30632	3.25595	4.29351	1.99417	2.47636	1.99899	1.6689	1.25036
ENSSSCG00000002873	388.576	333.719	278.267	317.45	358.861	325.702	353.448	255.416	391.791	288.812	478.641	355.113	420.33	385.697	536.752
ENSSSCG00000002875	7.12804	4.90412	4.73088	8.0912	5.80323	7.2208	6.6057	5.78073	7.37906	6.58042	4.03345	3.61994	4.21921	3.87104	4.36071
ENSSSCG00000002877	0.730835	1.22068	1.00195	1.25741	0.527917	1.01576	0.972445	1.0357	1.09967	0.475269	1.00306	0.96313	1.84423	1.37525	0.58642
ENSSSCG00000002879	6.07117	6.0415	4.75276	6.73958	4.01005	4.52764	4.39553	6.28298	5.16856	6.72742	9.74323	6.54095	6.12166	7.96044	4.8511
ENSSSCG00000002882	0	0	0	0	0.146757	0	0	0	0	0	0	0	0	0	0
ENSSSCG00000002884	0.532499	0.667367	0.201954	1.14356	0.291939	0.206114	0.431793	0.425466	0.480743	0.183039	0.579458	0.489904	0.844273	0.926876	0.335347
ENSSSCG00000002885	63.8231	63.2687	48.1813	63.0602	74.2664	55.5598	62.529	63.3313	55.1124	47.3683	82.9866	100.89	85.9366	95.5358	90.4949
ENSSSCG00000002887	0.112327	0.0776699	0.0426009	0	0.138561	0.0248447	0.0780719	0	0.0676063	0	0	0	0	0	0
ENSSSCG00000002888	0.633816	0.117391	0.600948	0.625012	0.186153	0.300404	0.0524437	0.271295	0.272482	0.355697	1.06741	0.833023	0.159509	0.394011	0.651677
ENSSSCG00000002891	0	0	0	0	0	0	0	0	0	0	0	0	0	0	0
ENSSSCG00000002893	0.0571887	0.108745	0.108446	0.0438623	0.0156767	0.0632455	0.0529979	0.0228468	0.0229468	0.067398	0.020744	0.0631369	0.0402987	0.0597261	0.0411602
ENSSSCG00000002895	1.69801	1.582	1.99328	2.31714	1.48605	1.94288	2.01807	2.43004	2.31532	1.9997	3.5062	3.8277	2.84888	2.84044	3.26689
ENSSSCG00000002898	6.69278	6.67112	6.49924	9.19008	8.91427	11.0427	9.00339	13.5305	10.7202	10.4426	4.69871	6.05811	5.3247	4.8853	4.46736
ENSSSCG00000002901	0	0	0	0	0	0	0	0	0	0	0	0	0	0	0.0255411
ENSSSCG00000002902	0	0	0	0	0	0	0	0	0	0	0	0	0	0	0
ENSSSCG00000002904	0.768948	1.20463	0.956908	1.37304	1.01276	1.71406	0.89075	1.64397	2.09709	1.07378	1.13311	0.795869	1.07947	1.04566	0.605317
ENSSSCG00000002905	18.584	16.6493	12.1044	16.881	18.6716	18.1574	15.7995	21.8855	20.4575	18.664	17.1161	18.3165	14.1772	17.6646	14.1314
ENSSSCG00000002906	2.3877	2.20134	1.88657	6.22645	3.38169	3.96088	2.58152	3.17962	2.55482	4.14277	5.77392	7.7617	4.62695	5.12582	4.86907
ENSSSCG00000002907	80.8172	59.3026	29.8833	135.13	82.4125	107.801	57.2267	63.0584	82.2627	66.9824	46.6174	55.7409	53.0078	63.9739	55.1809
ENSSSCG00000002908	0	0.022839	0	0	0	0.11689	0	0	0	0.129755	0	0.0486207	0.0465501	0	0
ENSSSCG00000002910	1.40765	1.98822	1.49742	2.52792	1.92934	2.08831	1.15337	2.29743	2.54856	1.88823	1.43216	1.57933	1.51207	1.9721	1.7915
ENSSSCG00000002913	0.0115241	0	0	0	0.0078975	0	0	0	0	0	0.0418011	0	0	0	0.0829419
ENSSSCG00000002915	0.0398084	0	0.09436	0.137394	0.0272808	0.110061	0.092228	0.0397585	0.0399324	0.0586437	0	0	0	0.138582	0
ENSSSCG00000002916	0.601767	0.358705	1.47559	0.286473	0.227527	0.711396	0.3846	0.207246	0.936686	0.203791	0.376341	0.114544	0.328999	0.180594	0.373369
ENSSSCG00000002917	0.117507	0.286227	0.141799	0.450625	0.0732074	0.271718	0.13612	0.437433	0.246462	0.157369	0.23249	0.294839	0.188189	0.278911	0.153769
ENSSSCG00000002918	0.0168841	0.0291868	0.0480257	0.0776982	0.0578538	0.0373446	0.0586757	0.016863	0.169367	0.0663275	0.0918653	0.0932012	0.14872	0.176333	0.0303799
ENSSSCG00000002919	4.533	2.17666	3.43835	5.94902	2.00196	2.11664	2.68386	2.01215	1.21257	2.47325	1.82694	1.29746	3.19424	2.10406	2.53752
ENSSSCG00000002921	0.800054	0.699643	1.49928	0.887946	0.419273	0.541281	0.697812	0.930661	0.660921	0.989098	0.307273	0.17319	0.265303	0.376817	0.152423
ENSSSCG00000002923	0.32148	0.360194	0.237074	0.584456	0.187673	0.368696	0.220683	0.321078	0.358314	0.245564	0.410295	0.43817	0.503412	0.414499	0.299934
ENSSSCG00000002926	26.061	22.7878	20.3897	31.5431	28.5173	28.754	28.078	23.1162	31.8095	21.5376	19.0604	18.6669	18.5141	22.9455	21.2053
ENSSSCG00000002927	0.845065	0.352613	1.02228	0.223498	0.698946	0.580075	1.24897	1.10594	0.380003	0.858557	2.0083	3.27072	2.00207	2.58682	1.46811
ENSSSCG00000002929	0.0514105	0.577661	0.0487445	0.0788612	0.105696	0.170566	0.238216	0.308077	0.154712	0.252451	0.186481	0.0945963	0.362271	0.626402	0.277512
ENSSSCG00000002930	0.263661	0.543429	0.640997	0.502962	0.338211	0.613078	0.657839	0.492903	0.481495	0.312058	0.380098	0.696613	0.53594	0.458933	0.38926
ENSSSCG00000002931	0.354209	0.703017	0.572174	0.684205	0.260722	0.768939	0.653466	0.838557	0.394792	0.334985	0.737581	0.482779	0.508441	0.639377	0.37768
ENSSSCG00000002932	0.253209	0.479799	0.646366	0.567677	0.320355	0.506202	0.767139	0.680864	0.664303	0.315628	0.51222	0.268794	0.463225	0.406837	0.315418
ENSSSCG00000002933	0.530302	0.530726	0.423413	0.642203	0.133891	0.8334	0.58197	1.1429	0.839929	0.383754	1.06302	0.564917	0.540859	0.777307	0.552421
ENSSSCG00000002935	0.454004	0.654013	0.542062	0.748006	0.449411	0.409108	0.535658	0.890078	0.472286	0.35505	0.396453	0.417688	0.385089	0.45366	0.257171
ENSSSCG00000002937	0.12551	0.274819	0.214202	0.340128	0.16629	0.203577	0.155083	0.133709	0.159474	0.0739578	0.166928	0.215544	0.250586	0.218464	0.195721
ENSSSCG00000002938	0.0632773	0.227884	0.309979	0.291193	0.130093	0.151621	0.109951	0.305458	0.275056	0.113932	0.13389	0.252268	0.148631	0.0550707	0.151808
ENSSSCG00000002941	0	0	0	0	0	0	0	0	0	0	0	0	0	0	0
ENSSSCG00000002944	0	0	0	0.0192215	0	0	0	0	0	0	0.0340894	0	0	0	0
ENSSSCG00000002950	1.03119	0.787503	0.810296	0.639216	0.968051	0.765474	1.10453	1.0299	0.913957	1.08903	0.627672	0.610807	0.647008	0.688455	0.292294
ENSSSCG00000002952	3.37778	3.68256	2.47475	3.26778	3.10395	2.3347	1.91195	2.83685	2.46422	1.84714	20.049	14.3373	17.1753	23.8517	21.8935
ENSSSCG00000002953	0.445443	0.423509	0.274523	0.956601	0.732633	0.738929	0.464401	0.444885	1.00537	0.393722	9.33095	6.39305	6.27774	9.49797	8.57597
ENSSSCG00000002954	0.437993	0.640656	0.702782	1.57629	0.230891	0.372601	0.2732	0.269197	0.709733	0.661774	0.977678	0	0.237414	0.175933	0.424356
ENSSSCG00000002955	0.725248	0.613224	0.568049	1.39062	0.561844	0.976419	1.11408	1.02352	1.29686	1.42453	0.45751	0.754265	0.499946	1.15261	0.312054
ENSSSCG00000002957	0.0739775	0.0639407	0.0350706	0.127663	0.0633714	0.143172	0.0428478	0.0738849	0.037104	0.199797	0.0670844	0.03403	0.0977423	0.0321916	0
ENSSSCG00000002959	3.62661	4.71947	0.888612	5.09424	3.93743	5.45275	2.73777	3.37788	6.00868	4.60218	8.42495	9.7471	9.11666	12.1286	9.45819
ENSSSCG00000002960	0.087318	0.196225	0.33116	0.187518	0.287229	0.347637	0.202298	0.29651	0.157662	0.34302	0.411746	0.321333	0.307649	0.0911922	0.314225
ENSSSCG00000002962	0.0439523	0.45587	0.208365	0.202262	0.135543	0.194429	0.203657	0.351178	0.132268	0.129497	0.199285	0.121309	0.154858	0.344268	0.355879
ENSSSCG00000002963	33.4737	28.5868	22.1828	41.9606	38.2023	37.2316	31.0447	36.1217	37.1109	27.2355	25.0942	22.709	26.7994	28.6172	21.541
ENSSSCG00000002965	19.243	16.9098	19.7601	17.7611	12.0661	9.07214	10.4415	12.3087	9.45594	12.1486	17.0132	20.2007	14.0878	15.3168	14.2239
ENSSSCG00000002967	0	0	0	0	0	0	0	0	0	0	6.01534	7.1816	5.69537	5.33577	5.15403
ENSSSCG00000002968	0	0	0	0	0	0	0	0	0	0	0	0	0	0	0
ENSSSCG00000002969	0	0	0	0	0	0	0	0	0	0	0	0	0	0	0
ENSSSCG00000002971	0	0	0	0	0	0	0	0	0	0	0	0	0	0	0
ENSSSCG00000002972	0	0	0	0	0	0	0	0	0	0	0	0	0	0	0
ENSSSCG00000002977	0	0	0	0	0	0	0	0	0	0	0	0	0	0	0
ENSSSCG00000002978	0.033845	0	0	0	0	0	0	0	0	0	0	0	0	0	0
ENSSSCG00000002980	0.241026	0.729138	0	0.369722	0.991056	0.266553	0	0	0	0	0	0.221746	0	0.419533	0.433682
ENSSSCG00000002983	0	0	0	0	0	0	0	0	0	0	0	0	0	0	0
ENSSSCG00000002986	0	0	0	0	0	0	0	0	0	0	0	0	0	0	0
ENSSSCG00000002987	0	0	0	0.0633003	0	0	0	0.109906	0	0	0	0	0	0	0
ENSSSCG00000002988	0.196446	0.232349	0.323502	0.333058	0.255079	0.182948	0.131747	0.268484	0.269658	0.274163	0.618807	0.190244	0.601069	0.413923	0.148829
ENSSSCG00000002989	20.9823	22.4555	25.1522	21.5079	21.1897	16.1311	17.6255	17.1046	17.0392	13.1924	42.4705	33.7845	32.9204	37.0494	28.4045
ENSSSCG00000002990	0	0	0	0.530057	0	0.327555	0.114367	0.295815	0	0	0	0	0	0	0
ENSSSCG00000002991	0	0	0	0	0	0	0	0	0	0	0.131996	0	0.512848	0.380042	0
ENSSSCG00000002993	1.27695	1.99859	0.458114	2.17053	0.402072	0.572509	0.399788	0.723847	1.52327	0.508415	4.38149	0.0635029	0.790381	3.60434	0.745179
ENSSSCG00000002994	0.14977	0.938511	0.781016	1.60817	0.0513189	1.32505	1.21445	1.27145	0.600945	0.84576	0.814886	0.275579	0.725568	0.325864	0.202112
ENSSSCG00000002995	0	0	0	0	0	0	0	0	0	0	0	0	0	0	0
ENSSSCG00000002996	0.0316499	0.0547116	0	0.0485493	0	0.0350019	0	0.105368	0.0105828	0.0518055	0	0	0	0.0918171	0
ENSSSCG00000002997	0	0.218498	0.35953	0.096944	0.173242	0.279569	0.146419	0.378719	0.380375	0.372406	0	0	0	0.22001	0
ENSSSCG00000002998	8.43128	6.17574	5.4468	6.09393	6.22848	5.87901	6.15805	5.59479	8.51489	9.43118	2.53992	4.36487	4.68248	4.02958	3.18839
ENSSSCG00000003000	7.3663	3.94409	2.25599	4.31232	3.32821	2.16278	2.13328	1.28586	2.27236	3.31312	0.975387	1.49935	1.63647	0.907745	1.40754
ENSSSCG00000003006	9.52298	7.83049	2.52367	7.65169	5.81677	5.14585	4.78485	3.4165	8.07921	5.88647	0.715167	0.906959	0.555734	0.857963	0.904635
ENSSSCG00000003011	0	0	0	0	0	0	0	0	0	0	0.0222807	0	0	0	0
ENSSSCG00000003013	1.66676	0.627966	0.405213	1.80282	1.23011	1.55971	0.990144	0.981733	1.54335	1.25918	1.31768	2.67369	2.33396	1.85974	1.07658
ENSSSCG00000003015	6.35533	5.85708	3.95668	6.25448	6.0345	6.52035	6.87418	5.88853	8.25696	5.90317	8.61002	9.22834	7.2841	9.12964	4.89098
ENSSSCG00000003016	4.76171	4.21909	4.1291	3.96411	3.91095	4.59123	3.86672	4.46898	4.44052	3.93623	5.55485	6.23001	5.75393	6.87222	5.81235
ENSSSCG00000003017	8.84905	5.15865	7.97958	10.7148	9.78028	6.6838	5.01632	4.4566	4.81604	9.09745	2.52687	1.73217	2.88562	2.58898	1.99875
ENSSSCG00000003018	3.27461	2.85353	1.78144	4.75546	1.50833	2.43407	2.09875	3.77985	4.57719	2.35927	7.59409	1.33347	3.57	12.2406	3.81535
ENSSSCG00000003021	0.631894	0.83039	0.372925	1.3402	0.82631	0.705948	0.515378	0.927335	1.11896	0.759897	3.26268	3.27453	2.35131	2.88439	2.30876
ENSSSCG00000003022	0.183493	0.370062	0.347956	0.828772	0.251498	0.631329	0.49597	0.570154	0.899874	0.740858	1.51605	0.41266	0.897924	1.24208	0.843749
ENSSSCG00000003024	0.455886	0.417213	0.177983	0.822714	0.202155	0.207599	0.40384	0.455316	0.107602	0.342379	0.243181	0.0493435	0.377937	0.4201	0.434268
ENSSSCG00000003030	2.66239	2.69912	2.9925	2.62541	2.29554	2.5016	3.23097	3.43212	3.46721	3.40767	5.3732	6.04067	5.08988	3.9954	6.33928
ENSSSCG00000003035	10.3811	10.8068	23.6552	7.94002	11.2805	8.34082	10.4641	13.2895	9.86686	10.0263	29.8536	35.1422	33.4941	31.2971	25.6447
ENSSSCG00000003038	0.0147872	0.076686	0.0420612	0.136097	0.08107	0.0327067	0.0342591	0.0295375	0.0741666	0.11618	0.107275	0.21767	0.18235	0.0514778	0.239462
ENSSSCG00000003040	0.00945275	0.00817026	0	0.0435001	0.025912	0	0	0	0.0189644	0.0278506	0	0.0869661	0.033305	0	0
ENSSSCG00000003042	3.11347	1.68919	1.98079	5.39616	3.8517	5.53002	2.76354	4.34802	4.28592	3.41514	5.76896	6.05125	6.74331	8.37538	6.45093
ENSSSCG00000003043	0	0	0	0	0	0	0	0	0	0	0	0	0.0658778	0	0
ENSSSCG00000003044	0	0.0449008	0	0	0	0	0	0.0518839	0	0	0	0	0	0	0
ENSSSCG00000003045	0	0	0.00696694	0	0	0	0	0	0	0	0	0	0.608398	0	0
ENSSSCG00000003046	42.9984	36.8421	22.4015	57.999	50.8255	36.4898	32.7739	44.9949	35.8314	25.4032	43.3243	60.5746	52.5374	52.8194	60.1078
ENSSSCG00000003047	0	0	0	0	0	0	0	0	0	0	0	0	0	0	0
ENSSSCG00000003048	0	0	0	0	0	0	0	0.0782354	0	0	0	0	0	0	0
ENSSSCG00000003049	0.0830312	0	0	0.191049	0	0	0	0	0	0.16309	0	0.152779	0	0	0.0746998
ENSSSCG00000003051	0	0	0	0	0	0	0	0	0	0	0	0	0	0	0
ENSSSCG00000003052	0	0	0	0	0	0	0	0	0	0	0	0	0	0	0
ENSSSCG00000003053	0	0	0	0	0	0	0	0	0	0	0	0	0	0	0
ENSSSCG00000003054	0.539069	0.436811	0.319446	0.206726	0.161624	0.409861	0.507372	0.90854	0.642139	0.363976	0.183315	0.557941	0.415474	0.410511	0.484978
ENSSSCG00000003055	1.95136	1.87563	1.91397	2.4385	2.16731	2.66033	2.72814	2.83938	3.35803	2.62683	2.56278	2.75481	1.89663	2.54743	1.27127
ENSSSCG00000003059	1.42473	0.835615	0.289468	1.48299	1.49943	4.44551	1.11992	1.37213	2.09271	1.14937	4.52192	7.58371	6.09544	6.02264	5.40175
ENSSSCG00000003061	3.02318	1.20601	1.00447	2.06107	2.9926	2.05746	1.6762	1.96132	2.69565	0.837428	2.29629	2.80512	2.27599	2.29378	2.46412
ENSSSCG00000003062	0	0	0.0227835	0.0460753	0.0247014	0.0664365	0.0417539	0.0359993	0.0120523	0.0235995	0.0217906	0	0.063498	0	0
ENSSSCG00000003063	0.0486782	0.0315554	0.0461539	0.0280012	0.0917382	0.0538337	0.0281944	0.0364629	0.0122075	0.0597585	0.0220712	0.134353	0.0857543	0.08473	0.0875875
ENSSSCG00000003064	3.31088	2.88868	3.10957	5.10268	2.88971	4.45602	3.65441	4.55456	3.3212	3.8958	2.37924	1.83912	2.36607	3.697	2.47285
ENSSSCG00000003066	0	0	0	0.0507434	0	0	0	0	0	0	0	0	0	0	0
ENSSSCG00000003068	0.400658	0.38425	0.426716	0.492513	0.47392	0.588766	0.527701	0.559123	0.655163	0.452779	0.298624	0.44435	0.444765	0.496772	0.30614
ENSSSCG00000003069	0.0285122	0	0	0.0218681	0.039079	0.0315319	0.0330285	0.113906	0.028601	0	0	0	0.0502287	0	0
ENSSSCG00000003070	1.72893	2.8697	2.61123	3.49701	1.6462	2.55503	2.39272	3.08679	2.50172	1.54772	1.41521	1.63286	1.59028	1.11854	1.04614
ENSSSCG00000003071	0.0386497	0.144759	0.146582	0.0395245	0.0529736	0.0997338	0.0895436	0.128671	0.11631	0.0759157	0.21029	0.165938	0.431221	0.112124	0
ENSSSCG00000003072	0.688899	1.00682	1.04508	0.96067	0.472105	0.997344	1.01566	1.10086	0.816691	0.848785	1.04497	0.875787	0.992949	0.784871	0.81134
ENSSSCG00000003073	0	0	0	0	0	0	0	0	0	0	0	0	0	0	0
ENSSSCG00000003076	0.318929	0.643204	0.705577	0.489221	0.364272	0.470275	1.10834	0.31853	0.533205	1.25288	0.385616	0.586835	1.49825	0.370088	1.14771
ENSSSCG00000003077	0.372697	0.661218	1.1531	0.752234	0.618363	0.498941	0.886187	0.999145	1.00351	0.809109	0.462485	1.08279	0.380116	0.751152	0.60001
ENSSSCG00000003078	0.351701	0.718509	0.0909444	0.220701	0.175289	0	0.148149	0.0638656	0.320725	0.0942015	0.231949	0	0.0563252	0.22261	0.402705
ENSSSCG00000003079	19.3108	7.9835	16.8381	15.7429	11.6302	3.19614	5.68752	1.11521	3.61559	3.30599	2.66543	0.81579	1.40299	1.11471	3.50122
ENSSSCG00000003080	0.211768	0.137278	0.075295	0.406053	0.145126	0.0878238	0	0	0	0.0519944	0	0	0	0	0.238149
ENSSSCG00000003081	0.360281	1.06306	0.506508	0.666996	0.502319	0.549571	0.273436	0.0868557	0.872355	0.500246	0.766081	0	1.22561	0.562238	1.07298
ENSSSCG00000003083	0.0638999	0.0184101	0	0.0163365	0.0875817	0.0706675	0.0493478	0.0850932	0.064099	0.0732154	0.0965764	0.0979807	0.0375233	0.129763	0.114976
ENSSSCG00000003085	23.9734	21.3169	21.7624	19.7835	22.9704	18.9461	19.7176	21.8494	18.5134	16.4728	23.4657	23.7562	25.8063	24.2015	25.0673
ENSSSCG00000003086	0	0	0	0	0	0	0	0	0	0	0.143963	0.0365142	0.0699183	0	0
ENSSSCG00000003088	6.46882	6.49392	7.04379	11.2924	3.54418	5.32819	2.12706	3.78558	9.61519	4.9633	7.5159	0.805915	2.31478	9.5004	5.33476
ENSSSCG00000003089	14.85	13.5462	6.76595	13.6402	11.0451	14.2839	13.597	14.6316	16.6134	13.6454	13.1841	18.0389	18.2498	15.6714	16.3999
ENSSSCG00000003090	3.02271	3.19441	1.53534	2.94663	3.53805	2.73186	2.38338	2.03587	2.80281	2.30129	2.94837	1.4372	2.4835	1.87906	3.17645
ENSSSCG00000003091	3.58389	3.75829	3.28531	4.49441	4.34175	3.55021	4.15158	4.83475	4.5492	3.58647	8.68708	9.62599	9.12629	9.34249	7.36542
ENSSSCG00000003092	0.0309586	0.0535167	0	0.0712334	0	0.0342374	0	0.0309199	0	0	0.112296	0.0569644	0	0	0
ENSSSCG00000003093	2.67013	2.57448	3.86605	1.40471	1.52598	2.12142	2.75809	3.4755	2.36903	2.88741	5.48953	5.35651	6.5039	6.594	3.90251
ENSSSCG00000003096	0	0	0	0	0	0	0	0	0	0	0	0	0	0	0
ENSSSCG00000003098	14.3282	11.3876	13.9091	10.6454	11.7508	11.288	12.3679	12.9027	13.666	12.1214	13.0899	14.8912	14.6332	13.6035	12.3718
ENSSSCG00000003100	1.38101	2.82841	2.04948	2.3026	1.6665	2.82213	2.74741	3.83799	3.19224	3.18432	3.75698	3.59065	3.96662	4.18053	3.02506
ENSSSCG00000003101	0.881233	0.491713	0.698042	0.778549	0.344001	0.431769	0.594402	1.32577	0.369257	0.723041	0.384387	0.328402	0.39302	0.194163	0.220782
ENSSSCG00000003102	0	0	0	0	0	0	0	0.339765	0	0	0	0	0	0	0
ENSSSCG00000003103	0.972967	0.830449	0.784135	0.699601	1.13352	1.26432	0.873491	1.36045	1.0736	1.13472	1.91902	1.92455	1.84259	1.39719	1.75068
ENSSSCG00000003104	31.3507	40.6459	24.5705	22.7234	25.6619	25.4637	33.6303	33.906	30.8001	26.0354	59.8238	49.1752	62.3952	62.7748	53.7421
ENSSSCG00000003105	7.67569	4.17116	2.85978	6.95599	5.13189	3.86474	3.61444	2.72156	4.1941	2.9622	3.54626	1.49272	1.53908	2.46208	2.05855
ENSSSCG00000003106	44.6335	43.5003	24.6128	62.777	50.1926	54.1941	46.6405	47.2893	49.5554	32.3881	36.0308	27.7816	37.3313	36.4243	38.7251
ENSSSCG00000003107	11.0815	13.1676	11.9164	8.86015	9.78603	10.4678	10.7514	7.88699	9.20752	8.59268	30.7344	36.6773	41.5065	33.2834	30.418
ENSSSCG00000003108	0.0939754	0.121838	0	0.144154	0	0.0519641	0.136076	0.140787	0	0	0.0852189	0	0.0413881	0.122681	0
ENSSSCG00000003109	9.70368	6.80039	2.48662	13.3428	11.7423	8.21774	5.87354	6.72296	8.68161	4.55035	18.8674	14.6378	19.7127	23.4335	18.8757
ENSSSCG00000003110	2.80841	3.282	3.74995	3.0143	3.43356	3.61124	2.99339	2.93768	3.83401	3.57416	3.3002	5.45801	3.61546	3.095	3.8871
ENSSSCG00000003111	3.67637	3.29473	2.032	3.36542	2.89096	3.93458	3.66013	3.61254	3.61984	2.45418	2.99582	3.14849	2.95472	3.34702	2.66732
ENSSSCG00000003112	0.097756	0.0563287	0.108134	0.0874725	0.26797	0.252255	0.150987	0.325446	0.196121	0.16001	0.265942	0.389724	0.200915	0.368671	0.20521
ENSSSCG00000003113	0.051263	0.0295386	0	0.0786348	0.0351307	0.0188974	0.0197943	0	0	0.0503453	0.0619818	0.0314416	0	0.029743	0
ENSSSCG00000003114	0.533883	0.7063	0.495867	1.27856	0.619743	0.843466	0.807772	1.1426	1.36619	1.04865	1.32397	1.08259	1.6699	1.40341	0.921416
ENSSSCG00000003115	3.06029	1.96844	2.93534	3.13866	1.82898	2.47928	2.34962	2.09688	2.10605	3.70447	0.70992	0.458337	0.313441	0.185818	0.512227
ENSSSCG00000003119	0.0658555	0.0379471	0.0728472	0.0589278	0	0.0242768	0.0127145	0.0109622	0	0.0107794	0	0	0.0966791	0	0
ENSSSCG00000003120	20.2885	20.7242	20.1524	16.5937	19.7622	17.4836	20.9756	21.8274	22.1578	20.256	21.2387	18.9888	21.1199	24.18	23.6521
ENSSSCG00000003121	0	0	0	0	0	0	0	0	0.0853128	0	0	0	0	0	0
ENSSSCG00000003123	0	0	0	0	0	0	0	0	0	0	0	0	0	0	0
ENSSSCG00000003124	0	0	0	0	0	0	0	0	0	0	0	0	0	0	0
ENSSSCG00000003125	0	0	0	0	0	0	0	0	0	0	0	0	0	0	0
ENSSSCG00000003126	0	0	0	0	0	0	0	0	0	0	0	0	0.104564	0	0
ENSSSCG00000003128	0.473292	0.457779	0.52354	0.44079	0.38613	0.79759	0.496046	0.697795	0.406943	0.520156	0.674444	0.912335	0.496297	0.608058	0.446078
ENSSSCG00000003129	0.193364	0.0884804	0.194121	0.392573	0.171488	0.0628951	0.0658803	0.090881	0.136918	0.111708	0.0412581	0.0837161	0.18034	0.237581	0.122796
ENSSSCG00000003131	0	0	0	0	0.0699803	0	0.0591454	0	0	0.150432	0	0.187894	0.359786	0.088872	0.0918692
ENSSSCG00000003132	17.559	13.659	13.953	16.4975	14.7551	14.3097	12.4221	16.5767	13.7135	14.8633	9.21253	9.26957	9.16941	10.1514	8.19945
ENSSSCG00000003133	0.0415639	0.0239499	0	0.0106262	0.0474732	0	0.0802461	0.0276746	0.0416935	0	0.0251274	0.0254928	0.0976286	0	0.0747867
ENSSSCG00000003134	3.2227	2.58579	2.12467	3.44625	4.21917	3.35963	3.09091	3.10331	4.05542	2.09867	5.6144	5.37723	5.10754	5.85076	4.32302
ENSSSCG00000003135	1.02337	0.423034	0.189841	1.00672	0.442136	0.639687	0.721591	0.599922	0.267798	0.262187	0.363136	0.736833	0.587878	0.348514	0.0400297
ENSSSCG00000003136	8.25561	6.49234	5.60052	9.31049	8.08001	7.0725	6.95023	6.52654	7.5815	8.08499	7.4231	5.77665	6.30904	8.13616	5.52335
ENSSSCG00000003137	0.536682	0.414168	0.308946	0.411622	0.630498	0.487536	0.421863	0.287149	0.769078	0.432955	0.173813	0.423216	0.438959	0.533804	0.517319
ENSSSCG00000003139	19.2507	17.8225	15.0221	14.2182	21.6086	16.4504	18.3404	13.2662	14.3964	16.8285	29.5425	19.6672	24.4001	25.4265	24.6613
ENSSSCG00000003140	0.730208	0.519761	0.122178	0.774188	0.515132	0.570031	0.373179	0.300297	0.193893	0.0632768	0.623217	0.434692	1.28638	0.336444	0.11593
ENSSSCG00000003142	0	0	0	0	0	0	0	0	0	0	0	0	0	0	0.0443651
ENSSSCG00000003143	10.1541	5.85952	6.06284	5.0179	9.2106	4.55075	3.978	7.62824	4.42472	5.96016	9.28852	6.10082	8.86582	8.91451	4.47441
ENSSSCG00000003144	2.25499	2.08555	1.25621	2.90048	1.67163	2.4744	2.29709	1.40213	2.30602	1.93887	1.68682	2.03424	1.83941	2.26035	1.53141
ENSSSCG00000003145	0.359951	0.233337	0.280342	0.0985978	0.202627	0.355423	0.1787	0.539252	0.309491	0.378759	0.139891	0.331158	0.384996	0.358021	0.138786
ENSSSCG00000003146	0.10631	0.0918862	0.179194	0.181193	0.105234	0.0914425	0.123149	0.259543	0.106641	0.0812052	0.257077	0.152142	0.686698	0.205605	0.106269
ENSSSCG00000003147	1.65972	1.55928	0.992084	1.16227	2.10174	1.47638	1.67184	1.22521	1.44773	1.77175	0.196313	0.398336	1.01699	0.879241	0.454446
ENSSSCG00000003148	3.70915	3.79861	2.06871	5.02028	4.57114	3.44705	2.02197	2.39703	3.37678	3.7652	3.16568	2.17938	2.91021	3.68926	4.4306
ENSSSCG00000003149	0.322051	0.0530204	0.0727024	0.0705728	0.126116	0.10176	0.0532948	0.0612663	0.169219	0	0.139068	0.677233	0.0810491	0.106775	0.524284
ENSSSCG00000003150	0	0	0	0	0.0169323	0	0	0	0	0	0	0	0	0.0430068	0
ENSSSCG00000003152	4.38453	5.12992	3.39671	5.81523	4.27259	3.63076	4.29861	3.68481	4.70929	3.49735	3.06442	2.26287	2.56212	2.36399	3.04021
ENSSSCG00000003153	255.348	240.818	107.792	540.868	258.227	228.496	175.363	217.737	212.694	141.825	218.619	92.9718	120.813	237.768	108.052
ENSSSCG00000003154	106.536	114.376	103.168	94.0046	93.5458	100.673	120.007	73.5614	124.106	108.795	131.715	123.154	144.879	127.247	116.274
ENSSSCG00000003155	236.042	158.298	163.486	151.324	351.31	98.4294	133.29	95.3664	75.0567	127.893	15.8797	38.2092	9.0545	12.408	31.0437
ENSSSCG00000003156	298.145	326.496	329.775	236.182	314.551	279.497	324.449	248.191	279.519	301.231	125.52	149.896	125.92	143.337	133.684
ENSSSCG00000003157	6.59369	6.13749	1.86351	5.7866	4.04075	9.25526	5.80204	6.33215	7.69541	6.47566	12.8785	8.04945	10.6106	15.4499	10.6093
ENSSSCG00000003159	1.6423	2.34215	2.21892	1.79494	2.72928	1.72542	2.37805	1.27119	1.35912	1.00806	13.4779	19.7176	13.0916	17.2232	18.395
ENSSSCG00000003160	1.19189	2.27168	1.27497	1.73454	1.29851	1.38572	1.09747	0.549415	1.71677	1.59075	2.93765	4.49866	3.71486	3.08534	2.47453
ENSSSCG00000003161	1.02784	0.865008	0.692434	2.21976	1.74242	1.04696	0.971317	1.24267	1.57369	1.48759	1.42263	0.84608	0.952998	1.17702	0.876034
ENSSSCG00000003165	1211.69	1057.56	815.287	1339.27	1659.85	1374.37	1089.66	1412.28	1263.13	1137.62	724.632	682.095	605.092	740.14	618.691
ENSSSCG00000003168	0.193425	0.155241	0.170295	0.307301	0.179896	0.259748	0.128036	0.206982	0.207887	0.10855	0.200459	0.177952	0.194713	0.0480969	0.0994379
ENSSSCG00000003169	10.98	10.7355	6.7189	8.8096	9.36578	9.25788	12.7643	12.3662	15.4277	11.6247	9.39197	8.38226	5.14442	11.7925	7.98667
ENSSSCG00000003170	0	0.0170047	0	0.0301789	0.0134826	0	0	0.0392987	0.0197353	0.0193218	0.107045	0.108601	0	0	0
ENSSSCG00000003171	0	0	0	0	0	0	0	0	0	0	0	0	0	0	0
ENSSSCG00000003172	0	0	0	0	0	0	0	0	0	0.0470944	0	0	0	0	0
ENSSSCG00000003177	2.02745	2.36306	1.39805	2.26183	1.62099	2.5819	2.02834	2.85329	4.12917	2.02133	2.28425	3.22184	2.11054	3.31514	1.87929
ENSSSCG00000003178	6.66026	3.81251	3.76677	6.02684	5.36506	5.52424	5.68492	4.98895	4.3075	5.22136	2.91388	3.87	4.06542	3.4067	2.10244
ENSSSCG00000003183	51.2424	52.9111	41.7879	59.1437	48.1465	70.3887	61.5978	72.7204	62.5329	82.467	52.4599	60.105	58.7534	67.4917	65.2812
ENSSSCG00000003187	17.9894	15.7216	7.64143	20.2856	16.9886	14.6901	13.4929	16.1456	14.6819	11.6589	27.1425	24.0517	27.8361	28.9781	26.0813
ENSSSCG00000003189	32.3656	26.8877	16.8817	24.3328	26.8887	26.3329	24.0455	23.3552	25.8448	21.8303	28.3216	25.573	29.5271	25.7157	21.6542
ENSSSCG00000003191	0	0.0333915	0	0	0	0	0	0.0385846	0	0	0.210199	0	0	0	0
ENSSSCG00000003192	2.55143	2.00108	0.951969	1.79381	2.10468	3.09598	2.84611	2.65442	3.61394	2.40135	2.84927	2.97764	2.12252	2.7551	1.82783
ENSSSCG00000003193	9.63146	11.7643	9.132	9.13434	11.1655	10.5559	11.441	12.4995	10.3846	8.73688	11.4274	16.6343	9.37268	13.5774	12.1155
ENSSSCG00000003194	29.8127	37.3409	34.7741	31.4666	31.3285	36.6636	39.6105	38.1908	37.2821	36.0195	56.459	51.2476	56.9998	62.4522	52.209
ENSSSCG00000003195	2.12376	2.64397	1.19155	3.52673	2.37006	2.59648	2.77614	3.16219	3.77213	2.51628	15.9723	17.2084	16.1495	13.9557	10.903
ENSSSCG00000003196	2.84951	3.57519	1.3073	2.84351	3.6116	4.60836	4.08173	3.58039	4.45664	2.40732	49.7907	59.5352	63.3151	46.4525	34.8979
ENSSSCG00000003197	2.77305	2.93318	5.01948	1.4427	2.47183	2.65928	3.84129	3.17631	3.5987	3.80897	5.27552	5.28087	5.02182	4.35427	4.50111
ENSSSCG00000003198	1.97311	3.41082	0.999904	2.11343	0.932537	2.37019	1.45809	2.03859	2.25226	1.53687	5.30607	6.57255	4.61461	6.39513	5.32537
ENSSSCG00000003199	11.4618	11.8734	9.27353	7.61879	9.06504	10.8729	12.3332	15.382	12.9453	10.7397	23.005	19.8089	19.085	20.8077	18.2708
ENSSSCG00000003201	2.975	3.23588	1.52129	3.10215	3.11544	3.62278	6.0406	2.67081	2.28012	3.64397	11.1549	8.05731	8.18527	11.8694	10.7059
ENSSSCG00000003204	1.42475	2.10751	1.43246	1.65012	1.14676	1.44874	1.49535	1.55667	1.56347	1.47437	1.02319	2.26967	1.0107	1.31487	1.73772
ENSSSCG00000003207	0	0.0456578	0	0	0.0724019	0	0	0	0	0	0	0	0.372236	0.183895	0
ENSSSCG00000003211	12.2154	12.5692	8.06071	13.2126	13.6302	9.99578	11.8179	9.65285	14.0489	7.90995	21.5864	19.4303	23.2141	27.7657	16.2229
ENSSSCG00000003212	0.812597	0.665383	0.811008	0.75445	0.703422	0.189191	0.148628	0.128144	0.600621	0.0840054	0.0775664	0.314777	0.301372	0.521102	0.153907
ENSSSCG00000003214	0.0389744	0.0505299	0.129337	0.0448386	0.0267093	0	0.0902959	0.0194628	0.0390959	0	0.388771	0.250997	0.137319	0.339197	0.245446
ENSSSCG00000003216	0.169198	0.323822	0.320847	0.435658	0.223621	0.320773	0.293998	0.422465	0.351573	0.225515	1.46856	0.444752	0.830333	1.4515	0.869829
ENSSSCG00000003217	18.2911	18.2434	17.5198	26.3375	12.535	18.9055	11.3881	22.5118	19.623	36.6861	23.1402	29.0019	26.7132	18.9335	30.8266
ENSSSCG00000003218	1503.65	1650.24	1021.07	1070.91	1248.02	1576.32	1799.76	1465.36	1636.63	1340.14	2202.29	2093.2	1853.9	2056.08	2024.02
ENSSSCG00000003219	7.04011	5.43511	6.48062	8.49256	3.04466	4.30861	1.97943	2.59407	5.48509	3.69199	11.0328	7.04291	17.7003	10.3506	6.76414
ENSSSCG00000003222	0.167528	0.394906	0.0866403	0.12849	0.114808	0.336856	0.176422	0.152108	0.213882	0.299144	0.303836	0.504417	0.590254	0.212074	0.301436
ENSSSCG00000003225	0	0.040469	0	0	0	0	0	0	0	0	0	0.0861522	0	0	0
ENSSSCG00000003227	0	0	0	0	0.0191363	0	0	0	0	0	0.0253218	0	0.0491921	0	0
ENSSSCG00000003228	0.0183405	0.0317044	0	0.0140667	0	0.020283	0.0212457	0	0	0.0540367	0.0332632	0.0337469	0	0	0
ENSSSCG00000003229	0.104905	0.181344	0.248662	0.120689	0.179729	0.174023	0.303804	0.15716	0.157847	0.412107	0.0951298	0.0965132	0	0.365197	0.283135
ENSSSCG00000003230	0	0.0706679	0.0664464	0.00895833	0	0.0645856	0.0270604	0.0116655	0.0702989	0.045884	0.042367	0.0644747	0.123458	0	0.0840647
ENSSSCG00000003231	1.10433	0.694183	0.809094	1.30899	0.481601	0.832697	1.16296	0.300804	0.453179	1.57754	0.819352	0.461815	0.265289	0.611613	0.4516
ENSSSCG00000003232	0	0	0	0	0	0	0	0	0	0	0	0	0	0	0
ENSSSCG00000003233	0.0741387	0.747601	0.866961	0.530717	0.0846793	0.382623	0.601176	0.715778	0.396639	0.315517	0.448204	0.727555	0.522428	0.946345	0.578063
ENSSSCG00000003234	0	0.0743051	0.122266	0	0	0	0.0497931	0.0858612	0	0	0.0779584	0	0.151448	0	0
ENSSSCG00000003235	0.443117	0.962671	0.897053	0.753203	0.549889	0.357602	0.443941	0.693747	0.93705	0.729229	1.9114	1.6968	1.45575	1.62598	0.711113
ENSSSCG00000003236	0.0891424	0.0948285	0.13003	0.147258	0.126879	0.0834168	0.0317731	0.0479397	0.0687848	0.0404062	0.0994908	0.0504688	0.0120799	0.167098	0.0987049
ENSSSCG00000003238	0	0.158816	0.290361	0.23488	0	0.13547	0.1419	0.428202	0	0.421064	0	0.225396	0.215797	0	0
ENSSSCG00000003239	0.136482	0.0707789	0	0.355906	0.187063	0.120749	0.0316201	0.0272622	0	0.0536155	0	0	0	0	0
ENSSSCG00000003240	0.472487	0.668264	0.719492	0.966363	0.490602	0.475026	0.414643	0.643495	0.560134	0.660891	0.363543	1.50166	1.03415	0.672888	0.772868
ENSSSCG00000003241	0.0929846	0.421938	0.352651	0.213951	0.143376	0.488455	0.269283	0.278605	0.419735	0.18264	0.168641	0.213867	0.204759	0.0404626	0.209136
ENSSSCG00000003247	0	0	0	0	0	0	0	0	0	0	0	0	0	0	0
ENSSSCG00000003248	0	0	0	0	0	0	0	0	0	0	0	0	0	0	0
ENSSSCG00000003251	0.0694267	0.0150018	0	0	0	0.0191949	0.020106	0	0.0174108	0	0.0944365	0.0319366	0	0	0
ENSSSCG00000003253	20.7077	11.1665	23.0824	21.7591	20.9975	15.5318	14.9095	12.5156	11.6558	19.1177	3.57093	4.17611	3.5711	2.44796	4.01393
ENSSSCG00000003255	0.190296	0.189782	0.263702	0.0898168	0.140442	0.388524	0.237396	0.350876	0.0881027	0.215642	0.50442	0.269345	0.335237	0.254794	0.289726
ENSSSCG00000003256	0.146514	0.0281413	0.0617404	0.0249716	0.145032	0.0360069	0.188579	0.0487768	0.01633	0.30377	0.0885745	0.119817	0.0573571	0.056672	0.0585832
ENSSSCG00000003257	10.7486	11.7477	4.79973	6.43557	10.7164	7.01716	9.80029	7.93016	10.8517	8.24065	18.1736	18.1188	16.5532	19.7352	23.3953
ENSSSCG00000003259	0.0272049	0	0.103177	0.00695516	0.0310727	0	0.0315142	0	0	0.017812	0	0.0166858	0.0159752	0	0.0163167
ENSSSCG00000003261	35.7482	20.0108	11.9431	72.7548	41.9559	58.6788	25.8409	27.9021	35.9302	30.6852	29.8647	39.4923	37.5625	48.2602	42.5439
ENSSSCG00000003262	12.8152	15.7469	7.5715	15.5503	16.3522	13.485	16.0084	18.3391	21.3453	14.793	8.06541	7.91873	11.1195	10.2376	8.34585
ENSSSCG00000003263	5.04106	6.30807	4.45862	7.89143	6.89643	8.09201	7.80061	6.91339	8.45311	6.50257	6.07238	5.71074	5.13618	7.82506	6.49824
ENSSSCG00000003264	1.64303	1.92175	2.8289	2.11908	1.5013	2.16961	2.4525	3.12684	2.51733	2.47262	2.6389	3.29394	2.89446	2.90258	2.77984
ENSSSCG00000003265	0.539849	0.362916	1.10902	0.48306	0.369961	0.762865	0.416908	0.65899	0.541532	0.559641	2.06698	3.09037	2.85309	2.87122	3.1839
ENSSSCG00000003266	0	0	0	0	0	0	0	0	0	0	0	0	0	0	0
ENSSSCG00000003267	1.78786	1.62557	1.95933	1.7096	1.55938	1.48933	1.31795	2.13347	1.93318	1.59623	3.49521	2.77701	2.49514	1.81869	2.63203
ENSSSCG00000003268	3.28041	2.54656	1.46875	3.79729	3.93414	5.17303	3.76484	5.18749	4.35704	4.05694	4.18668	3.5769	4.06668	4.0181	3.88035
ENSSSCG00000003269	3.38808	3.70073	1.05903	1.82757	2.19429	1.31759	1.85455	0.780886	2.01677	1.20665	2.29585	2.26073	1.96768	1.49054	0.937881
ENSSSCG00000003271	0.0870881	0.105382	0.181658	0.0133589	0.0119364	0	0	0.0521874	0	0.0342117	0	0	0	0.181904	0
ENSSSCG00000003272	0.125175	0	0.118684	0	0.0171566	0.0276865	0	0.0250037	0	0.0737608	0.0908094	0.046065	0	0	0
ENSSSCG00000003275	0.121003	0	0.114728	0	0	0	0	0	0	0	0	0	0	0	0
ENSSSCG00000003277	0	0	0	0	0	0.0851728	0	0	0	0	0	0	0	0	0
ENSSSCG00000003278	0.035961	0.031082	0.255721	0.48267	0.0985768	0.119309	0.166629	0.107748	0.0541096	0.0706345	0	0.0661688	0	0.156486	0.291173
ENSSSCG00000003282	0.0256333	0	0.0364561	0.0589804	0.00878331	0.0141741	0.0445405	0.0768037	0	0	0	0	0	0.0223089	0
ENSSSCG00000003284	0	0	0	0	0.0229463	0	0.0775742	0	0	0	0	0	0	0	0
ENSSSCG00000003286	0	0	0	0	0	0	0	0	0	0	0	0	0.0404776	0	0
ENSSSCG00000003288	2.55673	1.74578	1.45449	2.75513	2.36538	2.60131	2.02877	1.88961	2.84681	1.92089	3.8487	3.59888	3.71587	3.894	3.61129
ENSSSCG00000003289	2.86967	2.48033	1.56795	3.61853	2.06659	3.49633	2.98616	3.93478	1.65886	2.14955	3.70493	3.40083	4.19853	5.24897	3.8507
ENSSSCG00000003301	15.1662	17.2608	11.3871	12.5609	15.563	12.4257	18.1205	16.5747	16.468	14.4658	22.9698	23.3403	22.2065	23.2888	18.8236
ENSSSCG00000003302	0.0412853	0	0	0	0	0	0	0	0	0	0	0.227897	0.0727306	0	0.0742853
ENSSSCG00000003303	0	0	0	0	0	0	0	0	0	0	0	0	0	0	0
ENSSSCG00000003306	0	0	0	0	0	0	0	0	0	0	0	0	0	0	0
ENSSSCG00000003307	0	0	0	0	0	0	0	0	0	0	0	0	0	0	0
ENSSSCG00000003311	0	0	0	0	0	0	0	0	0	0	0	0	0	0	0
ENSSSCG00000003314	0	0	0	0	0	0	0	0	0	0	0	0	0	0	0
ENSSSCG00000003315	0	0	0	0	0	0	0	0	0	0	0	0	0	0	0
ENSSSCG00000003317	2.23442	1.87835	1.21889	2.60583	2.51713	2.94496	2.55289	3.14872	3.00897	2.70545	4.21897	4.61824	5.06863	4.10237	3.68998
ENSSSCG00000003318	0.0136576	0.354138	0.077696	0.743727	0.0655172	0.105728	0.237314	0.109124	0.260303	0.0402393	0.0990799	0.175911	0	0.0237726	0.0245743
ENSSSCG00000003322	0.249674	0.359667	0.604968	0.191494	0.285171	0.567574	0.433834	0.332482	0.250452	0.05449	0.30188	0.229702	0.342098	0.169006	0.399327
ENSSSCG00000003324	0.111353	0.21874	0.172765	0.0931691	0.0693734	0.0895611	0.0820854	0.212317	0.172627	0.099418	0.110157	0.0558795	0.178333	0.140962	0.0546435
ENSSSCG00000003325	0	0	0	0	0	0	0	0	0	0	0	0	0	0	0
ENSSSCG00000003326	0.391575	0.66481	0.596683	1.19059	0.594199	0.64957	0.810001	1.06152	0.911846	0.590583	1.75008	1.44101	2.06946	1.82567	1.10718
ENSSSCG00000003329	0.851331	0.361459	0.552283	0.89351	0.716481	0.578111	0.657454	0.611594	0.913912	0.953438	1.51692	1.01683	1.02615	1.16987	1.15558
ENSSSCG00000003331	0	0	0	0	0	0	0	0	0.0546376	0	0	0	0	0	0
ENSSSCG00000003332	23.5817	19.6014	12.3874	20.1831	19.7166	19.9565	18.3813	19.2027	17.5671	18.2911	17.8974	17.9871	22.1589	20.3621	23.7997
ENSSSCG00000003333	0	0	0	0.152584	0.0681679	0.220012	0	0.14902	0.099781	0.0976904	0.0902025	0.183028	0.175234	0.173141	0
ENSSSCG00000003334	24.271	24.3516	13.6968	26.6325	21.9211	32.3487	28.947	26.3465	24.6166	19.4746	20.5855	20.7198	24.5004	21.787	16.7904
ENSSSCG00000003336	0	0	0	0	0	0	0	0	0	0	0	0	0	0	0
ENSSSCG00000003338	0.233464	0.36689	0.221358	0.398818	0.44362	0.211247	0.12293	0.0953886	0.702576	0.270973	3.02169	2.6751	2.8416	3.54652	2.97872
ENSSSCG00000003339	0.0790485	0.136647	0.149899	0.212199	0.128659	0.163913	0.0915698	0.138162	0.198237	0.0873377	3.15405	2.67265	3.41178	3.61182	3.00468
ENSSSCG00000003341	0.161629	0.155223	0.212844	0.289253	0.239991	0.198608	0.208035	0.269045	0.216177	0.246923	0.586275	1.02438	1.01239	0.937781	0.90478
ENSSSCG00000003342	21.3921	21.8761	11.423	16.6476	18.3922	25.4342	25.2344	26.061	19.2578	21.8749	68.7484	99.9183	84.1367	74.7776	76.6297
ENSSSCG00000003343	2.93128	2.35378	1.20136	2.72687	2.51427	2.7607	2.51931	2.73874	3.11115	1.95016	3.49847	3.47975	3.03172	3.16009	3.26667
ENSSSCG00000003344	3.88997	2.35981	3.73406	6.02261	3.94076	3.92787	2.99476	2.70268	3.34465	5.1966	5.43367	2.84526	2.72409	3.07005	3.30401
ENSSSCG00000003346	0	0	0	0.180121	0	0	0	0	0.117789	0	0	0	0	0.408776	0
ENSSSCG00000003348	14.3493	15.2924	16.3791	18.0577	22.7861	14.4311	17.214	20.4999	17.2822	19.9301	21.5608	18.7128	21.5972	22.7134	19.97
ENSSSCG00000003350	8.47156	7.78689	3.9679	8.02432	6.95078	8.22781	7.49054	7.09675	8.45423	7.9346	23.0598	24.4913	27.7745	23.927	19.897
ENSSSCG00000003351	0.330074	0.389034	0.142253	1.08168	0.16451	0.464587	0.139039	0.269723	0.602005	0.854619	1.36054	0.93862	0.475755	1.67137	1.2958
ENSSSCG00000003352	15.1898	20.0907	13.821	19.4561	16.8744	15.0073	18.0269	15.8921	16.3349	13.4992	17.5455	18.445	15.6545	17.1057	18.7459
ENSSSCG00000003353	1.26331	1.17722	1.45046	1.74104	1.22423	1.44076	1.58918	1.52787	1.41575	1.19223	1.1456	1.5981	1.59959	1.21972	0.763617
ENSSSCG00000003354	9.62286	15.3593	8.42435	22.3301	10.0238	15.7975	13.7357	17.8014	20.3568	14.0289	13.3802	16.2307	11.697	12.5809	9.04205
ENSSSCG00000003356	0.0393948	0	0.00747038	0.0181289	0.0431959	0.00871342	0	0.0472146	0.0869386	0.0309517	7.51634	7.53866	7.06493	7.35083	10.8452
ENSSSCG00000003357	0	0	0	0	0	0	0	0	0	0	0	0	0	0	0
ENSSSCG00000003359	10.8208	9.28755	5.5767	10.0054	10.852	14.3019	10.3074	11.8993	14.977	7.55378	12.9922	10.6143	14.8117	21.1318	17.9098
ENSSSCG00000003360	2.23504	2.2245	1.79806	3.63623	1.2532	2.50921	1.56914	4.16009	3.15919	1.26381	5.65043	4.98487	4.23567	6.0713	3.29036
ENSSSCG00000003362	1.39764	2.0562	1.80447	2.18192	1.46728	1.84164	2.00943	1.96018	1.99859	1.71334	1.77976	1.56854	1.72875	1.4838	1.19497
ENSSSCG00000003366	0.00603971	0.0156608	0	0	0.0372513	0.0133587	0.0069964	0	0.0363512	0.0177948	0	0.0222263	0.0425596	0	0.032602
ENSSSCG00000003368	0.0799535	0.11057	0.0454844	0.22076	0.043834	0.141474	0.129665	0.0319414	0.0641622	0.109931	0	0	0.0281702	0	0
ENSSSCG00000003369	45.4511	46.5152	39.4652	62.7731	47.3057	62.8552	45.9042	54.4983	57.2766	47.2868	34.0891	31.9506	28.6685	32.0215	27.196
ENSSSCG00000003370	0	0	0	0	0	0	0	0	0	0	0	0	0	0	0
ENSSSCG00000003371	0.0482834	0.104331	0.137339	0.0370321	0.0992664	0.106794	0.279657	0.313449	0.0242169	0.237095	0.350275	0.710738	0.467823	0.420214	0.217193
ENSSSCG00000003374	0.0491098	0	0	0	0.00841379	0.0135778	0	0	0	0.0723461	0.0445339	0	0	0.0213703	0
ENSSSCG00000003376	0.844565	0.71538	0.648623	1.4186	0.926055	0.840612	0.587007	0.936294	0.60151	0.63038	0.551426	0.714847	0.35708	0.352815	0.547071
ENSSSCG00000003377	0.266391	0.119388	0.205803	0.249718	0.290742	0.130935	0.125721	0.0788318	0.217736	0.251933	0.053682	0.0181542	0.15643	0.103041	0.0532579
ENSSSCG00000003379	48.6925	29.491	30.6629	24.8827	29.7328	7.59724	15.7174	6.95226	5.1168	5.67082	21.5862	18.3516	21.6108	15.2944	14.2703
ENSSSCG00000003382	0.804949	0.766733	0.249211	0.629976	0.652956	0.254343	0.380593	0.656279	0.313096	0.177468	0.506493	0.725447	0.98395	1.08657	1.09366
ENSSSCG00000003383	0.550611	0.388496	0.490095	1.09455	0.600657	1.01902	0.637828	0.77438	0.766494	0.68422	4.3409	3.59766	4.63219	3.61846	3.78092
ENSSSCG00000003384	10.5389	11.5884	8.82957	11.4789	10.3991	10.7355	13.5567	11.8544	12.8237	8.79874	9.72656	7.80261	7.03089	9.87764	10.0986
ENSSSCG00000003385	341.311	305.579	219.608	322.59	321.052	348.171	335.185	319.036	381.16	302.69	165.513	166.945	156.57	209.831	173.831
ENSSSCG00000003386	0.0225591	0.0194984	0.171114	0	0.0772991	0.174638	0.0261324	0.180247	0.0452588	0.221553	0	0	0.119224	0	0
ENSSSCG00000003388	0	0	0	0	0	0	0	0	0	0	0	0	0	0	0
ENSSSCG00000003390	0	0.0275315	0	0	0	0	0	0	0	0	0.0577701	0	0	0	0
ENSSSCG00000003391	0	0	0	0	0	0	0	0	0	0	0	0	0	0	0
ENSSSCG00000003393	7.41841	7.07074	7.92448	6.32872	7.47699	5.93008	4.73309	7.77206	4.83655	5.12692	10.4966	12.59	7.15109	10.2128	9.36119
ENSSSCG00000003395	0.059704	0.169555	0.177911	0.183166	0.128591	0.150919	0.0790413	0.127777	0.00855572	0.125647	0.510471	0.863157	0.661119	0.668068	0.905451
ENSSSCG00000003396	10.3249	8.02287	7.6435	10.2497	7.81637	9.25284	9.9866	9.10552	8.08667	10.4273	5.64999	8.39935	8.01925	9.05223	9.49478
ENSSSCG00000003398	11.8892	8.8254	9.88844	8.79017	9.05235	4.84363	5.04315	5.44822	4.94588	4.25844	4.86748	6.99721	4.06574	5.02146	4.48297
ENSSSCG00000003399	0.609349	0.289672	0.202213	1.28523	0.417589	0.134777	0.141174	0.091288	0.275062	0.0299221	0.331543	0.168182	0.107346	0.159096	0.109641
ENSSSCG00000003400	5.91276	6.61366	8.99548	5.57976	10.7392	6.70994	8.49453	6.50362	7.80164	4.25082	4.13526	2.54212	4.61243	6.25583	1.65147
ENSSSCG00000003401	39.8338	42.9206	42.2251	28.7034	37.1087	32.7729	35.6692	27.4787	31.8546	23.7269	48.9461	64.4637	50.8486	43.7093	49.9384
ENSSSCG00000003402	7.21521	7.96707	5.84653	11.5797	8.21198	6.57331	6.66439	5.84113	7.68407	7.02362	5.07291	4.09395	4.19958	4.70267	4.68969
ENSSSCG00000003403	1.37696	0.98012	0.691178	1.55308	0.88813	0.985339	0.750623	0.0808965	1.95001	0.715931	0.734506	0.149037	0.14269	0.986903	0.291482
ENSSSCG00000003404	2.66294	3.07846	1.9252	2.43813	2.85145	2.00626	2.04365	2.47676	2.42081	2.1576	1.90167	3.15428	2.90268	2.28861	2.27595
ENSSSCG00000003405	7.01136	7.67067	6.82744	7.00049	9.30682	10.5481	10.7927	10.567	11.5319	9.55335	4.06686	5.69505	6.12017	7.6413	3.80743
ENSSSCG00000003407	2.15943	2.0752	2.48522	0.740943	0.978463	1.42974	1.44	1.95808	1.37522	1.83475	4.48328	4.07794	3.76663	4.30276	3.61709
ENSSSCG00000003410	0.0915617	0.110795	0.173627	0.323037	0.0752971	0.141763	0.106065	0.0548683	0.349019	0.19783	0.697453	0.235865	1.09684	0.478121	0.263598
ENSSSCG00000003412	7.05998	5.01647	9.58907	5.73042	6.53013	7.0892	6.34695	8.47868	8.47231	9.9963	5.02745	5.85767	5.26486	5.42814	5.10464
ENSSSCG00000003413	4.11424	4.06996	4.69143	2.87246	2.96938	4.44416	4.21175	4.96913	4.1819	4.36947	5.86281	6.6397	6.5255	5.59105	4.86963
ENSSSCG00000003414	0.31602	0.105056	0.184389	0.839007	0.316526	0.134419	0.168959	0.315625	0.24385	0	0.0881767	0	0.256948	0	0.13122
ENSSSCG00000003417	0	0	0	0	0	0	0	0	0	0	0	0	0	0	0
ENSSSCG00000003419	3.12266	4.17118	6.72894	4.32345	3.39061	4.70916	3.94614	5.99449	4.71893	7.00976	9.41448	5.44728	7.5729	8.18833	9.12121
ENSSSCG00000003421	1.9405	1.73192	1.70988	2.16777	1.71289	2.05272	2.06463	2.3594	2.05234	1.80219	3.44287	3.45413	2.60104	3.21246	2.372
ENSSSCG00000003423	0	0	0	0	0	0	0.0327566	0	0	0	0.0341901	0	0.016605	0	0
ENSSSCG00000003428	0.420018	0.283166	0.748686	0.47033	0.426004	0.603853	0.282199	0.59568	0.471887	0.48675	0.86841	0.695557	0.976706	0.877309	0.559252
ENSSSCG00000003429	0.768241	0.554858	0.927964	1.00087	0.591387	0.616836	0.43887	1.05107	0.781192	0.45476	0.877979	0.890747	0.64888	0.494585	0.435522
ENSSSCG00000003431	0	0	0	0	0.0414408	0	0	0	0	0	0	0	0	0	0
ENSSSCG00000003432	12.5878	13.9635	9.47496	11.4424	13.1272	8.89953	12.938	13.1591	10.98	10.3518	18.8961	18.0519	21.604	22.0869	22.1388
ENSSSCG00000003433	14.4233	12.0785	8.18533	6.04754	8.04896	6.88335	9.54986	7.62102	6.64878	9.11033	6.75675	6.41452	7.77554	5.67736	4.9535
ENSSSCG00000003434	14.7031	16.2748	13.8346	14.1176	12.938	13.6763	15.3764	11.9787	12.1682	10.2654	38.7258	48.185	45.0382	49.5409	46.6048
ENSSSCG00000003435	0.774441	0.730222	0.387166	0.820768	0.743019	0.669598	0.293601	0.660967	0.875727	1.00949	0.587362	0.492267	0.942607	0.612729	1.29212
ENSSSCG00000003438	0.956023	1.04014	1.41533	1.12881	1.22987	1.2103	1.1026	1.6165	1.17772	0.926556	1.65023	2.0137	1.566	1.76625	1.44104
ENSSSCG00000003439	34.0738	31.0503	26.1661	23.491	42.0666	34.1189	40.0624	44.1959	26.8191	26.9779	16.3752	34.9291	28.6643	21.2692	14.5237
ENSSSCG00000003440	0	0	0	0	0	0	0	0	0	0	0	0	0	0.0848688	0
ENSSSCG00000003441	0	0	0	0	0	0	0.0560679	0	0	0	0	0	0	0	0
ENSSSCG00000003442	0	0	0	0	0	0	0	0	0	0	0	0	0	0	0
ENSSSCG00000003444	0	0	0	0	0	0	0	0	0	0	0	0	0	0	0
ENSSSCG00000003448	0	0	0	0	0	0	0	0	0	0	0	0	0	0	0
ENSSSCG00000003449	0.311545	0.0489594	0.241682	0	0.232912	0	0	0.0282868	0	0	0.256832	0.521134	0.0498941	0.640876	0.0509607
ENSSSCG00000003451	15.3579	12.1023	15.5198	11.1741	19.411	6.27034	6.76785	6.37675	5.71225	5.61678	1.07302	0.725747	3.03993	1.50181	2.48393
ENSSSCG00000003455	0.102151	0.0794624	0.0968534	0.219372	0	0.0338908	0.0118331	0.0408091	0.0614814	0.0902899	0.0555795	0	0.0359909	0.106683	0.0183801
ENSSSCG00000003458	5.12595	3.668	4.40229	4.19499	2.98463	3.03981	4.17374	2.78235	2.58959	4.40492	1.54944	0.495513	0.736155	2.53768	1.48707
ENSSSCG00000003459	0	0	0	0	0	0	0	0	0	0	0.0331001	0	0.192908	0.158836	0.0328386
ENSSSCG00000003460	0.606981	0.368659	0.699939	0.880751	0.438452	0.61684	0.475086	0.655375	0.460769	0.805563	0.267774	0.45278	0.606896	0.314101	0.61987
ENSSSCG00000003461	8.3889	10.87	14.021	6.74873	5.85559	7.21747	6.65873	9.796	6.00264	4.52459	9.10816	7.01939	8.73079	10.4405	10.241
ENSSSCG00000003463	0.0434868	0.0375868	0.123695	0.0333533	0.0298017	0	0.0503751	0	0	0	0.473217	0.400082	0.306435	0.227081	0.0782465
ENSSSCG00000003464	0.790146	1.18534	1.43806	1.08666	0.684643	1.07471	0.831139	1.44225	0.938375	0.883037	1.26833	1.83824	1.26397	0.995936	1.07855
ENSSSCG00000003465	3.71288	1.74566	2.31367	2.09227	1.88085	1.77462	1.83962	1.83478	1.68738	3.07038	1.03366	1.55777	1.39395	1.29061	0.547595
ENSSSCG00000003466	0	0	0.275155	0.158985	0.0568224	0.183394	0	0.20703	0.041587	0.162863	0.150379	0.228849	0.146069	0.577297	0.149191
ENSSSCG00000003468	41.7535	54.8699	47.0776	34.8742	44.8034	38.1332	47.118	48.9353	44.4712	34.3364	105.488	142.794	126.11	130.463	115.38
ENSSSCG00000003470	0.881106	0.888491	0.529096	0.765891	0.945994	1.0069	1.02067	0.557336	0.942775	0.836489	1.43821	1.08083	1.08655	1.07357	2.37808
ENSSSCG00000003471	3.44605	2.01563	3.02793	3.89619	2.75858	2.59543	1.68623	3.7681	1.86249	4.65349	0.67348	0.546619	0.994347	0.568799	1.28287
ENSSSCG00000003472	0.168332	0.24249	0.0709346	0.100416	0.0769057	0.0827378	0.0216662	0.0934007	0.0562855	0.165319	0.135686	0.0344148	0.296543	0.162778	0.168268
ENSSSCG00000003473	0	0.271435	0	0.30968	0.245959	0.0496146	0	0	0.315021	0.308421	0.406829	0.247647	0	0.234269	0.565061
ENSSSCG00000003476	0	0.0264693	0	0	0	0.0677352	0	0	0.0614392	0	0.111083	0	0	0	0
ENSSSCG00000003477	1.78286	1.39745	1.06064	1.82991	1.22779	1.44976	1.13387	1.6497	1.57801	1.5192	0.602312	0.836202	0.800591	0.775817	0.77053
ENSSSCG00000003478	0.25078	0.371581	0.195315	0.309121	0.184136	0.3962	0.228253	0.536713	0.20664	0.448602	0.665995	0.44496	0.473345	0.498871	0.322309
ENSSSCG00000003479	1.65902	1.32363	1.51249	1.8597	0.940158	1.79945	0.850032	0.860338	0.928108	3.22732	0	0.234818	0.786862	0.88853	1.14812
ENSSSCG00000003481	0	0	0	0	0	0	0	0	0	0	0	0	0	0	0
ENSSSCG00000003482	0	0	0	0	0	0	0	0	0	0	0	0	0	0	0
ENSSSCG00000003483	0	0	0	0	0	0	0	0	0	0	0	0	0	0	0.0987276
ENSSSCG00000003484	0.0256168	0.0221413	0	0	0.0175553	0	0	0	0	0	0	0	0	0	0
ENSSSCG00000003485	3.82597	2.64197	3.24828	3.94928	3.19837	3.08547	3.50521	2.94016	3.68356	3.02211	1.86031	2.05722	1.69857	1.41047	1.42112
ENSSSCG00000003486	8.34394	8.36973	4.70892	6.19739	5.8158	7.19457	9.2364	7.0027	6.94755	4.94754	14.1508	16.4412	18.9043	14.3251	17.9622
ENSSSCG00000003488	9.8545	8.99124	8.70714	8.80212	6.92964	7.04692	8.20634	7.07534	9.43265	6.12617	11.7798	15.2373	12.1384	10.8447	11.9014
ENSSSCG00000003489	4.27811	3.76208	4.35651	4.42415	3.68497	4.42907	4.20772	3.78285	4.0859	3.48806	3.98646	4.39861	4.48475	3.55575	3.25112
ENSSSCG00000003491	0.107889	0.167853	0.327343	0.0827485	0.0591497	0.214769	0.224962	0.107754	0.324677	0.148341	4.38308	4.12918	3.49718	3.71832	4.23198
ENSSSCG00000003492	2.65315	2.90158	2.74659	2.57477	2.83864	3.17366	2.57163	4.10994	2.44416	3.21719	31.228	27.1988	32.8607	24.5985	29.2764
ENSSSCG00000003493	17.3411	18.89	16.1027	16.0492	19.3018	21.6562	21.3491	14.1444	20.2092	18.9507	27.9048	24.2014	29.555	23.4612	30.9876
ENSSSCG00000003494	0	0	0	0	0	0	0	0	0	0	0	0	0	0	0
ENSSSCG00000003495	0	0	0	0	0	0	0	0	0	0	0	0	0	0	0
ENSSSCG00000003498	0	0	0	0	0	0	0	0	0	0	0	0	0	0	0
ENSSSCG00000003499	0	0	0	0	0	0	0	0	0	0	0	0	0	0	0
ENSSSCG00000003505	29.9905	25.8323	25.2686	28.5742	22.9359	28.2165	24.2509	30.6064	27.0099	24.0093	19.7335	20.7174	20.8663	20.3174	16.2941
ENSSSCG00000003506	59.6495	60.9412	61.4559	57.4469	77.7506	72.431	87.0563	74.7682	54.7682	62.6684	72.1688	85.9673	76.7488	87.4881	68.4645
ENSSSCG00000003508	0.258279	0.111619	0.153054	0.13619	0.0774375	0.0357042	0.0186994	0.0806113	0.0323855	0.221949	0	0.0891072	0.170625	0.280978	0.261409
ENSSSCG00000003509	0	0	0	0.0253811	0	0	0	0	0	0	0	0	0.0582977	0.115203	0
ENSSSCG00000003511	9.71477	11.7336	15.497	10.6957	11.096	9.90571	13.3852	11.4774	11.428	9.64718	6.39654	7.45221	5.78415	6.04478	5.79419
ENSSSCG00000003512	25.5326	29.8467	36.9682	25.0877	24.1102	26.1208	36.6929	22.2731	26.7509	18.5212	39.6325	53.1794	42.0123	42.0682	45.9248
ENSSSCG00000003513	13.2485	7.73648	16.7389	15.3427	8.47541	8.83888	9.25841	12.7996	6.14092	12.0093	4.9346	3.49876	6.07314	5.0588	5.50757
ENSSSCG00000003514	20.7083	14.315	17.5514	20.7656	15.2385	14.8984	13.6341	14.4089	12.3845	23.2929	17.4249	25.0086	23.8891	15.1344	18.7556
ENSSSCG00000003520	67.7556	65.179	70.7183	85.8156	71.6327	57.8999	51.5264	53.0576	64.4766	42.8392	38.9245	33.1559	32.2278	37.2616	33.9711
ENSSSCG00000003521	2.8529	1.88564	1.63093	1.15841	2.64515	2.96946	2.187	3.35216	2.35677	2.63702	4.94588	4.16863	5.02584	5.84213	3.09507
ENSSSCG00000003523	0	0	0	0	0	0	0	0	0	0	0	0	0	0	0
ENSSSCG00000003524	4.0302	2.17421	2.82103	3.54746	2.92874	2.87165	1.75464	2.13414	1.54656	3.00175	1.96224	1.294	3.00195	4.56683	2.19008
ENSSSCG00000003527	0.490506	0.109018	0.0531508	0.0967386	0.105646	0.0464962	0.146109	0.167963	0.0562325	0.220217	0.0508344	0.0773605	0.0987547	0.146363	0.0756493
ENSSSCG00000003529	0	0	0	0	0	0	0	0	0	0	0	0	0	0	0
ENSSSCG00000003530	0	0	0	0	0	0	0	0	0	0	0	0	0	0	0
ENSSSCG00000003531	8.62012	7.77126	7.11785	7.13029	7.13375	8.85731	7.58396	7.30159	7.63999	4.9509	7.91586	7.87035	7.30452	8.73669	8.67793
ENSSSCG00000003532	1.12818	0.668264	1.50354	1.33726	1.25975	0.802697	0.69457	0.795832	0.561893	0.968522	0.615268	0.696798	0.430851	0.370775	0.582017
ENSSSCG00000003539	0	0.0671315	0.0184104	0.0148926	0.0399202	0.107369	0.067479	0.058179	0	0	0.035216	0	0	0.0675961	0
ENSSSCG00000003541	0	0	0	0	0	0	0	0.0280731	0	0	0	0.10344	0	0	0
ENSSSCG00000003543	1.29645	1.30897	1.65346	1.46952	1.70616	1.45913	1.28916	1.73026	1.63424	1.26197	2.55938	3.03991	2.87003	2.29656	2.72495
ENSSSCG00000003546	0	0	0	0	0	0	0	0	0	0	0	0	0	0	0
ENSSSCG00000003547	0.47491	0.146599	0.257305	0.20814	0.395199	0.112545	0.275068	0.101639	0.170139	0	0.0615227	0	0.0597593	0	0.0610367
ENSSSCG00000003549	1.52169	1.31523	1.85782	1.96648	1.69994	1.82116	0.941728	2.49827	2.11191	1.63775	1.05855	1.07395	1.43215	1.01593	1.68781
ENSSSCG00000003551	0.663516	0.553719	0.13016	0.947607	0.533109	0.455455	0.185528	0.114256	0.298365	0.224703	0.0414959	0.168397	0.241839	0.119475	0.0823362
ENSSSCG00000003552	0	0.0519498	0	0.0921971	0	0.13294	0	0	0	0	4.85085	5.69554	5.55888	6.80021	5.73178
ENSSSCG00000003553	2.54434	2.55444	2.71479	2.51133	2.7539	2.68057	2.24952	2.45622	2.3461	2.67977	2.44223	3.48189	4.0203	3.49117	2.95854
ENSSSCG00000003554	9.43653	6.88183	10.6248	10.0714	7.08505	6.33063	5.66658	5.56128	5.11578	11.329	3.71234	4.24509	5.43945	4.3177	3.83907
ENSSSCG00000003555	0	0	0	0	0	0	0	0.009978	0	0	0.0181192	0	0.0175998	0.0173896	0
ENSSSCG00000003557	0	0	0	0	0	0	0	0	0	0	0	0	0	0	0
ENSSSCG00000003558	0.572633	0.212118	0.329641	0.337239	0.434474	0.31664	0.260597	0.153192	0.348754	0.381617	0.315275	0.169337	0.288224	0.231385	0.349583
ENSSSCG00000003559	4.17226	5.02742	7.78066	3.45342	3.54907	3.53496	4.60172	4.7119	4.28546	4.61826	6.8284	8.17186	6.38903	5.57712	5.28132
ENSSSCG00000003561	1.57991	1.58308	1.01412	1.28146	0.919834	1.49985	1.45766	1.99686	1.31135	1.43492	1.82574	1.69793	1.55173	1.66705	0.855346
ENSSSCG00000003564	2.03872	2.14056	2.23138	2.44517	1.97851	1.93687	1.69595	2.40514	2.12743	1.86785	1.98524	1.40988	1.47036	1.59569	1.67413
ENSSSCG00000003565	0.316667	0.136852	0	0	0.0723377	0.175103	0.183414	0.474406	0.211769	0.0518331	0.19144	0.194224	0.650835	0.275598	0.379856
ENSSSCG00000003566	38.8058	36.7288	26.844	40.7001	39.5525	43.0306	35.8357	35.4107	44.216	33.2899	17.5243	19.0218	20.4539	19.8479	18.8347
ENSSSCG00000003567	0	0	0	0	0	0	0	0	0	0	0	0	0	0.113499	0
ENSSSCG00000003569	1.27132	1.25244	1.28316	1.11137	0.655774	0.831486	0.775938	0.764569	1.04217	2.55083	0.54544	0.603678	0.626134	0.832805	0.418147
ENSSSCG00000003570	9.15236	9.86969	8.29691	5.78735	7.85494	8.85251	11.0092	8.53916	8.06565	8.08686	17.4837	21.9745	20.6343	17.9158	16.2099
ENSSSCG00000003572	0	0	0.0796512	0.0429545	0.115142	0.0309683	0.0324381	0	0.0842694	0.110005	0	0	0	0	0.0503854
ENSSSCG00000003573	0.730227	0.527875	0.352474	1.45617	0.473131	0.58732	0.384498	0.477369	1.03882	0.990978	0.45751	0.537452	0.444396	1.03995	0.167225
ENSSSCG00000003575	0.0238229	0.0411815	0	0	0	0	0	0	0.0238971	0	0	0	0	0	0
ENSSSCG00000003576	0.114819	0.124051	0.108864	0.132094	0	0.0634895	0.0665029	0	0.0863822	0	0	0	0	0	0
ENSSSCG00000003577	7.98417	4.91635	8.93903	5.77679	3.11725	2.88555	3.42551	3.71781	2.87907	3.485	2.94972	2.06442	2.40552	2.10429	3.4585
ENSSSCG00000003578	1.82094	1.40374	2.34868	4.00112	2.18102	1.16111	1.34924	1.22883	1.4975	1.2889	1.33887	0.392409	0.404598	0.970858	0.531317
ENSSSCG00000003580	2.41424	2.71862	2.51289	2.26638	1.3048	2.85522	2.86723	2.37318	2.89542	2.16907	2.41719	2.81669	2.28082	2.87662	1.87737
ENSSSCG00000003582	9.42824	10.1497	9.5549	5.9755	9.5564	11.6131	12.524	8.99355	10.3921	10.812	6.65548	7.99883	6.36525	7.71412	8.63457
ENSSSCG00000003583	7.38591	7.11219	6.9794	8.59226	8.59452	7.31844	6.77576	5.3716	6.91168	5.59849	3.50618	2.78189	3.84231	3.19244	2.45278
ENSSSCG00000003584	0.137979	0.0477036	0.104659	0.141102	0.195419	0.132247	0.0852454	0.174555	0.1015	0.126475	0.033366	0.0507768	0.0972288	0.0480337	0.0331024
ENSSSCG00000003585	0	0	0	0	0	0	0	0	0	0	0	0	0	0	0
ENSSSCG00000003586	9.37885	9.57203	8.87592	8.27938	7.91291	5.73224	5.71068	4.66173	5.16436	4.27499	13.7284	10.245	9.43913	11.1673	8.55572
ENSSSCG00000003589	3.24137	3.76182	4.37369	3.77291	3.38369	3.59984	3.83425	3.88113	3.90727	4.11726	3.34149	3.41532	3.24571	2.88068	2.62411
ENSSSCG00000003590	0.411375	0.392031	0.140015	0.533948	0.281917	0.209974	0.0977512	0.200163	0.359753	0.155389	0.459131	0.0388173	0.167239	0.514085	0.151835
ENSSSCG00000003591	9.69643	11.2051	14.269	9.18918	8.55658	7.43291	8.93971	7.6413	7.31497	6.58773	13.876	13.5401	10.2023	12.0456	13.5752
ENSSSCG00000003592	1.65947	0.934196	2.45328	2.40319	1.6909	1.27983	1.34057	2.8132	1.48941	2.44464	0.594016	1.24549	1.59634	1.06418	0.825054
ENSSSCG00000003596	9.42281	8.48764	7.77034	9.19304	7.10077	9.38269	9.40982	8.8341	10.6111	7.16221	4.19056	5.64652	6.16926	5.78137	6.75587
ENSSSCG00000003599	0	0	0	0	0	0	0	0	0	0	0	0	0	0	0
ENSSSCG00000003600	11.7117	8.67916	7.64222	18.2913	16.9549	12.4932	13.026	11.1479	8.55357	11.9299	4.7787	3.74113	2.55843	3.23207	2.70645
ENSSSCG00000003601	0.0306794	0.0397755	0	0	0.0105124	0	0.0177695	0.0459615	0.030775	0	0.695519	0.649182	0.972839	0.827717	0.496818
ENSSSCG00000003603	2.15379	1.5527	0.741749	1.66672	0.900161	1.32446	1.48802	0.906739	1.14322	1.27104	0.858314	0.870795	1.68444	0.840564	1.00794
ENSSSCG00000003604	0.135047	0.0778167	0.0320111	0.0949465	0.123398	0.0248917	0.0782195	0.0561993	0.0677341	0.143683	0.346981	0.124245	0.158605	0.176299	0.161995
ENSSSCG00000003606	0	0	0	0	0	0	0	0	0	0	0.0616633	0	0	0	0
ENSSSCG00000003608	0.309667	0.334566	0.587216	0.316675	0.26527	0.456618	0.0896795	0.0515465	0.543605	0.988401	0.374417	0.0949653	0.227303	0.17967	0.139297
ENSSSCG00000003610	0.969712	1.16742	1.74034	1.22187	1.21043	1.53202	1.0832	3.14762	1.32014	1.56458	0.376867	1.08332	1.1592	0.90423	0.560835
ENSSSCG00000003612	45.2553	50.9439	27.5439	47.6689	37.7852	50.8132	49.276	70.3638	45.2972	39.6416	56.9879	54.8167	57.2692	71.8924	51.0262
ENSSSCG00000003613	4.7992	4.04731	5.32407	8.40489	7.0705	4.49095	4.07389	4.36627	3.56676	4.75146	2.74864	2.71711	2.05374	2.70561	2.41229
ENSSSCG00000003616	8.24204	10.774	6.26462	20.8973	18.2053	11.3749	14.5975	9.93249	10.5909	6.35519	1.11184	2.63203	0.719983	2.13415	2.9415
ENSSSCG00000003617	2.76692	3.15441	4.17493	3.84879	2.27678	3.41093	2.60782	4.43738	3.36248	3.51605	3.57929	4.59848	3.93094	3.10719	2.78371
ENSSSCG00000003619	0.231873	0.100207	0	0.311221	0.0198629	0.0641077	0.167876	0.173687	0.52334	0.284653	0.525669	0.159994	0.15318	0.302701	0.104303
ENSSSCG00000003620	0.214149	0.454323	0.424546	0.358357	0.360222	0.301419	0.360829	0.466649	0.195288	0.363272	0.141233	0.0716432	0.102888	0.169432	0.385322
ENSSSCG00000003621	0.221222	0.403662	0.769085	0.640983	0.252674	0.530079	0.498291	0.380517	0.493137	0.555226	0.468088	0.701036	0.887691	0.684557	0.464391
ENSSSCG00000003622	0	0	0	0	0	0	0	0	0.0101459	0	0	0	0	0	0
ENSSSCG00000003623	0	0	0	0	0	0	0	0	0	0	0	0	0	0	0
ENSSSCG00000003627	1.6807	1.59037	1.59354	2.13213	1.15725	1.58562	1.09803	1.58313	1.53412	1.15778	1.87803	2.30107	2.24517	2.19062	1.7772
ENSSSCG00000003628	0.25784	0.390001	0.427821	0.473204	0.220873	0.509192	0.288015	0.478246	0.267881	0.768717	0.434228	0.542206	0.470448	0.416743	0.563351
ENSSSCG00000003630	1.7673	1.94081	2.31399	1.57845	1.88486	1.73872	1.82124	1.69249	1.79966	1.49898	2.74735	3.08293	2.44622	2.82982	2.705
ENSSSCG00000003632	0	0.202983	0	0	0	0	0.0680113	0.058638	0	0.0576605	0	0	0	0	0
ENSSSCG00000003633	0	0	0	0	0	0	0	0	0	0	0	0	0	0.0699695	0
ENSSSCG00000003634	3.58471	3.1768	3.76451	4.26328	3.8715	4.29055	3.81086	4.55459	5.75796	3.05262	3.66217	4.71734	3.87695	4.38352	3.919
ENSSSCG00000003637	42.8777	45.4606	34.077	30.9658	30.442	31.9566	43.505	29.0124	37.8622	35.9496	36.2783	39.1506	39.3646	38.7851	40.2061
ENSSSCG00000003640	0	0.0203411	0.0223137	0.0300834	0.016128	0.0173511	0.0545238	0.0235046	0.0236074	0.0154085	0	0	0	0	0.0423453
ENSSSCG00000003642	1.79151	2.24327	2.56969	2.39577	1.393	2.87028	2.00877	3.028	2.97212	2.42488	1.60376	1.92291	1.96241	1.61914	1.67374
ENSSSCG00000003643	10.6646	11.4255	9.61205	12.2815	11.1816	11.5469	9.69077	11.2093	12.7637	9.37616	6.3411	6.22768	6.41246	6.39144	6.43464
ENSSSCG00000003644	66.8026	107.916	52.7448	73.0209	84.4799	109.086	109.429	140.463	85.6793	114.49	115.541	222.676	148.275	230.388	251.479
ENSSSCG00000003645	17.8559	34.6265	25.4145	24.0537	12.5774	24.9701	28.0749	20.3162	28.3842	19.0824	15.6286	12.8066	9.48787	13.1965	13.1943
ENSSSCG00000003646	0.0439037	0.227683	0.083254	0	0.57166	0.0485535	0.305148	0.0876975	0.132122	0.129353	0.318503	0.0807835	0	0.840614	0.315987
ENSSSCG00000003648	11.0874	9.53025	9.92301	9.2775	8.8413	7.68605	8.889	7.73515	7.66676	6.10498	5.58159	5.43775	7.6836	5.41006	5.40915
ENSSSCG00000003650	0.807624	0.66481	0.984526	0.67842	0.553468	0.29772	0.534601	0.691383	0.462937	0	0.139499	0.849166	0.948504	0.200823	0.138397
ENSSSCG00000003651	0.315722	0.528719	0.168384	0.832395	0.229889	0.283693	0.297158	0.216788	0.277118	0.406968	0.071576	0.0726168	0.139049	0.137388	0.248537
ENSSSCG00000003652	8.59893	10.5191	7.42636	11.086	10.0631	9.23842	9.73017	9.20051	8.11833	5.58484	9.78534	11.1968	10.2879	10.4318	6.97766
ENSSSCG00000003653	134.713	99.944	87.2021	209.132	140.114	179.473	102.893	133.02	152.264	149.074	51.7368	67.7618	75.9689	72.2384	68.1513
ENSSSCG00000003654	3.47605	3.80487	3.55996	4.67678	2.31669	2.11871	2.14243	1.90281	2.35564	2.2646	2.26186	3.80342	3.58536	2.66036	2.3538
ENSSSCG00000003655	0	0	0	0	0	0	0	0	0	0	0.510317	0.490489	0.600045	0.463992	0.373053
ENSSSCG00000003660	114.623	117.528	116.267	100.677	123.199	105.264	108.592	126.54	99.1532	98.1466	109.875	143.95	124.302	121.492	116.447
ENSSSCG00000003662	5.70637	8.68411	7.19263	3.84653	5.62618	5.11757	6.7079	4.4028	4.11767	4.56947	21.8452	45.5044	22.5109	24.9122	21.5513
ENSSSCG00000003663	0.133184	0	0.0315695	0.0766118	0	0.0368225	0	0.0332544	0	0	3.01936	2.20555	1.99431	2.89778	1.85722
ENSSSCG00000003664	1.41894	1.73247	1.43026	1.57432	1.40668	2.34621	2.12244	2.09135	1.84484	1.83325	1.14931	2.1546	1.56534	1.53465	1.4005
ENSSSCG00000003667	0.694033	1.65438	1.13599	1.65855	0.760998	1.71282	1.10017	2.50269	1.473	1.43497	0.874485	1.31736	1.1583	0.775692	0.972738
ENSSSCG00000003669	0.0262031	0.022648	0	0.0200971	0	0	0.0303537	0.0261703	0.0262847	0	0	0	0.0923217	0.0456095	0.0942953
ENSSSCG00000003670	3.89206	3.97639	3.97685	3.4778	2.6284	3.0506	3.41425	2.24551	2.63438	2.18952	3.35807	2.5378	2.87906	1.80875	3.34855
ENSSSCG00000003672	21.9975	15.5189	26.2102	31.5952	22.0244	17.0091	15.4357	15.6993	17.4671	22.8681	7.74157	6.73212	5.84863	6.32913	4.87645
ENSSSCG00000003673	3.02055	3.70453	3.80979	4.15161	3.52595	3.1719	2.98539	3.08596	3.96119	2.15909	5.30229	5.03946	3.09995	3.36841	2.41829
ENSSSCG00000003679	1.24919	0.944744	0.907619	1.23928	0.930516	0.900973	1.04597	1.1527	1.00791	1.22683	0.861907	1.11179	1.04052	1.12263	1.03833
ENSSSCG00000003680	12.4009	15.4703	16.3408	13.3962	15.06	10.6742	12.9877	11.2903	11.9438	10.8594	14.1442	15.7707	17.3844	15.0531	13.8102
ENSSSCG00000003682	3.60584	3.50066	3.71051	2.93161	2.95517	2.67739	3.19379	2.54881	2.50853	1.66156	3.40933	3.03964	2.3683	2.49865	1.84494
ENSSSCG00000003684	1.46901	1.08593	0.769721	1.80864	1.03321	1.50702	1.78006	1.36099	2.31702	1.55661	4.03144	3.37874	3.45619	2.64109	2.05196
ENSSSCG00000003687	0.444102	0.520938	0.751914	0.571746	0.271736	0.587609	0.413395	0.570273	0.501171	0.514036	0.172595	0.175105	0.153677	0.303683	0.271116
ENSSSCG00000003690	0.0373766	0.1163	0.021263	0	0.0102457	0.0330681	0	0	0.00749861	0.0660735	0	0.0137547	0	0	0.0269009
ENSSSCG00000003691	35.3596	36.8256	36.1568	59.3512	37.0718	36.0633	31.8558	28.9438	34.5316	28.4735	22.8144	24.2174	22.2586	27.6635	30.1455
ENSSSCG00000003693	64.1174	64.4492	108.972	39.4236	57.8654	55.4618	68.7823	47.2665	48.6399	42.7253	206.301	197.756	170.428	173.156	159.457
ENSSSCG00000003694	4.38935	4.25997	4.51683	3.65377	3.48029	2.13719	2.16921	2.61835	1.66804	2.457	1.7932	1.87441	1.76819	1.59062	2.23727
ENSSSCG00000003697	0.0943477	0.0305802	0.0223638	0.180906	0.072739	0.0130425	0.0409846	0.0235574	0.0473209	0.0694941	0	0	0	0.0205279	0.0848807
ENSSSCG00000003699	0.977605	1.26351	0.54575	0.252269	0.457073	0.919477	0.645607	1.60601	0.274949	0.619133	0.894799	0.487528	1.22325	0.318063	0.147955
ENSSSCG00000003700	3.46211	4.27791	3.48627	4.4615	3.75992	4.24912	4.73795	4.20875	4.99799	2.55619	3.6865	3.84653	4.07574	3.23603	1.96249
ENSSSCG00000003701	3.04724	2.33737	3.23943	5.93902	3.76977	3.26786	2.36857	2.0553	2.99058	2.00809	1.22016	0.970906	1.3711	1.12511	0.925694
ENSSSCG00000003702	0.510286	0.441054	0.232952	1.47853	0.297894	0.501627	0.394077	0.434144	0.455001	0.94662	0	0	0.133178	0.328968	0.272049
ENSSSCG00000003703	0	0	0	0	0	0	0	0	0	0	0	0	0	0	0
ENSSSCG00000003704	0	0	0	0	0	0	0	0	0	0	0	0	0	0	0
ENSSSCG00000003705	0.647757	0.104163	0.414205	0.392829	0.330352	0.283212	0.331555	0.270815	0.196444	0.606573	0.136605	0.194028	0.106151	0.0524417	0.108421
ENSSSCG00000003707	3.10166	1.86059	2.94082	2.69845	2.33973	1.54869	1.50154	1.8263	0.870708	1.03432	1.00752	1.29901	1.63107	1.38999	1.22863
ENSSSCG00000003708	0.464335	0.255396	0.346869	0.61514	0.221783	0.264537	0.293392	0.323223	0.409324	0.290197	0.102077	0	0.123939	0.195934	0.151907
ENSSSCG00000003709	0.0930209	0.137154	0.383917	0.235018	0.134995	0.121027	0.171141	0.207669	0.142711	0.193459	0.178631	0.191297	0.154232	0.104768	0.0295366
ENSSSCG00000003710	0	0	0	0.00936244	0	0	0	0.0243834	0.012245	0.0119885	0.0221391	0	0.086018	0.0849906	0.0439284
ENSSSCG00000003711	0.0519683	0.0449176	0.0633515	0.0683287	0.00508773	0.0410516	0.0774001	0.0370738	0.0372359	0.0218734	0.0134646	0	0.0130786	0.0258448	0.0133582
ENSSSCG00000003712	4.66574	3.97802	6.23274	5.46485	5.62652	3.81992	4.48305	3.56717	3.82767	4.28917	3.67342	3.32754	4.44423	4.31245	4.37654
ENSSSCG00000003713	1.74567	1.6996	2.11174	1.92369	2.207	2.16355	1.73164	2.10421	1.53977	1.08383	1.94692	2.15984	1.92647	1.71136	1.71492
ENSSSCG00000003715	0.656887	0.515194	1.26871	0.690414	0.533532	0.484305	0.436835	0.643915	0.463694	0.453979	0.375057	0.559575	0.557175	0.423477	0.284543
ENSSSCG00000003716	2.38914	2.15273	2.53175	2.8085	2.21516	2.21908	1.78175	1.51279	1.95017	1.42623	0.665535	0.87634	0.83902	0.706687	0.575987
ENSSSCG00000003717	0	0	0	0	0	0	0	0	0	0	0	0	0	0	0
ENSSSCG00000003718	1.58738	1.26647	1.60797	1.34235	0.920476	0.765216	0.942983	0.813021	0.66687	0.652899	0.615157	1.02353	0.549722	0.401463	0.683533
ENSSSCG00000003719	0.349331	0.174805	0.278919	0.366639	0.163799	0.182998	0.340771	0.550885	0.184432	0.234738	0.0666908	0.0676606	0.226727	0.160014	0.231574
ENSSSCG00000003721	0.114855	0.0992726	0.453747	0.205546	0.104948	0.359889	0.0443495	0.0382372	0.0768089	0.169199	0.243025	0.105668	0.303504	0.299879	0.58554
ENSSSCG00000003722	0.172519	0.310651	0.531611	0.220529	0.137933	0.19079	0.0832691	0.114869	0.158635	0.0423577	0.052148	0.211625	0.0759798	0.0250241	0.025868
ENSSSCG00000003726	0	0	0	0	0	0	0	0	0	0	0	0	0	0	0
ENSSSCG00000003728	4.15997	4.33029	6.09111	4.26374	3.37152	3.24451	3.5205	3.71149	3.72017	2.54882	5.0207	5.84116	5.22135	4.92329	3.92528
ENSSSCG00000003729	3.09516	3.97104	9.76689	5.74931	4.9979	2.18214	2.40896	3.36177	1.68824	2.94476	1.5788	0.889866	1.36315	1.59941	0.974604
ENSSSCG00000003730	1.53309	1.83803	1.53799	1.851	1.45733	1.57514	1.09993	1.23482	1.17076	0.80625	0.807236	1.21936	0.662127	0.516488	0.818657
ENSSSCG00000003731	4.87426	3.75589	6.35092	3.97943	1.80673	1.72903	2.15733	1.86766	1.42225	1.79889	2.16834	1.17045	1.40413	1.17392	3.14408
ENSSSCG00000003732	0.0177341	0	0	0	0	0	0.0205432	0.0177119	0.0177894	0	0	0	0	0	0
ENSSSCG00000003733	0	0	0.0115338	0	0.00833643	0	0	0	0	0	0.0882488	0	0	0	0
ENSSSCG00000003736	0.0172911	0.0149452	0.0163945	0.0265237	0	0.0382449	0.0500752	0.00863475	0.0607076	0.0424541	0	0	0.0456916	0.0300972	0.0155561
ENSSSCG00000003737	0	0	0	0	0	0	0	0	0	0	0.0345401	0	0.0335501	0	0
ENSSSCG00000003738	23.4636	31.2874	24.3853	21.3633	13.0397	24.6992	28.9028	31.9717	32.9448	15.1177	15.8045	18.052	9.7831	12.6594	12.0699
ENSSSCG00000003740	0.104506	0.030109	0.0660576	0.0534355	0	0.154098	0	0	0	0	0	0	0.122735	0.181904	0.125359
ENSSSCG00000003741	0.348391	0.430177	0.424703	0.343552	0.233069	0.366942	0.317096	0.405948	0.56582	0.382887	0.361061	0.381575	1.02291	0.606415	0.477612
ENSSSCG00000003743	8.83651	11.1633	13.7549	9.7058	8.6246	8.26228	8.08016	6.00235	8.60232	6.77354	5.71015	7.74559	5.65373	7.14549	7.57426
ENSSSCG00000003744	0.327854	0.165877	0.121308	0.202391	0.0383599	0.21224	0.12042	0.119796	0.144384	0.282718	0.116021	0.0882814	0.0563479	0.153106	0.100717
ENSSSCG00000003747	1.99215	2.24591	3.28494	2.28082	3.04703	2.84172	2.60871	2.16267	1.79562	2.09826	1.4138	1.54061	1.32241	1.35687	1.09094
ENSSSCG00000003748	0	0.0525422	0	0.0155414	0	0	0	0	0	0	0	0	0	0	0
ENSSSCG00000003749	2.04043	2.67253	1.77836	2.5581	1.51125	2.13502	1.08182	1.99085	1.85785	1.08673	1.48024	1.55953	1.18896	1.13378	1.59564
ENSSSCG00000003753	0.037325	0.064522	0.0353895	0.400783	0.102316	0	0.0864746	0.111835	0.0374413	0.109971	0.270777	0	0.131508	0.259874	0.134319
ENSSSCG00000003754	0.0513219	0.0443589	0	0.275538	0.0175856	0.0567574	0	0.0256288	0.154446	0.0252016	0	0.0472166	0	0	0
ENSSSCG00000003755	0.0195191	0.0674837	0.0185069	0.179648	0.0936359	0.0215864	0.022611	0.0389894	0.11748	0	0.0708016	0	0	0.0679507	0.0702423
ENSSSCG00000003756	0	0	0	0	0	0	0	0	0	0	0	0	0	0	0
ENSSSCG00000003757	0.878722	1.20255	0.587836	0.636516	0.756085	0.512888	0.356269	0.521698	0.528876	0.378758	0.734867	0.952153	0.653603	0.654293	0.922308
ENSSSCG00000003758	0.254883	0.0314717	0.448808	0.027927	0	0.322146	0.126539	0.254564	0.840083	0.21456	0.0660381	0	0	0	0.196549
ENSSSCG00000003760	3.89013	4.894	4.77652	3.80559	3.67215	3.02363	3.75365	2.72221	3.46209	1.98069	7.52975	7.49951	8.13154	5.86056	8.01688
ENSSSCG00000003761	3.36559	3.4217	3.94291	3.78377	2.67565	2.71789	2.53135	2.74472	3.02997	3.26967	2.12981	3.05182	2.32469	2.97124	1.8298
ENSSSCG00000003762	5.9697	6.07863	13.7859	16.6461	10.8161	6.18593	6.51743	8.62481	5.93908	3.93533	1.5128	2.07649	3.9185	1.82197	2.47199
ENSSSCG00000003763	2.84849	2.20043	2.1775	3.27708	1.63487	1.83104	1.29925	2.24038	1.71442	1.60856	0.129154	1.31032	0.815435	0.371859	0.640667
ENSSSCG00000003766	314.222	229.536	315.855	245.308	465.32	168.184	269.782	106.275	115.41	121.442	81.1407	58.1558	75.47	33.2563	68.044
ENSSSCG00000003768	150.683	167.543	193.595	105.381	173.799	143.273	167.495	134.141	148.664	127.575	119.177	102.337	143.712	77.0433	153.855
ENSSSCG00000003770	0.103793	0.1747	0.155385	0.121505	0.101079	0.13291	0.0885932	0.103663	0.120556	0.13949	0.287319	0.150774	0.240589	0.171155	0.108122
ENSSSCG00000003771	12.329	15.425	12.8325	10.7218	8.45464	12.1854	14.4225	10.8349	10.8661	10.5669	4.22558	4.01909	5.8289	2.45016	3.68273
ENSSSCG00000003772	6.03864	7.25561	6.791	7.07184	3.8785	5.52523	5.28558	5.21973	4.63137	3.44397	4.44462	4.33486	2.52832	3.158	3.41067
ENSSSCG00000003773	0.421648	0.700848	0.876446	0.286079	0.422322	0.591848	0.995659	0.485908	0.390426	0.971542	0.176473	0.20888	0.199984	0.14114	0.204259
ENSSSCG00000003775	5.34873	6.32655	5.70959	6.62328	5.60631	6.18347	6.91953	5.79629	6.21096	4.35962	4.89434	5.14404	5.37368	5.0456	5.08482
ENSSSCG00000003776	76.6835	83.5425	64.536	99.9154	46.0742	53.281	61.3835	55.1661	62.1643	32.5521	34.5558	60.4766	46.8634	45.3731	34.7446
ENSSSCG00000003777	0.0332403	0.114922	0.133945	0.0701098	0.0227797	0.0091902	0.0770112	0.0497981	0.016672	0.00816133	0.0753576	0.152907	0	0.0723233	0.209335
ENSSSCG00000003778	0	0	0	0	0	0	0	0	0	0	0	0	0	0	0
ENSSSCG00000003779	6.74913	7.37163	2.38774	8.67887	1.65679	6.31278	5.87337	2.51518	5.65865	2.77004	4.38466	6.0548	4.02237	3.91588	3.08127
ENSSSCG00000003780	7.89128	7.98645	8.39343	9.36994	9.29653	9.67004	8.13554	10.4208	8.63125	7.14098	10.1505	7.38841	6.60947	7.39406	6.91813
ENSSSCG00000003781	0	0	0	0	0	0	0	0	0	0	0	0	0	0	0
ENSSSCG00000003783	0.373752	1.06143	0	0.122854	0.365906	0.29524	0.618507	0.639916	0.267798	0.157312	0.77469	0.884199	0.470303	1.11524	0.192143
ENSSSCG00000003784	0.0474181	0.266401	0.134877	0.163658	0.178727	0.0786602	0.247181	0.189435	0.142698	0.0698539	0.343998	0.0872501	0.0835344	0.123805	0.17064
ENSSSCG00000003787	14.6847	16.3112	15.6618	13.4779	10.629	15.4626	15.8956	16.0856	16.2786	7.77369	11.6397	12.7087	11.8983	11.2508	9.18324
ENSSSCG00000003788	0.183719	0.0793967	0.00791783	0.441939	0.160241	0.110824	0.0580419	0.0917447	0.13403	0.0492084	0.106019	0.169023	0.0441342	0.247106	0.135233
ENSSSCG00000003789	2.66938	2.01211	1.82464	1.90451	8.14694	4.01622	3.45177	3.53405	2.45975	2.31676	0.450354	0.571129	0.710848	0.21611	0.726044
ENSSSCG00000003790	4.84921	7.56584	4.78637	8.09646	3.22945	4.88151	3.61525	8.46929	4.01619	2.52774	3.6081	4.59859	3.43897	2.20755	3.26638
ENSSSCG00000003791	17.9046	23.2238	30.7589	24.5587	18.2269	18.5684	22.4332	21.2954	18.4572	13.7171	14.7766	19.2292	9.77228	14.5264	12.521
ENSSSCG00000003792	1.89856	1.75819	2.42693	2.60026	2.00972	1.74345	2.00293	2.20093	2.61865	1.48167	1.01455	0.873345	0.985466	1.32777	0.884529
ENSSSCG00000003793	0.0332403	0.0430957	0.0157583	0.00424908	0.0113899	0.0551412	0.064176	0.0221325	0.00555732	0.0435271	0.0100477	0	0.029279	0	0.00996831
ENSSSCG00000003794	0	0	0	0	0	0	0	0	0	0	0	0	0	0	0
ENSSSCG00000003795	2.97707	1.28311	2.63248	2.07408	2.75509	1.98785	1.16194	1.29032	1.07058	1.65497	0.844103	1.07785	0.791635	1.06153	0.707488
ENSSSCG00000003797	0.859733	0.161541	0.448923	0.630724	0.879499	0.137795	0.433006	0.111999	0.237476	0.0734212	0.0225978	0.0229264	0.0878003	0.0216879	0.0224193
ENSSSCG00000003798	59.8939	60.4829	72.1687	59.7695	70.7634	57.2907	57.443	53.8042	57.5918	49.3982	45.3426	53.0447	49.4409	50.2714	45.6331
ENSSSCG00000003799	0.059311	0.102528	0.267118	0.0909801	0.0508076	0.0491944	0.171765	0.0444276	0.118992	0.0145623	0.0268922	0	0.0522428	0.0258094	0.0266798
ENSSSCG00000003801	0	0	0	0	0	0	0	0	0	0	0	0	0	0	0
ENSSSCG00000003803	0.0954826	0	0	0.0366164	0.0163587	0	0	0	0	0.0234434	0	0	0	0	0
ENSSSCG00000003805	14.6163	15.2237	31.7675	12.4118	22.9921	11.5685	13.8272	11.65	5.96735	11.7291	7.44313	6.80099	6.79645	4.33789	4.391
ENSSSCG00000003806	11.739	9.76129	19.627	24.5587	15.7843	14.3442	11.8986	14.8647	11.6967	10.7568	6.98589	5.73748	7.33958	7.06947	7.92081
ENSSSCG00000003807	0.228692	0.261199	0.394945	0.269366	0.111945	0.270978	0.283839	0.236563	0.204826	0.184491	0.177757	0.375712	0.258992	0.0852996	0.543754
ENSSSCG00000003809	32.8017	31.913	37.664	26.3936	23.6471	16.4984	19.2286	15.7858	17.4005	15.2131	30.1264	33.4641	28.029	34.379	28.4602
ENSSSCG00000003810	0	0	0	0	0	0	0	0	0	0	0	0	0	0	0
[truncated: 19,281 more rows]
