# Supplementary material for: Heterosis-Based Identification of Candidate Genes Associated with Lipid Metabolism and Meat Quality in Crossbred Pigs
Source: Animals (Basel). 2026 Jan 29;16(3):423. doi: 10.3390/ani16030423 (PMC12896934; doi:10.3390/ani16030423)
Supplement: Supplementary file 1 [file animals-16-00423-s001.zip › Table S4.csv]

Gene_ID	Name_LWLDP	LWLDP_mean	BXW_mean_from_parent_LWLDP	P_LWLDP	log2FC_LWLDP	Reg_LWLDP	Name_SBP	SBP_mean	BXW_mean_from_parent_SBP	P_SBP	log2FC_SBP	Reg_SBP	Name	BXW_mean	MPV	HighParent	LowParent	MPH	BPH	up_LWLDP	down_LWLDP	up_SBP	down_SBP	Class	HeterosisIndex
ENSSSCG00000000694	GAPDH	0.619833202	15909.780007135041	6.4773029201859255e-09	14.647674324912625	Upregulated	GAPDH	0.5616710540000001	15909.780007135041	6.477115564109296e-09	14.78982890652496	Upregulated	GAPDH	15909.780007135041	0.5907521280000001	0.619833202	0.5616710540000001	26930.396863516737	25666.84088977383	True	False	True	False	Transgressive Up (Overdominance)	25667.840889773826
ENSSSCG00000050094	-	0.5873337672000001	7963.55896486359	6.224193735787223e-09	13.726945119818485	Upregulated	-	0.1635375142	7963.55896486359	6.221570530102758e-09	15.571504087559907	Upregulated	-	7963.55896486359	0.3754356407	0.5873337672000001	0.1635375142	21210.515640911257	13557.83044632069	True	False	True	False	Transgressive Up (Overdominance)	13558.830446320691
ENSSSCG00000002028	CMTM5	0.0014564138	18.12903863139262	0.0003121644321458844	13.603594485710735	Upregulated	CMTM5	0.0014829592000000001	18.12903863139262	0.0003121675028830715	13.577535895572272	Upregulated	CMTM5	18.12903863139262	0.0014696865000000002	0.0014829592000000001	0.0014564138	12334.310034754093	12223.907220234123	True	False	True	False	Transgressive Up (Overdominance)	12224.907220234123
ENSSSCG00000034799	-	0.123712643	1259.8951045210301	1.7576805765651855e-08	13.314023057121757	Upregulated	-	0.0385329442	1259.8951045210301	1.7567315494407833e-08	14.996851675543633	Upregulated	-	1259.8951045210301	0.08112279359999999	0.123712643	0.0385329442	15529.716443683103	10183.044847550707	True	False	True	False	Transgressive Up (Overdominance)	10184.044847550707
ENSSSCG00000045808	-	0.0023377932	21.38899869785406	7.084731727806359e-08	13.159434010029377	Upregulated	-	0.0020143392	21.38899869785406	7.083862273104614e-08	13.374274682369178	Upregulated	-	21.38899869785406	0.0021760662	0.0023377932	0.0020143392	9828.204046206894	9148.226158179457	True	False	True	False	Transgressive Up (Overdominance)	9149.226158179457
ENSSSCG00000041052	-	0.13968455	489.4207869680648	8.867670063780676e-08	11.77468720405402	Upregulated	-	0.064766849	489.4207869680648	8.857019754395567e-08	12.883532200653827	Upregulated	-	489.4207869680648	0.10222569949999999	0.13968455	0.064766849	4786.649185692927	3502.757480466271	True	False	True	False	Transgressive Up (Overdominance)	3503.757480466271
ENSSSCG00000027573	RPL29	0.039771972	233.96139472746376	2.1995970590068368e-08	12.522230777618603	Upregulated	RPL29	0.0835964038	233.96139472746376	2.2030149261647608e-08	11.450541993262291	Upregulated	RPL29	233.96139472746376	0.0616841879	0.0835964038	0.039771972	3791.8908962334535	2797.7016676842236	True	False	True	False	Transgressive Up (Overdominance)	2798.7016676842236
ENSSSCG00000037792	COX7A1	0.0050403214000000005	47.35535106429141	1.340878256368837e-07	13.197724105014933	Upregulated	COX7A1	0.0181369012	47.35535106429141	1.3438483678396214e-07	11.350383757663607	Upregulated	COX7A1	47.35535106429141	0.0115886113	0.0181369012	0.0050403214000000005	4085.369784815495	2609.9945983656467	True	False	True	False	Transgressive Up (Overdominance)	2610.9945983656467
ENSSSCG00000048273	-	0.0243185686	136.6951355702246	3.356705980044731e-08	12.456615969982778	Upregulated	-	0.0631365556	136.6951355702246	3.365224735790234e-08	11.080198726788463	Upregulated	-	136.6951355702246	0.043727562100000006	0.0631365556	0.0243185686	3125.0634941782996	2164.071158399154	True	False	True	False	Transgressive Up (Overdominance)	2165.0711583991542
ENSSSCG00000047631	-	0.057095003	137.3669976331428	1.1720783900676194e-08	11.232383333124188	Upregulated	-	0.11640374159999997	137.3669976331428	1.1762664016091852e-08	10.204682291568275	Upregulated	-	137.3669976331428	0.08674937229999999	0.11640374159999997	0.057095003	1582.4926984612061	1179.09091241396	True	False	True	False	Transgressive Up (Overdominance)	1180.09091241396
ENSSSCG00000006634	TNFAIP8L2	0.0166178864	17.53716875560252	1.3930249387775417e-07	10.043463239037711	Upregulated	TNFAIP8L2	0.006580093800000001	17.53716875560252	1.3866277924763481e-07	11.380020083942211	Upregulated	TNFAIP8L2	17.53716875560252	0.011598990100000001	0.0166178864	0.006580093800000001	1510.9565241807143	1054.3188494297638	True	False	True	False	Transgressive Up (Overdominance)	1055.3188494297638
ENSSSCG00000037567	-	0.8091918088	1412.4376308794783	1.2845037382376139e-05	10.769417827272795	Upregulated	-	1.6341653514	1412.4376308794783	1.2902538558871103e-05	9.755417479861048	Upregulated	-	1412.4376308794783	1.2216785801	1.6341653514	0.8091918088	1155.145040018516	863.3174509050958	True	False	True	False	Transgressive Up (Overdominance)	864.3174509050958
ENSSSCG00000039618	COX20	0.047732368399999996	33.57162986734868	5.457006595207417e-08	9.458058942453443	Upregulated	COX20	0.0196023972	33.57162986734868	5.417873189111027e-08	10.741996770738682	Upregulated	COX20	33.57162986734868	0.0336673828	0.047732368399999996	0.0196023972	996.1559139829749	702.3304860554266	True	False	True	False	Transgressive Up (Overdominance)	703.3304860554266
ENSSSCG00000013029	TRMT112	0.0401809556	27.30832602523582	3.971406750431686e-08	9.408613290377648	Upregulated	TRMT112	0.045854312200000004	27.30832602523582	3.9786687955877595e-08	9.218067752478564	Upregulated	TRMT112	27.30832602523582	0.043017633900000005	0.045854312200000004	0.0401809556	633.8170168707447	594.5454288819498	True	False	True	False	Transgressive Up (Overdominance)	595.5454288819498
ENSSSCG00000038650	TLCD1	0.1543917152	101.71844546929488	2.0508077749668342e-08	9.363770265367314	Upregulated	TLCD1	0.21863398600000003	101.71844546929488	2.060895101207538e-08	8.861847922644529	Upregulated	TLCD1	101.71844546929488	0.1865128506	0.21863398600000003	0.1543917152	544.3696361514668	464.24535059839627	True	False	True	False	Transgressive Up (Overdominance)	465.24535059839627
ENSSSCG00000034144	-	0.18955979480000001	112.0269899742998	2.4868116953834043e-08	9.206977634117761	Upregulated	-	0.2431179318	112.0269899742998	2.5032740317051585e-08	8.847974331429262	Upregulated	-	112.0269899742998	0.21633886330000002	0.2431179318	0.18955979480000001	516.8310926916098	459.7927895111347	True	False	True	False	Transgressive Up (Overdominance)	460.7927895111347
ENSSSCG00000011444	NT5DC2	0.034131731	15.705768028894695	0.0031722447622167574	8.84596519574852	Upregulated	NT5DC2	0.0271388666	15.705768028894695	0.0031639907874756305	9.176718307943496	Upregulated	NT5DC2	15.705768028894695	0.0306352988	0.034131731	0.0271388666	511.66900092695346	459.15152377987204	True	False	True	False	Transgressive Up (Overdominance)	460.15152377987204
ENSSSCG00000028850	RPL26	0.3423662128	190.73551393000977	7.025435771434128e-08	9.121817442331414	Upregulated	RPL26	0.4257187774	190.73551393000977	7.052559745748759e-08	8.807457050179913	Upregulated	RPL26	190.73551393000977	0.3840424951	0.4257187774	0.3423662128	495.65210585704733	447.0317149619104	True	False	True	False	Transgressive Up (Overdominance)	448.0317149619103
ENSSSCG00000034997	-	0.0683435634	27.898885944230177	0.014059895099439756	8.673186327157195	Upregulated	-	0.052483481	27.898885944230177	0.0140212808643137	9.054128387511424	Upregulated	-	27.898885944230177	0.0604135222	0.0683435634	0.052483481	460.79869883882014	407.21526646107213	True	False	True	False	Transgressive Up (Overdominance)	408.21526646107213
ENSSSCG00000023325	-	0.066021664	31.855192697780222	3.5756982946772666e-08	8.914373348768388	Upregulated	-	0.0839558418	31.855192697780222	3.594524658784171e-08	8.567682135256996	Upregulated	-	31.855192697780222	0.0749887529	0.0839558418	0.066021664	423.7996061524077	378.42794705895284	True	False	True	False	Transgressive Up (Overdominance)	379.42794705895284
ENSSSCG00000028802	-	0.0412938704	39.96245623900886	1.1392995178850913e-07	9.918501897785989	Upregulated	-	0.1069518112	39.96245623900886	1.1566132373124877e-07	8.545540534594242	Upregulated	-	39.96245623900886	0.0741228408	0.1069518112	0.0412938704	538.1382171500483	372.64917705113965	True	False	True	False	Transgressive Up (Overdominance)	373.64917705113965
ENSSSCG00000028167	SLIRP	0.0467913618	44.98348432912926	6.010086713479244e-08	9.90893748130836	Upregulated	SLIRP	0.1218270754	44.98348432912926	6.090971128958522e-08	8.528416803492856	Upregulated	SLIRP	44.98348432912926	0.0843092186	0.1218270754	0.0467913618	532.5535671674374	368.2404515288008	True	False	True	False	Transgressive Up (Overdominance)	369.2404515288008
ENSSSCG00000001702	SLC35B2	0.0383108618	52.101570737180204	3.0705746477690016e-08	10.409357672165855	Upregulated	SLC35B2	0.1452919772	52.101570737180204	3.124518025851007e-08	8.486228014959371	Upregulated	SLC35B2	52.101570737180204	0.09180141950000001	0.1452919772	0.0383108618	566.5464608385516	357.5990895110497	True	False	True	False	Transgressive Up (Overdominance)	358.5990895110498
ENSSSCG00000028149	THYN1	0.0690101168	23.761080822370623	0.00019846914913519516	8.427576871539175	Upregulated	THYN1	0.0423708248	23.761080822370623	0.00019690498085682726	9.131313533488274	Upregulated	THYN1	23.761080822370623	0.055690470799999996	0.0690101168	0.0423708248	425.66331386752483	343.3130069064109	True	False	True	False	Transgressive Up (Overdominance)	344.3130069064109
ENSSSCG00000002375	RPS6KL1	0.0194729944	11.481708870425106	2.85469408454896e-08	9.203646917829337	Upregulated	RPS6KL1	0.034702799	11.481708870425106	2.888467428787661e-08	8.370069634985217	Upregulated	RPS6KL1	11.481708870425106	0.0270878967	0.034702799	0.0194729944	422.86860071070436	329.85829389223346	True	False	True	False	Transgressive Up (Overdominance)	330.85829389223346
ENSSSCG00000002041	SLC7A7	0.030405151800000002	15.851640359319822	2.3388496551092847e-08	9.026100633401349	Upregulated	SLC7A7	0.05323382	15.851640359319822	2.3633981423694578e-08	8.218073329531165	Upregulated	SLC7A7	15.851640359319822	0.0418194859	0.05323382	0.030405151800000002	378.0491446313983	296.77386554862716	True	False	True	False	Transgressive Up (Overdominance)	297.7738655486272
ENSSSCG00000038756	-	0.0729772494	19.00530435177628	2.6964432996747017e-05	8.024739638386691	Upregulated	-	0.07554367719999999	19.00530435177628	2.6932798649244867e-05	7.974875402630507	Upregulated	-	19.00530435177628	0.0742604633	0.07554367719999999	0.0729772494	254.92762968631092	250.58034472508157	True	False	True	False	Transgressive Up (Overdominance)	251.58034472508155
ENSSSCG00000003356	MMEL1	0.034763660200000004	8.06319349720896	3.0506509142949673e-06	7.857627544722462	Upregulated	MMEL1	0.0216379824	8.06319349720896	3.009218231381734e-06	8.541641549921037	Upregulated	MMEL1	8.06319349720896	0.0282008213	0.034763660200000004	0.0216379824	284.9205202370812	230.9431685507316	True	False	True	False	Transgressive Up (Overdominance)	231.94316855073157
ENSSSCG00000006685	-	0.09538096	20.588380147227202	1.560469866374784e-06	7.753913307333595	Upregulated	-	0.0127704574	20.588380147227202	1.5092299030566458e-06	10.654804411689017	Upregulated	-	20.588380147227202	0.0540757087	0.09538096	0.0127704574	379.73250711233305	214.85419298806806	True	False	True	False	Transgressive Up (Overdominance)	215.85419298806806
ENSSSCG00000001428	CYP21A2	0.0119652098	2.4719312013832537	2.0631986912124742e-05	7.690649087032483	Upregulated	CYP21A2	0.0041490802	2.4719312013832537	2.0036535538287337e-05	9.218631331299337	Upregulated	CYP21A2	2.4719312013832537	0.008057145	0.0119652098	0.0041490802	305.7998902071706	205.59321839749552	True	False	True	False	Transgressive Up (Overdominance)	206.59321839749552
ENSSSCG00000003552	AUNIP	0.026588012799999998	5.727454162461646	8.546252184606929e-08	7.75097424372983	Upregulated	AUNIP	0.0288293892	5.727454162461646	8.451925816935901e-08	7.634209926089845	Upregulated	AUNIP	5.727454162461646	0.027708701	0.0288293892	0.026588012799999998	205.70236986070356	197.66720459209887	True	False	True	False	Transgressive Up (Overdominance)	198.66720459209887
ENSSSCG00000006526	TRIM46	0.015892957800000003	2.933869540694814	4.2160570616709295e-08	7.52827326425431	Upregulated	TRIM46	0.01483526	2.933869540694814	4.105225757577127e-08	7.627630698974922	Upregulated	TRIM46	2.933869540694814	0.015364108900000001	0.015892957800000003	0.01483526	189.9560495691887	183.60185810691658	True	False	True	False	Transgressive Up (Overdominance)	184.60185810691658
ENSSSCG00000037395	CLIC3	0.0184783352	3.134948517267812	1.3162329725220926e-06	7.406463157341866	Upregulated	CLIC3	0.008411535000000001	3.134948517267812	1.2777368588280068e-06	8.54185693734849	Upregulated	CLIC3	3.134948517267812	0.013444935100000001	0.0184783352	0.008411535000000001	232.16947935790424	168.6553549514467	True	False	True	False	Transgressive Up (Overdominance)	169.6553549514467
ENSSSCG00000026433	CCDC73	0.015740969799999997	2.808006118384824	5.5088410669009474e-14	7.478877840999558	Upregulated	CCDC73	0.017030574799999997	2.808006118384824	6.06265141034905e-14	7.365275140590128	Upregulated	CCDC73	2.808006118384824	0.016385772299999997	0.017030574799999997	0.015740969799999997	170.36855480317058	163.88029038132197	True	False	True	False	Transgressive Up (Overdominance)	164.88029038132197
ENSSSCG00000010112	TSSK1B	0.0040462096000000005	0.6483579189668988	1.7519270654097254e-06	7.3240755912693665	Upregulated	TSSK1B	0.0017804945999999999	0.6483579189668988	1.6743104641586891e-06	8.508368586757824	Upregulated	TSSK1B	0.6483579189668988	0.0029133521	0.0040462096000000005	0.0017804945999999999	221.54705120156905	159.23834231595384	True	False	True	False	Transgressive Up (Overdominance)	160.23834231595384
ENSSSCG00000017571	EME1	0.0199023444	2.9825605806157682	2.3326677827744084e-09	7.227469248172473	Upregulated	EME1	0.0151707056	2.9825605806157682	2.332307953260604e-09	7.61911944356728	Upregulated	EME1	2.9825605806157682	0.017536525	0.0199023444	0.0151707056	169.07705806114768	148.8597612759514	True	False	True	False	Transgressive Up (Overdominance)	149.8597612759514
ENSSSCG00000024072	P2RY11	0.0262040242	13.855645336814879	7.127321240611996e-10	9.046469805525652	Upregulated	P2RY11	0.0946308354	13.855645336814879	7.437814554310508e-10	7.193947830151326	Upregulated	P2RY11	13.855645336814879	0.0604174298	0.0946308354	0.0262040242	228.3319226369156	145.41786980161098	True	False	True	False	Transgressive Up (Overdominance)	146.41786980161098
ENSSSCG00000007646	LAMTOR4	0.1047107864	14.6229942656258	1.4208986299814644e-08	7.125684879705635	Upregulated	LAMTOR4	0.022730519400000003	14.6229942656258	1.3359123676692481e-08	9.329392387889383	Upregulated	LAMTOR4	14.6229942656258	0.06372065290000001	0.1047107864	0.022730519400000003	228.48594529585867	138.65126963869122	True	False	True	False	Transgressive Up (Overdominance)	139.65126963869122
ENSSSCG00000049970	-	0.0438725032	5.990546618520962	9.892713059515162e-06	7.093226816718372	Upregulated	-	0.0375789414	5.990546618520962	9.803354944428208e-06	7.316619413611806	Upregulated	-	5.990546618520962	0.0407257223	0.0438725032	0.0375789414	146.09491398071438	135.54444541748785	True	False	True	False	Transgressive Up (Overdominance)	136.54444541748785
ENSSSCG00000041364	-	0.11945831300000001	18.372139492730163	0.00198002715135041	7.2648685791479455	Upregulated	-	0.1371641654	18.372139492730163	0.0019918221945295026	7.065472210527479	Upregulated	-	18.372139492730163	0.1283112392	0.1371641654	0.11945831300000001	142.18417940063168	132.9427060934835	True	False	True	False	Transgressive Up (Overdominance)	133.94270609348354
ENSSSCG00000011855	IQCG	0.0146815808	1.946497158197338	1.1268610270883937e-05	7.050729113308537	Upregulated	IQCG	0.011192852	1.946497158197338	1.1129065686134911e-05	7.442158738433024	Upregulated	IQCG	1.946497158197338	0.0129372164	0.0146815808	0.011192852	149.45718476173423	131.58089743287985	True	False	True	False	Transgressive Up (Overdominance)	132.58089743287985
ENSSSCG00000001760	ACSBG1	0.14586867139999998	17.92480445093168	3.7977637856153517e-07	6.94114350473511	Upregulated	ACSBG1	0.143484554	17.92480445093168	3.7990329487000664e-07	6.964918129566882	Upregulated	ACSBG1	17.92480445093168	0.14467661269999998	0.14586867139999998	0.143484554	122.89566023432123	121.88316798182399	True	False	True	False	Transgressive Up (Overdominance)	122.88316798182397
ENSSSCG00000024549	LYL1	0.180964399	29.59998388430602	6.030027431495257e-06	7.353746675321149	Upregulated	LYL1	0.247967987	29.59998388430602	6.1421478486255905e-06	6.8992987013872495	Upregulated	LYL1	29.59998388430602	0.214466193	0.247967987	0.180964399	137.01701550372567	118.37018258855333	True	False	True	False	Transgressive Up (Overdominance)	119.37018258855333
ENSSSCG00000002356	BBOF1	0.0189223866	3.1520904468468975	2.4866782443980893e-05	7.380071061072031	Upregulated	BBOF1	0.0268127258	3.1520904468468975	2.54360334439853e-05	6.877247230065677	Upregulated	BBOF1	3.1520904468468975	0.0228675562	0.0268127258	0.0189223866	136.84115885749512	116.55949284525549	True	False	True	False	Transgressive Up (Overdominance)	117.5594928452555
ENSSSCG00000031474	PTK6	0.21887936659999996	26.086406062590118	9.033379242120979e-07	6.897018426365968	Upregulated	PTK6	0.22264053080000004	26.086406062590118	9.031858315940547e-07	6.872438133459072	Upregulated	PTK6	26.086406062590118	0.22075994869999999	0.22264053080000004	0.21887936659999996	117.16638940263587	116.16827106392307	True	False	True	False	Transgressive Up (Overdominance)	117.16827106392307
ENSSSCG00000002006	PSME1	0.036109579600000004	5.343742287671104	1.8652279906308455e-05	7.209324998461578	Upregulated	PSME1	0.04722432	5.343742287671104	1.896733502831611e-05	6.822176599622371	Upregulated	PSME1	5.343742287671104	0.041666949800000005	0.04722432	0.036109579600000004	127.2489434268861	112.1565745715577	True	False	True	False	Transgressive Up (Overdominance)	113.1565745715577
ENSSSCG00000002005	EMC9	0.4687126048	52.058739693301426	1.744337255744411e-09	6.79529298242367	Upregulated	EMC9	0.35390013400000003	52.058739693301426	1.7301763892783593e-09	7.200654267251067	Upregulated	EMC9	52.058739693301426	0.4113063694	0.4687126048	0.35390013400000003	125.56925242670805	110.0675052477305	True	False	True	False	Transgressive Up (Overdominance)	111.0675052477305
ENSSSCG00000014805	-	0.036631386999999994	3.8195924811853246	6.659888936434561e-05	6.704194584801152	Upregulated	-	0.0179722384	3.8195924811853246	6.423993665686864e-05	7.731504808349258	Upregulated	-	3.8195924811853246	0.027301812699999997	0.036631386999999994	0.0179722384	138.9025230725916	103.27103077438278	True	False	True	False	Transgressive Up (Overdominance)	104.27103077438278
ENSSSCG00000013737	RNASEH2A	0.1079038524	10.655151906114927	3.1563864236468138e-09	6.625660977884791	Upregulated	RNASEH2A	0.041135299599999994	10.655151906114927	2.9846540065262243e-09	8.016958494736924	Upregulated	RNASEH2A	10.655151906114927	0.074519576	0.1079038524	0.041135299599999994	141.98460187313634	97.74672376493322	True	False	True	False	Transgressive Up (Overdominance)	98.74672376493322
ENSSSCG00000012979	RNASEH2C	0.06034972200000001	5.70115459590634	2.864056881954637e-09	6.561763187510137	Upregulated	RNASEH2C	0.0604946866	5.70115459590634	2.887342844679178e-09	6.558301880325683	Upregulated	RNASEH2C	5.70115459590634	0.060422204300000004	0.0604946866	0.06034972200000001	93.35528978055406	93.24223706791366	True	False	True	False	Transgressive Up (Overdominance)	94.24223706791366
ENSSSCG00000017396	PSMC3IP	0.0971994256	9.031009137908146	2.9496672172608384e-09	6.537795607050547	Upregulated	PSMC3IP	0.09619618840000001	9.031009137908146	2.618512818500083e-09	6.552763664354695	Upregulated	PSMC3IP	9.031009137908146	0.096697807	0.0971994256	0.09619618840000001	92.39414634199663	91.91216570633877	True	False	True	False	Transgressive Up (Overdominance)	92.91216570633877
ENSSSCG00000014725	HBB	0.24353739440000002	21.519505215224058	0.002186736594421196	6.465357786452243	Upregulated	HBB	0.20322721479999997	21.519505215224058	0.0021606024350632356	6.726407486139735	Upregulated	HBB	21.519505215224058	0.2233823046	0.24353739440000002	0.20322721479999997	95.33486973714415	87.36222161381576	True	False	True	False	Transgressive Up (Overdominance)	88.36222161381578
ENSSSCG00000033787	-	0.09669614580000001	9.555191976091201	1.349838707709427e-07	6.626682662226103	Upregulated	-	0.1102993766	9.555191976091201	1.371748166984541e-07	6.436788316981489	Upregulated	-	9.555191976091201	0.10349776120000001	0.1102993766	0.09669614580000001	91.32269244574925	85.62960998177755	True	False	True	False	Transgressive Up (Overdominance)	86.62960998177755
ENSSSCG00000023366	OARD1	0.20990289720000002	22.90194815445322	2.5527676761153447e-06	6.769604436514622	Upregulated	OARD1	0.2677277508	22.90194815445322	2.5994317623238756e-06	6.41855982970365	Upregulated	OARD1	22.90194815445322	0.238815324	0.2677277508	0.20990289720000002	94.8981516380968	84.54192864213618	True	False	True	False	Transgressive Up (Overdominance)	85.54192864213618
ENSSSCG00000024496	NSUN7	0.0398729724	4.288196422125824	0.0037278153549319465	6.748816022611463	Upregulated	NSUN7	0.0524181026	4.288196422125824	0.0037985613259758338	6.354162047388644	Upregulated	NSUN7	4.288196422125824	0.0461455375	0.0524181026	0.0398729724	91.92765139263626	80.80754757280788	True	False	True	False	Transgressive Up (Overdominance)	81.80754757280788
ENSSSCG00000032073	-	0.10937039020000001	8.745859475331454	3.664418427700414e-09	6.321306052129222	Upregulated	-	0.105695194	8.745859475331454	3.590536892020434e-09	6.370618484566963	Upregulated	-	8.745859475331454	0.10753279210000001	0.10937039020000001	0.105695194	80.33202258152332	78.96551406041753	True	False	True	False	Transgressive Up (Overdominance)	79.96551406041753
ENSSSCG00000027327	PP2D1	0.05420203960000001	6.359162085580236	3.8250969808684175e-07	6.874345730615653	Upregulated	PP2D1	0.0804353832	6.359162085580236	4.0083003796158033e-07	6.304862594475082	Upregulated	PP2D1	6.359162085580236	0.06731871140000001	0.0804353832	0.05420203960000001	93.4635147246778	78.05926263530544	True	False	True	False	Transgressive Up (Overdominance)	79.05926263530544
ENSSSCG00000000541	FAR2	0.055749669999999994	5.589768040006786	1.8007910665301518e-07	6.6476813409226185	Upregulated	FAR2	0.0717308642	5.589768040006786	1.84293351997064e-07	6.284050594016061	Upregulated	FAR2	5.589768040006786	0.0637402671	0.0717308642	0.055749669999999994	86.69602473170035	76.92695797476236	True	False	True	False	Transgressive Up (Overdominance)	77.92695797476236
ENSSSCG00000008030	TSR3	0.07028702220000001	13.868416251962298	2.8205438496303404e-07	7.624328993979442	Upregulated	TSR3	0.1779902138	13.868416251962298	3.0077020927543646e-07	6.28386131209695	Upregulated	TSR3	13.868416251962298	0.124138618	0.1779902138	0.07028702220000001	110.71717935479431	76.91673461073341	True	False	True	False	Transgressive Up (Overdominance)	77.9167346107334
ENSSSCG00000036454	TMEM220	0.0355377932	5.799168628712701	8.2377748476597e-06	7.350348182740491	Upregulated	TMEM220	0.07599571060000002	5.799168628712701	8.716284571616304e-06	6.253784288153046	Upregulated	TMEM220	5.799168628712701	0.05576675190000001	0.07599571060000002	0.0355377932	102.98971485934257	75.30915722646984	True	False	True	False	Transgressive Up (Overdominance)	76.30915722646984
ENSSSCG00000039315	SOX10	0.149013048	10.71539824428696	7.068841120799978e-10	6.168102996784893	Upregulated	SOX10	0.132567175	10.71539824428696	7.247628514744986e-10	6.336818065927754	Upregulated	SOX10	10.71539824428696	0.1407901115	0.149013048	0.132567175	75.1090259118586	70.90912734223757	True	False	True	False	Transgressive Up (Overdominance)	71.90912734223758
ENSSSCG00000026142	TNK1	0.029414749	2.1004718405207266	1.0074461880478005e-06	6.158029908985341	Upregulated	TNK1	0.024641086	2.1004718405207266	1.000714955226473e-06	6.41350379363162	Upregulated	TNK1	2.1004718405207266	0.027027917499999998	0.029414749	0.024641086	76.71489758767862	70.40879701270701	True	False	True	False	Transgressive Up (Overdominance)	71.40879701270701
ENSSSCG00000012326	RIBC1	0.14464034720000002	10.056786700231388	3.752697864564333e-07	6.119555559072475	Upregulated	RIBC1	0.08184343820000001	10.056786700231388	3.5464746153159435e-07	6.941086946708041	Upregulated	RIBC1	10.056786700231388	0.11324189270000001	0.14464034720000002	0.08184343820000001	87.80800612255562	68.5296084039778	True	False	True	False	Transgressive Up (Overdominance)	69.5296084039778
ENSSSCG00000006481	GPATCH4	0.0948357562	10.089522641989433	6.9475126255659784e-06	6.733211098389668	Upregulated	GPATCH4	0.1483355258	10.089522641989433	7.254028270181221e-06	6.087849949480607	Upregulated	GPATCH4	10.089522641989433	0.121585641	0.1483355258	0.0948357562	81.98284697935206	67.01824841065438	True	False	True	False	Transgressive Up (Overdominance)	68.01824841065438
ENSSSCG00000008684	POLN	0.012782634800000001	0.8674287651743728	0.01093280838430403	6.08448814057834	Upregulated	POLN	0.0024470530000000002	0.8674287651743728	0.01028837875333384	8.469556126930579	Upregulated	POLN	0.8674287651743728	0.007614843900000001	0.012782634800000001	0.0024470530000000002	112.91287550548117	66.8599348840329	True	False	True	False	Transgressive Up (Overdominance)	67.85993488403288
ENSSSCG00000040998	LEAP2	0.0237674006	2.0722055364585197	3.1779959648351387e-05	6.446039170096561	Upregulated	LEAP2	0.031503207	2.0722055364585197	3.2341881910019846e-05	6.039524595681384	Upregulated	LEAP2	2.0722055364585197	0.027635303799999997	0.031503207	0.0237674006	73.98399697196453	64.777605957975	True	False	True	False	Transgressive Up (Overdominance)	65.777605957975
ENSSSCG00000006643	ANXA9	0.0336872192	2.192272491895582	1.0673311925229145e-06	6.024081978904293	Upregulated	ANXA9	0.0132669428	2.192272491895582	9.710017648615157e-07	7.368447363135804	Upregulated	ANXA9	2.192272491895582	0.023477081	0.0336872192	0.0132669428	92.37926175300849	64.07727690077732	True	False	True	False	Transgressive Up (Overdominance)	65.07727690077732
ENSSSCG00000014015	-	0.169514371	22.740341640927824	3.015967402665535e-05	7.067702531999614	Upregulated	-	0.34980586939999997	22.740341640927824	3.207047195646933e-05	6.022555622112873	Upregulated	-	22.740341640927824	0.25966012019999996	0.34980586939999997	0.169514371	86.57733618628984	64.00846220771795	True	False	True	False	Transgressive Up (Overdominance)	65.00846220771797
ENSSSCG00000002004	PSME2	0.0870777826	5.660399537177188	1.1134362011852494e-07	6.022455408157326	Upregulated	PSME2	0.0388018844	5.660399537177188	1.0435973823474918e-07	7.188633360418111	Upregulated	PSME2	5.660399537177188	0.0629398335	0.0870777826	0.0388018844	88.93350033531925	64.00394668039225	True	False	True	False	Transgressive Up (Overdominance)	65.00394668039225
ENSSSCG00000031420	SCO2	0.0337326968	2.190419470800202	8.654183162042799e-08	6.020915704849359	Upregulated	SCO2	0.0128575506	2.190419470800202	8.078285378620036e-08	7.4124475344348095	Upregulated	SCO2	2.190419470800202	0.023295123700000003	0.0337326968	0.0128575506	93.02909806399532	63.93460880958091	True	False	True	False	Transgressive Up (Overdominance)	64.93460880958091
ENSSSCG00000024132	TMEM47	0.0515763156	8.008299516250156	4.080922864208115e-07	7.278643406201754	Upregulated	TMEM47	0.12451554260000001	8.008299516250156	4.4229532315652196e-07	6.007098190585711	Upregulated	TMEM47	8.008299516250156	0.0880459291	0.12451554260000001	0.0515763156	89.95593172916108	63.31566171603508	True	False	True	False	Transgressive Up (Overdominance)	64.31566171603508
ENSSSCG00000000997	PPP1R3G	0.0490319324	5.656221975707798	2.436996362145728e-06	6.849973308032994	Upregulated	PPP1R3G	0.089801038	5.656221975707798	2.588953370484891e-06	5.976962807894277	Upregulated	PPP1R3G	5.656221975707798	0.0694164852	0.089801038	0.0490319324	80.48240233442124	61.98615363118406	True	False	True	False	Transgressive Up (Overdominance)	62.98615363118406
ENSSSCG00000003868	-	0.1805423452	10.785906997507688	2.1696087826015707e-05	5.900666436141247	Upregulated	-	0.070725852	10.785906997507688	1.9104233965589692e-05	7.252694132730943	Upregulated	-	10.785906997507688	0.12563409860000002	0.1805423452	0.070725852	84.85174819336575	58.741702067508584	True	False	True	False	Transgressive Up (Overdominance)	59.74170206750858
ENSSSCG00000009875	CFAP73	0.1278426992	7.575634886371439	1.9433526913241736e-08	5.888925121592332	Upregulated	CFAP73	0.1073431758	7.575634886371439	2.031770530144101e-08	6.141064418868475	Upregulated	CFAP73	7.575634886371439	0.1175929375	0.1278426992	0.1073431758	63.42253291250115	58.257469795126475	True	False	True	False	Transgressive Up (Overdominance)	59.257469795126475
ENSSSCG00000017528	SNX11	0.0083227148	0.8601306055942111	1.356821374207295e-05	6.6913577304804885	Upregulated	SNX11	0.014869709200000001	0.8601306055942111	1.5629653757776463e-05	5.8541074022424135	Upregulated	SNX11	0.8601306055942111	0.011596212000000002	0.014869709200000001	0.0083227148	73.17341159287282	56.84448061662235	True	False	True	False	Transgressive Up (Overdominance)	57.84448061662235
ENSSSCG00000017356	FAM171A2	0.09380729559999999	5.410888527371944	5.1559589091860324e-08	5.850021580988894	Upregulated	FAM171A2	0.080369942	5.410888527371944	4.9001013196708556e-08	6.073065668901449	Upregulated	FAM171A2	5.410888527371944	0.08708861879999999	0.09380729559999999	0.080369942	61.13083410816414	56.68089243766607	True	False	True	False	Transgressive Up (Overdominance)	57.68089243766606
ENSSSCG00000033616	-	0.016347342199999997	0.9425754128889917	0.0009443192668437351	5.849480046887863	Upregulated	-	0.0026116868	0.9425754128889917	0.0008536264444729781	8.495482343203522	Upregulated	-	0.9425754128889917	0.009479514499999998	0.016347342199999997	0.0026116868	98.43287843369953	56.65924523736904	True	False	True	False	Transgressive Up (Overdominance)	57.65924523736904
ENSSSCG00000009162	SLC9B1	0.0619300248	3.554880448098964	2.76284398369348e-05	5.8430182082993545	Upregulated	SLC9B1	0.030708526599999997	3.554880448098964	2.547166980257896e-05	6.8550179388485954	Upregulated	SLC9B1	3.554880448098964	0.046319275699999995	0.0619300248	0.030708526599999997	75.7473237518471	56.401566680770394	True	False	True	False	Transgressive Up (Overdominance)	57.401566680770394
ENSSSCG00000013243	DDB2	0.1244794658	7.731351390979138	3.794798161544305e-07	5.956740930817006	Upregulated	DDB2	0.1350622734	7.731351390979138	3.8403784432306435e-07	5.83902395837031	Upregulated	DDB2	7.731351390979138	0.1297708696	0.1350622734	0.1244794658	58.576940609320985	56.2428643199422	True	False	True	False	Transgressive Up (Overdominance)	57.2428643199422
ENSSSCG00000013001	MRPL49	0.5263411621999999	42.8073547083756	1.863485886531722e-07	6.345716651991545	Upregulated	MRPL49	0.7541236498000001	42.8073547083756	1.9472183867998146e-07	5.826913782128183	Upregulated	MRPL49	42.8073547083756	0.640232406	0.7541236498000001	0.5263411621999999	65.8622117643567	55.76437109448625	True	False	True	False	Transgressive Up (Overdominance)	56.76437109448625
ENSSSCG00000001655	MEA1	0.0949908532	5.286021960203254	7.525730913277847e-08	5.7982500072459775	Upregulated	MEA1	0.0473276512	5.286021960203254	6.781071682342538e-08	6.803355283213936	Upregulated	MEA1	5.286021960203254	0.0711592522	0.0949908532	0.0473276512	73.28439446421352	54.64769430035243	True	False	True	False	Transgressive Up (Overdominance)	55.64769430035242
ENSSSCG00000007745	-	0.2884030816	23.446712477019183	5.0640663292872175e-06	6.345155262844306	Upregulated	-	0.42534219259999995	23.446712477019183	5.395476692674358e-06	5.784617869920785	Upregulated	-	23.446712477019183	0.35687263709999995	0.42534219259999995	0.2884030816	64.70050499682647	54.124351369178484	True	False	True	False	Transgressive Up (Overdominance)	55.12435136917848
ENSSSCG00000012895	-	0.1934366404	10.50741574422735	5.21314006805653e-09	5.763402984531778	Upregulated	-	0.1459428076	10.50741574422735	5.316619240563521e-09	6.169860964543165	Upregulated	-	10.50741574422735	0.169689724	0.1934366404	0.1459428076	60.9213438300327	53.319676574714485	True	False	True	False	Transgressive Up (Overdominance)	54.319676574714485
ENSSSCG00000039550	EMC4	0.288570726	17.904582674027118	2.095565819367958e-08	5.9552601286687326	Upregulated	EMC4	0.3317971644	17.904582674027118	2.117440347454589e-08	5.753883525201282	Upregulated	EMC4	17.904582674027118	0.31018394520000003	0.3317971644	0.288570726	56.72246742971376	52.96243426734697	True	False	True	False	Transgressive Up (Overdominance)	53.96243426734697
ENSSSCG00000014321	KLHL3	0.7667131742000001	43.37139932889424	9.909828971249448e-07	5.821913211194007	Upregulated	KLHL3	0.81059745	43.37139932889424	1.004382401254709e-06	5.741614543720358	Upregulated	KLHL3	43.37139932889424	0.7886553121000001	0.81059745	0.7667131742000001	53.99411297111104	52.50547220311911	True	False	True	False	Transgressive Up (Overdominance)	53.50547220311912
ENSSSCG00000016437	-	0.0351806954	1.8395309767365362	3.660421300341752e-08	5.708410160362332	Upregulated	-	0.0302274502	1.8395309767365362	3.679850380164097e-08	5.927334873214781	Upregulated	-	1.8395309767365362	0.0327040728	0.0351806954	0.0302274502	55.24776424594236	51.288078897284564	True	False	True	False	Transgressive Up (Overdominance)	52.288078897284564
ENSSSCG00000017213	JPT1	0.20441700959999998	10.40860252868639	4.284223920871453e-05	5.670117325114973	Upregulated	JPT1	0.1709006676	10.40860252868639	4.216722489811099e-05	5.928474540752412	Upregulated	JPT1	10.40860252868639	0.1876588386	0.20441700959999998	0.1709006676	54.46555976972987	49.91847566429908	True	False	True	False	Transgressive Up (Overdominance)	50.91847566429908
ENSSSCG00000003663	HPCAL1	0.0140153766	2.3948460178725757	8.379068002557196e-06	7.416778576515502	Upregulated	HPCAL1	0.0482731162	2.3948460178725757	9.69399128584758e-06	5.6325691264810525	Upregulated	HPCAL1	2.3948460178725757	0.0311442464	0.0482731162	0.0140153766	75.89529510890898	48.61034642865206	True	False	True	False	Transgressive Up (Overdominance)	49.61034642865206
ENSSSCG00000024166	SLC2A6	0.0380408432	1.887067318058384	5.81683703400921e-07	5.632452854605372	Upregulated	SLC2A6	0.010934121	1.887067318058384	4.946982033122376e-07	7.431164833431114	Upregulated	SLC2A6	1.887067318058384	0.0244874821	0.0380408432	0.010934121	76.06252975916964	48.606348317178835	True	False	True	False	Transgressive Up (Overdominance)	49.606348317178835
ENSSSCG00000024245	AIMP2	0.37160743960000003	18.37361636547292	1.005535939514592e-06	5.62771241609187	Upregulated	AIMP2	0.32149280739999997	18.37361636547292	9.644074712958573e-07	5.836705339720522	Upregulated	AIMP2	18.37361636547292	0.34655012350000003	0.37160743960000003	0.32149280739999997	52.018640362634066	48.4436182043351	True	False	True	False	Transgressive Up (Overdominance)	49.4436182043351
ENSSSCG00000046437	-	0.16059565139999998	7.684033187420963	0.00029943541446677256	5.580359016750375	Upregulated	-	0.046206326799999996	7.684033187420963	0.00026350170863786385	7.377629533662139	Upregulated	-	7.684033187420963	0.1034009891	0.16059565139999998	0.046206326799999996	73.31295632955376	46.84708129040263	True	False	True	False	Transgressive Up (Overdominance)	47.847081290402635
ENSSSCG00000036721	DEPDC4	0.0025688808000000002	0.12148330042198423	4.095459474016281e-06	5.563474250098368	Upregulated	DEPDC4	0.0022608214000000002	0.12148330042198423	3.825675448808536e-06	5.747767171829197	Upregulated	DEPDC4	0.12148330042198423	0.0024148511000000004	0.0025688808000000002	0.0022608214000000002	49.3067457956245	46.29036100934859	True	False	True	False	Transgressive Up (Overdominance)	47.290361009348594
ENSSSCG00000032197	-	0.04358854759999999	2.972636973472984	9.814680530547465e-05	6.091650345013602	Upregulated	-	0.0647592142	2.972636973472984	0.00010546491034377427	5.520513998103594	Upregulated	-	2.972636973472984	0.0541738809	0.0647592142	0.04358854759999999	53.8721436250838	44.902919147418935	True	False	True	False	Transgressive Up (Overdominance)	45.902919147418935
ENSSSCG00000043893	-	0.0834282512	3.8074499636627457	2.984104297905061e-06	5.512145262810017	Upregulated	-	0.07350891480000002	3.8074499636627457	2.7961226786057472e-06	5.694762043631992	Upregulated	-	3.8074499636627457	0.07846858300000001	0.0834282512	0.07350891480000002	47.52196660238844	44.63741788779993	True	False	True	False	Transgressive Up (Overdominance)	45.63741788779993
ENSSSCG00000049186	-	0.008583873	0.38062100472104	4.3683660483434284e-05	5.470582637970864	Upregulated	-	0.0014890144	0.38062100472104	3.716629949312514e-05	7.997853663240342	Upregulated	-	0.38062100472104	0.0050364437000000005	0.008583873	0.0014890144	74.57336632613206	43.34140681264039	True	False	True	False	Transgressive Up (Overdominance)	44.3414068126404
ENSSSCG00000046436	-	0.011319982199999998	0.5006670920738975	5.506842145813647e-06	5.466908038117323	Upregulated	-	0.0047665684	0.5006670920738975	4.612110646224472e-06	6.7147568234738095	Upregulated	-	0.5006670920738975	0.0080432753	0.011319982199999998	0.0047665684	61.246668602018076	43.22861124939733	True	False	True	False	Transgressive Up (Overdominance)	44.22861124939733
ENSSSCG00000007688	-	0.2507050154	19.087142014350082	4.996682226472548e-07	6.2504664309883005	Upregulated	-	0.4377635144	19.087142014350082	5.327201701400841e-07	5.44630557137636	Upregulated	-	19.087142014350082	0.3442342649	0.4377635144	0.2507050154	54.44811763551457	42.60149118528294	True	False	True	False	Transgressive Up (Overdominance)	43.60149118528294
ENSSSCG00000013246	C11orf49	0.18055404079999998	7.699268616868802	4.2363935649912245e-10	5.414218791887012	Upregulated	C11orf49	0.1530431396	7.699268616868802	4.402999965264774e-10	5.6527111248196285	Upregulated	C11orf49	7.699268616868802	0.16679859019999999	0.18055404079999998	0.1530431396	45.15907489168217	41.64246085412896	True	False	True	False	Transgressive Up (Overdominance)	42.64246085412896
ENSSSCG00000013106	PTGDR2	0.014811396599999999	0.689347231860123	4.440637374235268e-06	5.540451280413495	Upregulated	PTGDR2	0.0162142956	0.689347231860123	4.675901246951647e-06	5.409892612479543	Upregulated	PTGDR2	0.689347231860123	0.0155128461	0.0162142956	0.014811396599999999	43.43718627880431	41.514781330378796	True	False	True	False	Transgressive Up (Overdominance)	42.51478133037879
ENSSSCG00000016733	-	0.0351214744	1.447983627545582	1.056689215940811e-07	5.365548069128976	Upregulated	-	0.017955011200000003	1.447983627545582	9.399291477358618e-08	6.333514926703054	Upregulated	-	1.447983627545582	0.0265382428	0.0351214744	0.017955011200000003	53.56215162616501	40.22787133177934	True	False	True	False	Transgressive Up (Overdominance)	41.22787133177934
ENSSSCG00000007982	-	0.0548722128	2.260218532801598	1.612871941382996e-05	5.364242702699831	Upregulated	-	0.023969705	2.260218532801598	1.4295870781041868e-05	6.559106304852413	Upregulated	-	2.260218532801598	0.0394209589	0.0548722128	0.023969705	56.335452913135455	40.190584769010776	True	False	True	False	Transgressive Up (Overdominance)	41.190584769010776
ENSSSCG00000000894	CCDC38	0.0108787446	1.3250598950594878	7.74748504412185e-06	6.928401683170248	Upregulated	CCDC38	0.033048412000000006	1.3250598950594878	8.942889690013802e-06	5.325332812438783	Upregulated	CCDC38	1.3250598950594878	0.0219635783	0.033048412000000006	0.0108787446	59.3298732547368	39.09451029173467	True	False	True	False	Transgressive Up (Overdominance)	40.09451029173467
ENSSSCG00000006693	PDZK1	0.0058699154	0.6087914434866253	0.0015941506851209646	6.696464561118073	Upregulated	PDZK1	0.015257297400000003	0.6087914434866253	0.0017695350953368032	5.318376743764589	Upregulated	PDZK1	0.6087914434866253	0.010563606400000002	0.015257297400000003	0.0058699154	56.631023008072816	38.90165673028207	True	False	True	False	Transgressive Up (Overdominance)	39.90165673028207
ENSSSCG00000016010	CERKL	0.00222086	0.13529751444032223	0.020480674157369122	5.928873075271508	Upregulated	CERKL	0.0033961048	0.13529751444032223	0.02144174462649349	5.316110545950567	Upregulated	CERKL	0.13529751444032223	0.0028084824	0.0033961048	0.00222086	47.17459936381379	38.839028065424316	True	False	True	False	Transgressive Up (Overdominance)	39.839028065424316
ENSSSCG00000007806	RABEP2	1.0258876414	39.910578914519	9.201405396119355e-08	5.281826569722929	Upregulated	RABEP2	0.9605038112	39.910578914519	9.417522565112066e-08	5.376836057088316	Upregulated	RABEP2	39.910578914519	0.9931957263	1.0258876414	0.9605038112	39.18400186154627	37.90346009047751	True	False	True	False	Transgressive Up (Overdominance)	38.90346009047751
ENSSSCG00000003601	HCRTR1	0.0189012138	0.7284150227468824	2.3223240134690068e-05	5.268209886931213	Upregulated	HCRTR1	0.0161934638	0.7284150227468824	2.2418830945354816e-05	5.491277158753325	Upregulated	HCRTR1	0.7284150227468824	0.0175473388	0.0189012138	0.0161934638	40.51142409964082	37.53800239786095	True	False	True	False	Transgressive Up (Overdominance)	38.53800239786094
ENSSSCG00000037275	SNX22	0.0960498654	3.679735490690824	3.683811687894933e-06	5.259674662810781	Upregulated	SNX22	0.091704393	3.679735490690824	3.6711819366842737e-06	5.326467408749454	Upregulated	SNX22	3.679735490690824	0.09387712919999999	0.0960498654	0.091704393	38.19735852649853	37.310678264530125	True	False	True	False	Transgressive Up (Overdominance)	38.310678264530125
ENSSSCG00000026947	GMPR2	0.20424796239999998	8.627845362379734	1.0198313819639294e-09	5.400606728109869	Upregulated	GMPR2	0.22609073999999998	8.627845362379734	1.1470797091447503e-09	5.254026509240488	Upregulated	GMPR2	8.627845362379734	0.21516935119999997	0.22609073999999998	0.20424796239999998	39.09792897669775	37.16098510880956	True	False	True	False	Transgressive Up (Overdominance)	38.16098510880956
ENSSSCG00000035933	MAPK15	0.0104029486	0.396359026022808	6.476356282701164e-05	5.25174342301793	Upregulated	MAPK15	0.0033521058	0.396359026022808	5.423268698163442e-05	6.885596335629787	Upregulated	MAPK15	0.396359026022808	0.0068775272	0.0104029486	0.0033521058	56.631037216807805	37.100642545019205	True	False	True	False	Transgressive Up (Overdominance)	38.100642545019205
ENSSSCG00000000546	MANSC4	0.0344563302	1.9511374196881501	2.444697189690375e-06	5.823402526796041	Upregulated	MANSC4	0.051608779400000006	1.9511374196881501	2.6717557011943357e-06	5.240555071286265	Upregulated	MANSC4	1.9511374196881501	0.043032554800000004	0.051608779400000006	0.0344563302	44.34096171506299	36.80630819740236	True	False	True	False	Transgressive Up (Overdominance)	37.80630819740236
ENSSSCG00000035227	ESRP2	0.13330643739999998	5.030969374784268	1.551237542639711e-07	5.238018052163403	Upregulated	ESRP2	0.1141555564	5.030969374784268	1.6190999270515572e-07	5.461763419449194	Upregulated	ESRP2	5.030969374784268	0.12373099689999999	0.13330643739999998	0.1141555564	39.660541827286195	36.7398831812474	True	False	True	False	Transgressive Up (Overdominance)	37.7398831812474
ENSSSCG00000039024	SPSB3	0.5218291616	19.55554736807564	2.3706169046647897e-06	5.2278565389115705	Upregulated	SPSB3	0.3798786798	19.55554736807564	2.2461551640462876e-06	5.685895363177443	Upregulated	SPSB3	19.55554736807564	0.4508539207	0.5218291616	0.3798786798	42.37446447779253	36.474999112958045	True	False	True	False	Transgressive Up (Overdominance)	37.474999112958045
ENSSSCG00000011001	APTX	0.05162679499999999	1.8945902418993683	0.000392464866699345	5.197622010645154	Upregulated	APTX	0.0143752524	1.8945902418993683	0.00034355220436833774	7.0421547617263105	Upregulated	APTX	1.8945902418993683	0.03300102369999999	0.05162679499999999	0.0143752524	56.410044582931185	35.69780860693306	True	False	True	False	Transgressive Up (Overdominance)	36.69780860693306
ENSSSCG00000014030	PHYKPL	0.1716645712	6.2995275282866094	1.5494164495849718e-09	5.197579402729034	Upregulated	PHYKPL	0.10290668659999999	6.2995275282866094	1.3803831741774648e-09	5.935834996067139	Upregulated	PHYKPL	6.2995275282866094	0.1372856289	0.1716645712	0.10290668659999999	44.88628524894793	35.696724806117764	True	False	True	False	Transgressive Up (Overdominance)	36.696724806117764
ENSSSCG00000029635	GRIN3B	0.054440321199999996	2.26764538846279	1.4473619677302353e-06	5.380375662031377	Upregulated	GRIN3B	0.0639703004	2.26764538846279	1.7254079173199579e-06	5.147648982781816	Upregulated	GRIN3B	2.26764538846279	0.059205310799999994	0.0639703004	0.054440321199999996	37.301384754537764	34.44840925059639	True	False	True	False	Transgressive Up (Overdominance)	35.44840925059639
ENSSSCG00000049172	-	0.0874594806	3.0947530266832017	0.0001182764667362961	5.145065690498671	Upregulated	-	0.0659001972	3.0947530266832017	0.00011184639041790228	5.553397688772003	Upregulated	-	3.0947530266832017	0.07667983889999999	0.0874594806	0.0659001972	39.35940960594796	34.38499206092017	True	False	True	False	Transgressive Up (Overdominance)	35.38499206092017
ENSSSCG00000038688	PGLYRP1	0.018983239800000003	0.6675190780412921	5.831625593381499e-06	5.136010932398899	Upregulated	PGLYRP1	0.0099505042	0.6675190780412921	4.674025103453354e-06	6.067895630117202	Upregulated	PGLYRP1	0.6675190780412921	0.014466872000000002	0.018983239800000003	0.0099505042	45.14121684641241	34.16360142283468	True	False	True	False	Transgressive Up (Overdominance)	35.16360142283468
ENSSSCG00000039656	-	0.0263159316	1.2511847725574983	1.1305777665790206e-06	5.571214581419352	Upregulated	-	0.035723978	1.2511847725574983	1.315034483365163e-06	5.130258310485843	Upregulated	-	1.2511847725574983	0.0310199548	0.035723978	0.0263159316	39.334835451065786	34.023668768284935	True	False	True	False	Transgressive Up (Overdominance)	35.023668768284935
ENSSSCG00000035223	-	4.9887409526	405.2499950246518	9.356144448373477e-09	6.343992600485821	Upregulated	-	11.611026833599999	405.2499950246518	1.1660336111879109e-08	5.125244698790568	Upregulated	-	405.2499950246518	8.299883893099999	11.611026833599999	4.9887409526	47.82598362147586	33.9021667792498	True	False	True	False	Transgressive Up (Overdominance)	34.9021667792498
ENSSSCG00000009234	ABRAXAS1	0.13951973280000002	4.867386269239498	2.091688038677347e-06	5.124606182123145	Upregulated	ABRAXAS1	0.12509963500000001	4.867386269239498	2.0374426463878573e-06	5.281997784192923	Upregulated	ABRAXAS1	4.867386269239498	0.13230968390000003	0.13951973280000002	0.12509963500000001	35.78783083571026	33.88672298575028	True	False	True	False	Transgressive Up (Overdominance)	34.88672298575028
ENSSSCG00000031251	DDA1	0.3744120298	16.3545311714311	1.0492225910298877e-08	5.448919803415023	Upregulated	DDA1	0.47542487960000007	16.3545311714311	1.0860216122440942e-08	5.104329189290413	Upregulated	DDA1	16.3545311714311	0.4249184547	0.47542487960000007	0.3744120298	37.48863467927673	33.3998218713144	True	False	True	False	Transgressive Up (Overdominance)	34.3998218713144
ENSSSCG00000030908	-	0.06493951280000002	2.18552326479093	2.7145547425081564e-06	5.072738364361736	Upregulated	-	0.06408212519999999	2.18552326479093	2.724125082274194e-06	5.091912931762883	Upregulated	-	2.18552326479093	0.064510819	0.06493951280000002	0.06408212519999999	32.878398982826894	32.65475302412385	True	False	True	False	Transgressive Up (Overdominance)	33.65475302412385
ENSSSCG00000035080	-	7.105303401799999	452.5960504051292	1.940802993023434e-09	5.993183929760148	Upregulated	-	13.486379292199999	452.5960504051292	2.3573622339526015e-09	5.068649011979361	Upregulated	-	452.5960504051292	10.295841347	13.486379292199999	7.105303401799999	42.95911272826737	32.55949292238083	True	False	True	False	Transgressive Up (Overdominance)	33.55949292238083
ENSSSCG00000008029	BAIAP3	0.0684903272	2.350581274730308	3.4149145975394744e-07	5.100973501914331	Upregulated	BAIAP3	0.0701565142	2.350581274730308	3.168155893138152e-07	5.066296686679084	Upregulated	BAIAP3	2.350581274730308	0.0693234207	0.0701565142	0.0684903272	32.90746231208853	32.50481849809904	True	False	True	False	Transgressive Up (Overdominance)	33.504818498099034
ENSSSCG00000010400	MSMB	0.0125766126	1.447555733931142	4.553205106125021e-05	6.8467316885267495	Upregulated	MSMB	0.0436109154	1.447555733931142	6.416956086827419e-05	5.05278581270883	Upregulated	MSMB	1.447555733931142	0.028093764	0.0436109154	0.0125766126	50.52587363982775	32.19250973418325	True	False	True	False	Transgressive Up (Overdominance)	33.19250973418325
ENSSSCG00000020735	MAP3K15	1.0378617686	34.09356902007842	9.269815210439429e-08	5.037813422145454	Upregulated	MAP3K15	0.8276094846	34.09356902007842	8.425107259354927e-08	5.36440564401137	Upregulated	MAP3K15	34.09356902007842	0.9327356266	1.0378617686	0.8276094846	35.55223200206902	31.84981685573423	True	False	True	False	Transgressive Up (Overdominance)	32.84981685573423
ENSSSCG00000040453	SYN3	0.0057116371999999995	0.8122405648193058	3.956875243425384e-06	7.151858926640789	Upregulated	SYN3	0.0256222096	0.8122405648193058	4.8898103191344e-06	4.986440279126067	Upregulated	SYN3	0.8122405648193058	0.0156669234	0.0256222096	0.0057116371999999995	50.844292850714126	30.700644772623583	True	False	True	False	Transgressive Up (Overdominance)	31.700644772623583
ENSSSCG00000040709	CACFD1	0.05687360500000001	1.792796989194322	1.0823345716724929e-06	4.978309066788055	Upregulated	CACFD1	0.0429499396	1.792796989194322	1.0515086333897968e-06	5.383412218369877	Upregulated	CACFD1	1.792796989194322	0.049911772300000004	0.05687360500000001	0.0429499396	34.91932136608024	30.522478471240248	True	False	True	False	Transgressive Up (Overdominance)	31.522478471240248
ENSSSCG00000002007	FITM1	1.4884155525999998	46.114319612225714	2.8905683693987434e-08	4.953365536319568	Upregulated	FITM1	1.269890223	46.114319612225714	2.7382447815846137e-08	5.182439119743623	Upregulated	FITM1	46.114319612225714	1.3791528878	1.4884155525999998	1.269890223	32.43669873017955	29.982153829064817	True	False	True	False	Transgressive Up (Overdominance)	30.98215382906482
ENSSSCG00000050058	-	0.0075523000000000005	0.5778627315864016	6.961984775833959e-05	6.2576669441665045	Upregulated	-	0.0188227652	0.5778627315864016	8.309827503374666e-05	4.940176337344427	Upregulated	-	0.5778627315864016	0.013187532600000001	0.0188227652	0.0075523000000000005	42.81886658512612	29.700204005434944	True	False	True	False	Transgressive Up (Overdominance)	30.700204005434948
ENSSSCG00000039626	DERL3	0.0310141076	0.9418833483297202	8.548807350514067e-05	4.924551875503666	Upregulated	DERL3	0.010920294399999999	0.9418833483297202	7.378904300281142e-05	6.430464738531275	Upregulated	DERL3	0.9418833483297202	0.020967200999999998	0.0310141076	0.010920294399999999	43.921749370825424	29.369513141487914	True	False	True	False	Transgressive Up (Overdominance)	30.369513141487914
ENSSSCG00000044591	-	0.0396445618	1.1890549760661664	1.1850289959835724e-05	4.906548630172848	Upregulated	-	0.0251980398	1.1890549760661664	1.111410905207035e-05	5.560360101242127	Upregulated	-	1.1890549760661664	0.0324213008	0.0396445618	0.0251980398	35.67511625770939	28.99288987137112	True	False	True	False	Transgressive Up (Overdominance)	29.99288987137112
ENSSSCG00000014097	-	0.0018875842	0.2901555200770828	0.0027060754330222644	7.264141564968373	Upregulated	-	0.0098380992	0.2901555200770828	0.0032712608946568874	4.882302963358128	Upregulated	-	0.2901555200770828	0.0058628417	0.0098380992	0.0018875842	48.49059430976667	28.49304679475917	True	False	True	False	Transgressive Up (Overdominance)	29.49304679475917
ENSSSCG00000038992	TUBB6	0.1681266578	5.60024417175091	3.693558157415037e-08	5.0578693318942864	Upregulated	TUBB6	0.1945577466	5.60024417175091	3.912079084061058e-08	4.847219400759037	Upregulated	TUBB6	5.60024417175091	0.1813422022	0.1945577466	0.1681266578	29.88218905367915	27.784483114232934	True	False	True	False	Transgressive Up (Overdominance)	28.784483114232938
ENSSSCG00000011884	HCLS1	1.3619432152000002	47.955569615436524	1.0675493819475949e-05	5.137959923194879	Upregulated	HCLS1	1.684430973	47.955569615436524	1.1261138097755077e-05	4.8313651672670925	Upregulated	HCLS1	47.955569615436524	1.5231870941	1.684430973	1.3619432152000002	30.483702692328713	27.46989302863913	True	False	True	False	Transgressive Up (Overdominance)	28.469893028639127
ENSSSCG00000039494	NDUFC2	0.30538144879999995	9.518364648854163	2.2737576067957876e-07	4.962029395649064	Upregulated	NDUFC2	0.3360862174	9.518364648854163	2.5232910561376195e-07	4.823810439932615	Upregulated	NDUFC2	9.518364648854163	0.3207338331	0.3360862174	0.30538144879999995	28.676833768536294	27.321199014018728	True	False	True	False	Transgressive Up (Overdominance)	28.321199014018728
ENSSSCG00000038026	RAB12	0.0946657214	2.655023247538092	9.579745367764002e-05	4.809738564971746	Upregulated	RAB12	0.06563076400000001	2.655023247538092	8.759497229635668e-05	5.338208455739186	Upregulated	RAB12	2.655023247538092	0.08014824270000001	0.0946657214	0.06563076400000001	32.126406245437146	27.04630026870626	True	False	True	False	Transgressive Up (Overdominance)	28.04630026870626
ENSSSCG00000005266	TMC1	0.029431021800000002	1.9093454693405092	0.006819535910592341	6.01959672030126	Upregulated	TMC1	0.068331013	1.9093454693405092	0.007625409758108465	4.804393836839627	Upregulated	TMC1	1.9093454693405092	0.0488810174	0.068331013	0.029431021800000002	38.06108282722669	26.94258983604574	True	False	True	False	Transgressive Up (Overdominance)	27.94258983604574
ENSSSCG00000024914	-	0.0022961046	0.33639636539558543	4.606125554726554e-05	7.19482994172777	Upregulated	-	0.012062726400000001	0.33639636539558543	5.9195624582257534e-05	4.80153419298091	Upregulated	-	0.33639636539558543	0.0071794155	0.012062726400000001	0.0022961046	45.855675840963016	26.887258173706517	True	False	True	False	Transgressive Up (Overdominance)	27.887258173706517
ENSSSCG00000000745	DDX11	0.1660334638	4.61931979725188	2.1956692303409467e-07	4.798134478915171	Upregulated	DDX11	0.1326245788	4.61931979725188	2.0898789554356167e-07	5.122260353535375	Upregulated	DDX11	4.61931979725188	0.1493290213	0.1660334638	0.1326245788	29.93383829236869	26.82161915754648	True	False	True	False	Transgressive Up (Overdominance)	27.821619157546476
ENSSSCG00000035387	ZNF550	0.013936739	0.38318773313490345	0.0021490410679375896	4.781086441731251	Upregulated	ZNF550	0.012185944799999997	0.38318773313490345	0.0019412989759810771	4.974761361820494	Upregulated	ZNF550	0.38318773313490345	0.013061341899999999	0.013936739	0.012185944799999997	28.33754709651261	26.494791510044312	True	False	True	False	Transgressive Up (Overdominance)	27.494791510044312
ENSSSCG00000013740	SYCE2	0.1709438648	4.668413063894418	1.3018145443396108e-05	4.771337666906831	Upregulated	SYCE2	0.0248055828	4.668413063894418	7.335681794457117e-06	7.556123553629355	Upregulated	SYCE2	4.668413063894418	0.09787472380000001	0.1709438648	0.0248055828	46.69784151252355	26.30962628788312	True	False	True	False	Transgressive Up (Overdominance)	27.309626287883116
ENSSSCG00000012912	TBC1D10C	0.1590772144	5.7750500566262035	9.47363117308849e-06	5.182034341920147	Upregulated	TBC1D10C	0.2159216846	5.7750500566262035	1.0275567016117187e-05	4.741253408646405	Upregulated	TBC1D10C	5.7750500566262035	0.1874994495	0.2159216846	0.1590772144	29.800357398522408	25.746040201217493	True	False	True	False	Transgressive Up (Overdominance)	26.74604020121749
ENSSSCG00000006230	CLVS1	0.026110695	0.6979879574305554	0.0012629908647860367	4.74048938132239	Upregulated	CLVS1	0.0250514988	0.6979879574305554	0.0011693778545833545	4.800233319689088	Upregulated	CLVS1	0.6979879574305554	0.0255810969	0.026110695	0.0250514988	26.285302118165053	25.731879692614672	True	False	True	False	Transgressive Up (Overdominance)	26.731879692614672
ENSSSCG00000024776	SNRPG	0.8064704164000001	26.435502758598524	1.1287114113056653e-05	5.034711342131297	Upregulated	SNRPG	0.9995603341999999	26.435502758598524	1.1997426652279936e-05	4.725039302640319	Upregulated	SNRPG	26.435502758598524	0.9030153753	0.9995603341999999	0.8064704164000001	28.27469839571238	25.447130657456743	True	False	True	False	Transgressive Up (Overdominance)	26.447130657456743
ENSSSCG00000034859	GADD45GIP1	1.3444899574	35.482038181501	3.644935284327097e-07	4.721957999987302	Upregulated	GADD45GIP1	1.280872266	35.482038181501	3.9722932572476713e-07	4.791890367899147	Upregulated	GADD45GIP1	35.482038181501	1.3126811117	1.3444899574	1.280872266	26.030203958332006	25.390705253103437	True	False	True	False	Transgressive Up (Overdominance)	26.390705253103437
ENSSSCG00000006869	TRMT13	0.5701512542	17.17773493126296	9.088035229442329e-09	4.91305130444749	Upregulated	TRMT13	0.6522160304	17.17773493126296	9.835659310865175e-09	4.7190461033658115	Upregulated	TRMT13	17.17773493126296	0.6111836423	0.6522160304	0.5701512542	27.105685005933548	25.337492687396793	True	False	True	False	Transgressive Up (Overdominance)	26.33749268739679
ENSSSCG00000024687	FANCA	0.0542151112	1.766015037022182	3.118620185111527e-07	5.025658791591342	Upregulated	FANCA	0.06707500279999999	1.766015037022182	3.583822973137036e-07	4.718578607164793	Upregulated	FANCA	1.766015037022182	0.060645056999999995	0.06707500279999999	0.0542151112	28.120510794839923	25.328959572137094	True	False	True	False	Transgressive Up (Overdominance)	26.328959572137094
ENSSSCG00000046700	-	0.43936413820000003	11.41778466292332	3.726748685359764e-05	4.699721829699152	Upregulated	-	0.1058974224	11.41778466292332	2.840505166905388e-05	6.752471474757152	Upregulated	-	11.41778466292332	0.2726307803	0.43936413820000003	0.1058974224	40.8800278176929	24.987065557284758	True	False	True	False	Transgressive Up (Overdominance)	25.987065557284758
ENSSSCG00000005367	TSTD2	1.1595506744	40.6581165954115	8.288372935316303e-09	5.131905612035764	Upregulated	TSTD2	1.5932524978	40.6581165954115	9.521691126643732e-09	4.673496559185823	Upregulated	TSTD2	40.6581165954115	1.3764015861	1.5932524978	1.1595506744	28.53942875829958	24.518941066499607	True	False	True	False	Transgressive Up (Overdominance)	25.51894106649961
ENSSSCG00000008449	SLC3A1	0.2553252564	6.49821569413255	1.0181317278532506e-06	4.6696354723907785	Upregulated	SLC3A1	0.1447761536	6.49821569413255	8.524087833900937e-07	5.4881477339699005	Upregulated	SLC3A1	6.49821569413255	0.200050705	0.2553252564	0.1447761536	31.48284325782581	24.45073599750843	True	False	True	False	Transgressive Up (Overdominance)	25.45073599750843
ENSSSCG00000012300	FOXP3	0.010911664599999999	0.5297917270173796	0.00016258447033155684	5.6014822053529665	Upregulated	FOXP3	0.021204468000000004	0.5297917270173796	0.00020622319216172908	4.642985122774654	Upregulated	FOXP3	0.5297917270173796	0.0160580663	0.021204468000000004	0.010911664599999999	31.992249323156656	23.98491011504649	True	False	True	False	Transgressive Up (Overdominance)	24.984910115046485
ENSSSCG00000045496	-	0.0168644564	0.4176576924840714	3.472568924480861e-05	4.630263288921735	Upregulated	-	0.013324292199999999	0.4176576924840714	3.460713221781207e-05	4.9701902073686215	Upregulated	-	0.4176576924840714	0.015094374299999998	0.0168644564	0.013324292199999999	26.669758559258167	23.765559148652514	True	False	True	False	Transgressive Up (Overdominance)	24.765559148652514
ENSSSCG00000034040	TMEM11	0.5109090298	16.774450233489258	5.998090120141828e-08	5.037055239891736	Upregulated	TMEM11	0.678333771	16.774450233489258	7.076485723278491e-08	4.628126354532315	Upregulated	TMEM11	16.774450233489258	0.5946214004	0.678333771	0.5109090298	27.2103036019308	23.728903307821984	True	False	True	False	Transgressive Up (Overdominance)	24.72890330782198
ENSSSCG00000038768	GPR37L1	0.015560396399999999	0.38414781522508284	0.00019607572576186517	4.625710830139651	Upregulated	GPR37L1	0.0086183352	0.38414781522508284	0.0001586509353040718	5.478108526909148	Upregulated	GPR37L1	0.38414781522508284	0.0120893658	0.015560396399999999	0.0086183352	30.77567968247622	23.687534002995122	True	False	True	False	Transgressive Up (Overdominance)	24.687534002995122
ENSSSCG00000012914	RAD9A	0.0484212874	1.7731872701622382	2.9013271113277473e-05	5.194559662745206	Upregulated	RAD9A	0.0718773272	1.7731872701622382	3.2715198192679093e-05	4.624664337821769	Upregulated	RAD9A	1.7731872701622382	0.060149307299999996	0.0718773272	0.0484212874	28.47976210795429	23.669632820768527	True	False	True	False	Transgressive Up (Overdominance)	24.669632820768527
ENSSSCG00000039635	-	0.9178009774	31.0455662266481	1.915452701204519e-09	5.08006209127183	Upregulated	-	1.2644155586	31.0455662266481	2.1763105933908415e-09	4.61784464672587	Upregulated	-	31.0455662266481	1.0911082680000002	1.2644155586	0.9178009774	27.453240743519043	23.55329342911812	True	False	True	False	Transgressive Up (Overdominance)	24.55329342911812
ENSSSCG00000001837	FANCI	0.10314205439999999	2.89730312875446	7.255073490546869e-06	4.812006041804101	Upregulated	FANCI	0.11860198560000001	2.89730312875446	7.490273107535688e-06	4.610510565304011	Upregulated	FANCI	2.89730312875446	0.11087202	0.11860198560000001	0.10314205439999999	25.131959431734533	23.42879108724179	True	False	True	False	Transgressive Up (Overdominance)	24.428791087241795
ENSSSCG00000038941	SNAPC5	0.3415226944	8.282750302582278	4.418104958387743e-06	4.600056542022519	Upregulated	SNAPC5	0.2575675238	8.282750302582278	4.250078637970533e-06	5.007087293483809	Upregulated	SNAPC5	8.282750302582278	0.2995451091	0.3415226944	0.2575675238	26.65109511374852	23.252415544840225	True	False	True	False	Transgressive Up (Overdominance)	24.252415544840225
ENSSSCG00000023957	CFAP126	0.2416012752	5.78626565402187	9.829092407771288e-05	4.5819325860442435	Upregulated	CFAP126	0.1888551952	5.78626565402187	9.22491490440615e-05	4.937280184154091	Upregulated	CFAP126	5.78626565402187	0.2152282352	0.2416012752	0.1888551952	25.88432420887996	22.949648648302624	True	False	True	False	Transgressive Up (Overdominance)	23.949648648302624
ENSSSCG00000049952	-	0.0595541466	1.424541827057632	0.00018745773753007703	4.580152209444413	Upregulated	-	0.0074244924000000006	1.424541827057632	0.00012185425700290289	7.583989872350906	Upregulated	-	1.424541827057632	0.0334893195	0.0595541466	0.0074244924000000006	41.537198376265366	22.920111501650364	True	False	True	False	Transgressive Up (Overdominance)	23.920111501650364
ENSSSCG00000049813	-	0.007559940000000001	0.35466066279270436	0.001820802698618907	5.55192072787969	Upregulated	-	0.014981461800000002	0.35466066279270436	0.0021532636911030696	4.565189017352951	Upregulated	-	0.35466066279270436	0.011270700900000001	0.014981461800000002	0.007559940000000001	30.467489550069093	22.67330154609508	True	False	True	False	Transgressive Up (Overdominance)	23.673301546095075
ENSSSCG00000035750	-	0.38725353560000003	12.459120636470896	7.445775444207919e-06	5.007780025665095	Upregulated	-	0.5305543926	12.459120636470896	8.187348411271233e-06	4.553557772190606	Upregulated	-	12.459120636470896	0.4589039641	0.5305543926	0.38725353560000003	26.14973417347932	22.483210789028714	True	False	True	False	Transgressive Up (Overdominance)	23.48321078902871
ENSSSCG00000045084	-	0.009203288600000002	0.21555282881808782	0.0014415197565297556	4.549748215921715	Upregulated	-	0.00390373	0.21555282881808782	0.00124474310656471	5.787044412796418	Upregulated	-	0.21555282881808782	0.0065535093	0.009203288600000002	0.00390373	31.89120667274979	22.421283215880873	True	False	True	False	Transgressive Up (Overdominance)	23.421283215880873
ENSSSCG00000026714	TAF9B	6.9458874654	173.07041543526802	4.080790484074204e-10	4.639056285113563	Upregulated	TAF9B	7.552468257399999	173.07041543526802	4.114094446037881e-10	4.518267106632455	Upregulated	TAF9B	173.07041543526802	7.2491778614	7.552468257399999	6.9458874654	22.874488768833125	21.915742183449968	True	False	True	False	Transgressive Up (Overdominance)	22.915742183449964
ENSSSCG00000049983	-	0.005819334399999999	0.15627903149762065	0.007844747618452691	4.74712625872919	Upregulated	-	0.006831314599999999	0.15627903149762065	0.008042624234726771	4.515817176049203	Upregulated	-	0.15627903149762065	0.006325324499999999	0.006831314599999999	0.005819334399999999	23.706879702001164	21.876860552963066	True	False	True	False	Transgressive Up (Overdominance)	22.876860552963066
ENSSSCG00000014800	RNF121	0.0828581526	2.248955008055852	7.027851159154741e-06	4.762467334598396	Upregulated	RNF121	0.0983547196	2.248955008055852	7.188177014211228e-06	4.515116706437079	Upregulated	RNF121	2.248955008055852	0.09060643609999999	0.0983547196	0.0828581526	23.821139698881197	21.865755880370095	True	False	True	False	Transgressive Up (Overdominance)	22.865755880370095
ENSSSCG00000001555	SLC26A8	0.016062847999999998	0.3640288372213706	0.0007394281980394537	4.502253125119797	Upregulated	SLC26A8	0.004649314999999999	0.3640288372213706	0.000583190374584704	6.290890755974766	Upregulated	SLC26A8	0.3640288372213706	0.0103560815	0.016062847999999998	0.004649314999999999	34.15121402060911	21.662782915045366	True	False	True	False	Transgressive Up (Overdominance)	22.662782915045366
ENSSSCG00000009912	POP5	0.9901440848	23.137867689170257	2.1261816314739294e-09	4.546473626209136	Upregulated	POP5	1.0260409618	23.137867689170257	2.1333908071099247e-09	4.495095683726587	Upregulated	POP5	23.137867689170257	1.0080925233	1.0260409618	0.9901440848	21.952127066103255	21.550627655819053	True	False	True	False	Transgressive Up (Overdominance)	22.55062765581905
ENSSSCG00000007988	JMJD8	2.180969306	49.075644694941964	8.22128481606842e-09	4.491965848773194	Upregulated	JMJD8	1.8558426307999998	49.075644694941964	8.09129464582315e-09	4.724860935065954	Upregulated	JMJD8	49.075644694941964	2.0184059683999998	2.180969306	1.8558426307999998	23.314060433463972	21.501758534579743	True	False	True	False	Transgressive Up (Overdominance)	22.501758534579743
ENSSSCG00000003339	INTS11	0.1358439572	3.170996072405488	7.471188780958745e-08	4.544913794390524	Upregulated	INTS11	0.141290478	3.170996072405488	7.585804300671501e-08	4.488199944118092	Upregulated	INTS11	3.170996072405488	0.13856721760000001	0.141290478	0.1358439572	21.88417222577967	21.443098199480136	True	False	True	False	Transgressive Up (Overdominance)	22.443098199480136
ENSSSCG00000028132	NAA20	0.849810471	32.3475272192667	5.20914746083322e-08	5.250370500514168	Upregulated	NAA20	1.4486668485999998	32.3475272192667	6.235255018015971e-08	4.480857670675402	Upregulated	NAA20	32.3475272192667	1.1492386598	1.4486668485999998	0.849810471	27.146918782645276	21.329169229300405	True	False	True	False	Transgressive Up (Overdominance)	22.329169229300405
ENSSSCG00000014634	C11orf42	0.046081856399999996	1.016983662824724	0.0021976319313131605	4.46395385652388	Upregulated	C11orf42	0.029732382600000003	1.016983662824724	0.0019794803750191256	5.096117615179301	Upregulated	C11orf42	1.016983662824724	0.0379071195	0.046081856399999996	0.029732382600000003	25.828302341060862	21.069068875982264	True	False	True	False	Transgressive Up (Overdominance)	22.069068875982264
ENSSSCG00000036975	PSRC1	0.011603192200000001	0.7607981249848228	4.961183815539232e-06	6.034920020028308	Upregulated	PSRC1	0.034907215199999994	0.7607981249848228	7.144406732143445e-06	4.445916518208878	Upregulated	PSRC1	0.7607981249848228	0.023255203699999998	0.034907215199999994	0.011603192200000001	31.715177850057827	20.79486735409426	True	False	True	False	Transgressive Up (Overdominance)	21.79486735409426
ENSSSCG00000016110	KIAA2012	0.0017484368	0.2930790929410671	0.002462805466336996	7.389080597037963	Upregulated	KIAA2012	0.0135704768	0.2930790929410671	0.003228995000370435	4.4327467397703035	Upregulated	KIAA2012	0.2930790929410671	0.0076594568	0.0135704768	0.0017484368	37.26369161597296	20.596816181216795	True	False	True	False	Transgressive Up (Overdominance)	21.596816181216795
ENSSSCG00000035417	TMEM238	0.9412659586000001	20.2125429433462	2.1427361181490195e-06	4.424504608589534	Upregulated	TMEM238	0.8419091646000002	20.2125429433462	2.105605786799155e-06	4.585442442409955	Upregulated	TMEM238	20.2125429433462	0.8915875616000002	0.9412659586000001	0.8419091646000002	21.67028367586661	20.473785128073153	True	False	True	False	Transgressive Up (Overdominance)	21.473785128073153
ENSSSCG00000040850	GPR17	0.09675210220000001	3.8850022436553404	5.8719356702009094e-05	5.32747861355612	Upregulated	GPR17	0.1838773044	3.8850022436553404	6.970537208023384e-05	4.401100104864707	Upregulated	GPR17	3.8850022436553404	0.1403147033	0.1838773044	0.09675210220000001	26.687777205707423	20.12823143852516	True	False	True	False	Transgressive Up (Overdominance)	21.12823143852516
ENSSSCG00000027072	ATP5IF1	7.044676125600001	148.36730485013862	4.2498821413298584e-08	4.396496014336047	Upregulated	ATP5IF1	6.5522449474	148.36730485013862	5.523114994636301e-08	4.501040104111395	Upregulated	ATP5IF1	148.36730485013862	6.7984605365	7.044676125600001	6.5522449474	20.823661997238194	20.060912127809434	True	False	True	False	Transgressive Up (Overdominance)	21.060912127809434
ENSSSCG00000041465	-	0.0133954358	0.43303679400224915	7.216715167138022e-07	5.0146761892478615	Upregulated	-	0.0209384712	0.43303679400224915	2.1453203862721158e-06	4.370261597782362	Upregulated	-	0.43303679400224915	0.0171669535	0.0209384712	0.0133954358	24.225022832516512	19.68139502000744	True	False	True	False	Transgressive Up (Overdominance)	20.68139502000744
ENSSSCG00000004049	ACAT2	0.46156221959999993	10.734693098086002	3.584486222948758e-13	4.539611995870345	Upregulated	ACAT2	0.5196368478	10.734693098086002	1.0911071647201935e-12	4.368633398414502	Upregulated	ACAT2	10.734693098086002	0.4905995337	0.5196368478	0.46156221959999993	20.88076498387019	19.658067539924758	True	False	True	False	Transgressive Up (Overdominance)	20.658067539924758
ENSSSCG00000003986	-	0.0605777218	1.249674172110734	4.5046331217709344e-07	4.366620856973511	Upregulated	-	0.0285067848	1.249674172110734	3.1828245117377973e-07	5.454102848478223	Upregulated	-	1.249674172110734	0.0445422533	0.0605777218	0.0285067848	27.05592621670835	19.62926988632204	True	False	True	False	Transgressive Up (Overdominance)	20.62926988632204
ENSSSCG00000034367	-	0.007156771000000001	0.49185176052151913	1.1033474583163039e-05	6.10277093866886	Upregulated	-	0.0240778924	0.49185176052151913	1.5712800815734727e-05	4.3524425464864915	Upregulated	-	0.49185176052151913	0.0156173317	0.0240778924	0.007156771000000001	30.493969006339228	19.427525480657067	True	False	True	False	Transgressive Up (Overdominance)	20.427525480657067
ENSSSCG00000022395	SLC25A35	0.20608250820000001	4.515479183981684	8.482848834558772e-07	4.453585132438533	Upregulated	SLC25A35	0.22269902319999998	4.515479183981684	9.192909070268726e-07	4.34171195973393	Upregulated	SLC25A35	4.515479183981684	0.21439076569999999	0.22269902319999998	0.20608250820000001	20.061910802167	19.27615172755587	True	False	True	False	Transgressive Up (Overdominance)	20.27615172755587
ENSSSCG00000005922	-	0.0234731844	0.996157251828069	4.581538082290576e-05	5.407288023888095	Upregulated	-	0.049574365999999995	0.996157251828069	5.7287875193810126e-05	4.328707274607837	Upregulated	-	0.996157251828069	0.0365237752	0.049574365999999995	0.0234731844	26.274213751815804	19.094200535576576	True	False	True	False	Transgressive Up (Overdominance)	20.094200535576576
ENSSSCG00000024058	SLC5A2	0.0207661392	0.4135260645072304	0.0006031800526390411	4.315673342004662	Upregulated	SLC5A2	0.019713046	0.4135260645072304	0.000705332650445651	4.390755645614512	Upregulated	SLC5A2	0.4135260645072304	0.020239592600000002	0.0207661392	0.019713046	19.431540924753115	18.913478404653592	True	False	True	False	Transgressive Up (Overdominance)	19.913478404653592
ENSSSCG00000028637	CYP27B1	0.018615029999999998	0.4368857131954182	5.715623863691716e-05	4.552716081953806	Upregulated	CYP27B1	0.022120265	0.4368857131954182	5.495971090353845e-05	4.303815354081589	Upregulated	CYP27B1	0.4368857131954182	0.0203676475	0.022120265	0.018615029999999998	20.449984009955898	18.7504737486381	True	False	True	False	Transgressive Up (Overdominance)	19.7504737486381
ENSSSCG00000003491	AKR7A2	0.20410084199999998	3.991948057694106	1.7235781057717747e-08	4.289738909576189	Upregulated	AKR7A2	0.1489967088	3.991948057694106	1.7458684327497923e-08	4.74374058043473	Upregulated	AKR7A2	3.991948057694106	0.17654877539999997	0.20410084199999998	0.1489967088	21.611020941095163	18.558704503992722	True	False	True	False	Transgressive Up (Overdominance)	19.558704503992722
ENSSSCG00000022295	-	0.5020707068	9.742822966826541	2.5240063021212406e-06	4.278377392516015	Upregulated	-	0.30222822	9.742822966826541	2.018964331572965e-06	5.010629570498352	Upregulated	-	9.742822966826541	0.4021494634	0.5020707068	0.30222822	23.226870488537223	18.405280640496713	True	False	True	False	Transgressive Up (Overdominance)	19.405280640496713
ENSSSCG00000010104	-	0.8214816307999999	19.876422333268856	2.993297782816976e-08	4.596685976070406	Upregulated	-	1.0303210842000001	19.876422333268856	3.589143054593536e-08	4.269892194657435	Upregulated	-	19.876422333268856	0.9259013575	1.0303210842000001	0.8214816307999999	20.467105725966988	18.29148363366944	True	False	True	False	Transgressive Up (Overdominance)	19.29148363366944
ENSSSCG00000021467	EME2	0.40116350800000006	7.639963585191602	3.297374623663996e-07	4.251303480178937	Upregulated	EME2	0.30945037540000003	7.639963585191602	3.1084980023045164e-07	4.625785784655657	Upregulated	EME2	7.639963585191602	0.35530694170000005	0.40116350800000006	0.30945037540000003	20.50243265340515	18.044512855320832	True	False	True	False	Transgressive Up (Overdominance)	19.04451285532083
ENSSSCG00000016042	ANKAR	0.0604943248	1.149527027060918	6.824524201839027e-08	4.248096772008351	Upregulated	ANKAR	0.0466628546	1.149527027060918	6.061488966569472e-08	4.622622009212206	Upregulated	ANKAR	1.149527027060918	0.0535785897	0.0604943248	0.0466628546	20.454969858247647	18.00222923160749	True	False	True	False	Transgressive Up (Overdominance)	19.00222923160749
ENSSSCG00000021307	USP44	0.0346054894	0.6466452535210335	9.68947276883876e-06	4.223901660690982	Upregulated	USP44	0.0067779968	0.6466452535210335	5.774315475367013e-06	6.575971707737374	Upregulated	USP44	0.6466452535210335	0.0206917431	0.0346054894	0.0067779968	30.251366808291444	17.686204551149434	True	False	True	False	Transgressive Up (Overdominance)	18.686204551149434
ENSSSCG00000047003	-	0.07629888500000001	1.70645036788519	1.2272420289581406e-05	4.48319266975968	Upregulated	-	0.0918953556	1.70645036788519	1.3413051280430423e-05	4.21486269461909	Upregulated	-	1.70645036788519	0.08409712030000001	0.0918953556	0.07629888500000001	19.29142450773299	17.569495234481575	True	False	True	False	Transgressive Up (Overdominance)	18.569495234481575
ENSSSCG00000031407	STKLD1	0.07950531459999999	1.4674530416216902	1.607286023186636e-07	4.206119225933778	Upregulated	STKLD1	0.05415430579999999	1.4674530416216902	1.072585738495765e-07	4.760094476883507	Upregulated	STKLD1	1.4674530416216902	0.06682981019999999	0.07950531459999999	0.05415430579999999	20.958060889744832	17.457294949458515	True	False	True	False	Transgressive Up (Overdominance)	18.457294949458515
ENSSSCG00000037432	PLPPR3	0.024698641799999997	0.5691204744920728	1.5989482661058071e-06	4.526230468292401	Upregulated	PLPPR3	0.031166414600000004	0.5691204744920728	2.6749750051758183e-06	4.1906699810700445	Upregulated	PLPPR3	0.5691204744920728	0.0279325282	0.031166414600000004	0.024698641799999997	19.37482860187617	17.260697670757185	True	False	True	False	Transgressive Up (Overdominance)	18.260697670757185
ENSSSCG00000017509	-	10.537340586000001	191.8799368837268	3.516854486077868e-08	4.186621159442708	Upregulated	-	10.2647928858	191.8799368837268	3.9389026928405455e-08	4.224427446709551	Upregulated	-	191.8799368837268	10.4010667359	10.537340586000001	10.2647928858	17.448101695323224	17.209522157674215	True	False	True	False	Transgressive Up (Overdominance)	18.209522157674215
ENSSSCG00000038558	GOLPH3L	0.3977187022	16.15107086138218	3.7870664760398467e-07	5.343737608021175	Upregulated	GOLPH3L	0.8922812751999999	16.15107086138218	5.85038857040795e-07	4.177987447779992	Upregulated	GOLPH3L	16.15107086138218	0.6449999887	0.8922812751999999	0.3977187022	24.04042037882005	17.100873917545794	True	False	True	False	Transgressive Up (Overdominance)	18.100873917545798
ENSSSCG00000036192	C7orf26	0.044570224799999995	0.8033508123574077	0.00012371880258661445	4.171877987973594	Upregulated	C7orf26	0.0425055916	0.8033508123574077	0.00015255060247764568	4.240305585592649	Upregulated	C7orf26	0.8033508123574077	0.0435379082	0.044570224799999995	0.0425055916	17.4517549319792	17.02438322809195	True	False	True	False	Transgressive Up (Overdominance)	18.024383228091946
ENSSSCG00000033432	CHMP4A	0.0370508716	0.6403107425749729	5.4660366640602076e-05	4.111192827848349	Upregulated	CHMP4A	0.0253051154	0.6403107425749729	4.643920216772404e-05	4.661271255786884	Upregulated	CHMP4A	0.6403107425749729	0.0311779935	0.0370508716	0.0253051154	19.537265894771995	16.28193467316361	True	False	True	False	Transgressive Up (Overdominance)	17.28193467316361
ENSSSCG00000012768	ZFP92	0.16532135180000002	2.9782858094068905	0.0002447887639172909	4.171137237307567	Upregulated	ZFP92	0.1727977616	2.9782858094068905	0.0002447035920811253	4.107325773676687	Upregulated	ZFP92	2.9782858094068905	0.1690595567	0.1727977616	0.16532135180000002	16.61678468548173	16.235673551727828	True	False	True	False	Transgressive Up (Overdominance)	17.235673551727828
ENSSSCG00000030603	TATDN1	0.427828794	9.968477566953656	2.9127799458497107e-06	4.542267698192754	Upregulated	TATDN1	0.5790436654	9.968477566953656	3.261597089397706e-06	4.105629135878498	Upregulated	TATDN1	9.968477566953656	0.5034362297	0.5790436654	0.427828794	18.800874428314224	16.215415973970615	True	False	True	False	Transgressive Up (Overdominance)	17.215415973970615
ENSSSCG00000032903	-	0.0080190118	0.70484498763093	0.0054210120407134025	6.457737737590291	Upregulated	-	0.0413698408	0.70484498763093	0.00737401312721131	4.090654698152236	Upregulated	-	0.70484498763093	0.024694426300000002	0.0413698408	0.0080190118	27.542675139245084	16.03765288917742	True	False	True	False	Transgressive Up (Overdominance)	17.03765288917742
ENSSSCG00000026083	DNAJC24	0.3070057016	5.230098633026884	1.0541244229963285e-06	4.090500799954678	Upregulated	DNAJC24	0.2176248228	5.230098633026884	9.523750392700578e-07	4.586923125845705	Upregulated	DNAJC24	5.230098633026884	0.2623152622	0.3070057016	0.2176248228	18.93821704906839	16.03583550979525	True	False	True	False	Transgressive Up (Overdominance)	17.03583550979525
ENSSSCG00000012903	PITPNM1	0.2080577484	5.532752168278314	5.224713673253183e-09	4.732941379023154	Upregulated	PITPNM1	0.3283629396	5.532752168278314	6.881065196990929e-09	4.074634088881917	Upregulated	PITPNM1	5.532752168278314	0.268210344	0.3283629396	0.2080577484	19.628407114224927	15.849502489587026	True	False	True	False	Transgressive Up (Overdominance)	16.849502489587024
ENSSSCG00000039159	-	0.038776092	0.6468407216636243	0.00021408629328761096	4.060171190438093	Upregulated	-	0.027455352	0.6468407216636243	0.00018148908098777983	4.558251193063998	Upregulated	-	0.6468407216636243	0.033115722	0.038776092	0.027455352	18.532738004734558	15.681431477510015	True	False	True	False	Transgressive Up (Overdominance)	16.681431477510017
ENSSSCG00000015810	-	0.083876266	4.028059131192248	2.717524683438176e-05	5.585678414753378	Upregulated	-	0.24292183200000003	4.028059131192248	3.671210951931983e-05	4.05152080243832	Upregulated	-	4.028059131192248	0.16339904900000002	0.24292183200000003	0.083876266	23.6516681452182	15.58170901326089	True	False	True	False	Transgressive Up (Overdominance)	16.581709013260888
ENSSSCG00000026246	B3GAT2	0.1938542296	3.380934980531258	7.204313584119199e-07	4.1243781538040105	Upregulated	B3GAT2	0.2057329384	3.380934980531258	1.0302860522054704e-06	4.0385775748809785	Upregulated	B3GAT2	3.380934980531258	0.19979358400000002	0.2057329384	0.1938542296	15.922139904809242	15.433610518690076	True	False	True	False	Transgressive Up (Overdominance)	16.433610518690077
ENSSSCG00000025190	COQ10A	4.1904293774	94.1813812714586	1.0335097437524057e-08	4.490271897371451	Upregulated	COQ10A	5.733490365200001	94.1813812714586	1.1500898037975077e-08	4.037956303428033	Upregulated	COQ10A	94.1813812714586	4.9619598713	5.733490365200001	4.1904293774	17.980681769758792	15.426535194530372	True	False	True	False	Transgressive Up (Overdominance)	16.426535194530373
ENSSSCG00000037445	-	0.5696328101999999	9.300700920247204	3.6633738457036925e-09	4.029235293430632	Upregulated	-	0.47969205600000003	9.300700920247204	3.2176046965976233e-09	4.277158991910212	Upregulated	-	9.300700920247204	0.5246624330999999	0.5696328101999999	0.47969205600000003	16.727019000185408	15.327537237508665	True	False	True	False	Transgressive Up (Overdominance)	16.327537237508665
ENSSSCG00000017211	GGA3	0.0308877874	0.727295633164968	1.3657909607588457e-07	4.557433479583916	Upregulated	GGA3	0.0446636454	0.727295633164968	2.0001992712421877e-07	4.025369001744889	Upregulated	GGA3	0.727295633164968	0.0377757164	0.0446636454	0.0308877874	18.252993787431336	15.283839499696727	True	False	True	False	Transgressive Up (Overdominance)	16.28383949969673
ENSSSCG00000005015	SOS2	0.014879972600000003	0.31119169619349163	3.3991524424281263e-05	4.386359789134313	Upregulated	SOS2	0.0191969748	0.31119169619349163	3.840236222851515e-05	4.018852680603228	Upregulated	SOS2	0.31119169619349163	0.0170384737	0.0191969748	0.014879972600000003	17.264059426490274	15.21045500322747	True	False	True	False	Transgressive Up (Overdominance)	16.21045500322747
ENSSSCG00000031307	-	0.8406686327999999	13.608697262429539	2.2623002913924158e-07	4.016847912497667	Upregulated	-	0.27938330100000003	13.608697262429539	1.5619878780121215e-07	5.606139364371935	Upregulated	-	13.608697262429539	0.5600259669	0.8406686327999999	0.27938330100000003	23.300118328012374	15.187944609165795	True	False	True	False	Transgressive Up (Overdominance)	16.187944609165797
ENSSSCG00000017194	CDK3	0.0159835754	0.2582772214903532	0.0027801741871460546	4.014258342970056	Upregulated	CDK3	0.0087738688	0.2582772214903532	0.001982509799658226	4.879563468561977	Upregulated	CDK3	0.2582772214903532	0.0123787221	0.0159835754	0.0087738688	19.86461101589422	15.15891407440373	True	False	True	False	Transgressive Up (Overdominance)	16.15891407440373
ENSSSCG00000002764	SMPD3	0.025447514000000004	0.42398711542884315	0.0006967348780738698	4.058423793719729	Upregulated	SMPD3	0.026329749599999997	0.42398711542884315	0.0007160632976729308	4.009254716995765	Upregulated	SMPD3	0.42398711542884315	0.0258886318	0.026329749599999997	0.025447514000000004	15.377347350926563	15.102968006533688	True	False	True	False	Transgressive Up (Overdominance)	16.10296800653369
ENSSSCG00000013633	CARM1	0.49012717759999996	12.96268617048224	2.9215114583728196e-09	4.725064752443873	Upregulated	CARM1	0.8152996164000001	12.96268617048224	4.163193596474061e-09	3.990890562764347	Upregulated	CARM1	12.96268617048224	0.6527133970000001	0.8152996164000001	0.49012717759999996	18.85969068516337	14.899291388998423	True	False	True	False	Transgressive Up (Overdominance)	15.899291388998423
ENSSSCG00000023743	CLDN6	0.624266356	11.29303522954639	0.010248865145095832	4.177127765438523	Upregulated	CLDN6	0.710303691	11.29303522954639	0.010614131483598823	3.9908534990930145	Upregulated	CLDN6	11.29303522954639	0.6672850235000001	0.710303691	0.624266356	15.923855371896249	14.898882932239177	True	False	True	False	Transgressive Up (Overdominance)	15.898882932239177
ENSSSCG00000005611	ZNF79	1.246624757	19.642133153569283	6.309181419389342e-11	3.977852442095524	Upregulated	ZNF79	0.9577519814000001	19.642133153569283	5.293476191573472e-11	4.358155700628646	Upregulated	ZNF79	19.642133153569283	1.1021883692	1.246624757	0.9577519814000001	16.821031052819134	14.756251464825741	True	False	True	False	Transgressive Up (Overdominance)	15.756251464825741
ENSSSCG00000009904	DYNLL1	0.7621211894	19.148110826706322	0.004043267567080408	4.651037823659457	Upregulated	DYNLL1	1.223054103	19.148110826706322	0.004673588687692185	3.9686419318983317	Upregulated	DYNLL1	19.148110826706322	0.9925876462	1.223054103	0.7621211894	18.291103309629648	14.655980205404147	True	False	True	False	Transgressive Up (Overdominance)	15.655980205404145
ENSSSCG00000011563	FANCD2	0.11959733939999999	3.316303204230752	7.44477401638203e-08	4.793318715776481	Upregulated	FANCD2	0.21259858659999997	3.316303204230752	1.1203390967236285e-07	3.963372005460552	Upregulated	FANCD2	3.316303204230752	0.166097963	0.21259858659999997	0.11959733939999999	18.96594747059452	14.59889582177849	True	False	True	False	Transgressive Up (Overdominance)	15.59889582177849
ENSSSCG00000005918	DGAT1	0.6197710486	9.660401690434838	2.7652312924729043e-07	3.962275910284922	Upregulated	DGAT1	0.5975086548	9.660401690434838	2.6003225246239576e-07	4.015051663678241	Upregulated	DGAT1	9.660401690434838	0.6086398517	0.6197710486	0.5975086548	14.872114951809749	14.587048979226614	True	False	True	False	Transgressive Up (Overdominance)	15.587048979226616
ENSSSCG00000033442	HCN2	0.9866281092000001	22.62102586181168	6.797512128229681e-08	4.51901415615585	Upregulated	HCN2	1.4539413248000002	22.62102586181168	7.680484906504983e-08	3.9596234027227832	Upregulated	HCN2	22.62102586181168	1.2202847170000002	1.4539413248000002	0.9866281092000001	17.537498295827366	14.558417300590424	True	False	True	False	Transgressive Up (Overdominance)	15.558417300590422
ENSSSCG00000002819	ARL2BP	0.5044763022000001	15.621069061757236	0.00011249060353196014	4.952562880348626	Upregulated	ARL2BP	1.0298694084000002	15.621069061757236	0.00014454720192653392	3.9229598762626576	Upregulated	ARL2BP	15.621069061757236	0.7671728553000001	1.0298694084000002	0.5044763022000001	19.361863631956417	14.168009588736158	True	False	True	False	Transgressive Up (Overdominance)	15.168009588736156
ENSSSCG00000008493	CEBPZ	1.1728738508000003	20.92111355091776	2.1788365770199732e-07	4.156839885939999	Upregulated	CEBPZ	1.4092444956	20.92111355091776	2.1950487012202212e-07	3.891965805224316	Upregulated	CEBPZ	20.92111355091776	1.2910591732000003	1.4092444956	1.1728738508000003	15.20461244937596	13.845623748212963	True	False	True	False	Transgressive Up (Overdominance)	14.845623748212963
ENSSSCG00000006294	NME7	0.0872035962	2.6860713114248638	1.59508731371157e-07	4.94496616486774	Upregulated	NME7	0.1827511818	2.6860713114248638	2.1794097148201596e-07	3.877544965983392	Upregulated	NME7	2.6860713114248638	0.134977389	0.1827511818	0.0872035962	18.900157584355583	13.697969583389385	True	False	True	False	Transgressive Up (Overdominance)	14.697969583389385
ENSSSCG00000015707	GPR39	0.0056900578	0.1234002809595797	0.04034330490444696	4.438758561413016	Upregulated	GPR39	0.0084911374	0.1234002809595797	0.04558655816861967	3.861244051228263	Upregulated	GPR39	0.1234002809595797	0.0070905976	0.0084911374	0.0056900578	16.40336822379819	13.53283289934511	True	False	True	False	Transgressive Up (Overdominance)	14.532832899345111
ENSSSCG00000039395	GAS2L2	0.0090857112	0.16573936696358701	0.00070433258689429	4.189173058375834	Upregulated	GAS2L2	0.011427725599999999	0.16573936696358701	0.000847302913925727	3.8583061117248194	Upregulated	GAS2L2	0.16573936696358701	0.0102567184	0.011427725599999999	0.0090857112	15.159102794865365	13.503267996178263	True	False	True	False	Transgressive Up (Overdominance)	14.503267996178263
ENSSSCG00000046127	-	0.0169060344	0.24309041046313457	0.004689945758228874	3.8458827867177354	Upregulated	-	0.0027820642	0.24309041046313457	0.0033371310295360517	6.449193459740233	Upregulated	-	0.24309041046313457	0.0098440493	0.0169060344	0.0027820642	23.694148013169194	13.378913748284731	True	False	True	False	Transgressive Up (Overdominance)	14.37891374828473
ENSSSCG00000038623	TMED1	0.26914054479999994	3.8594997497257197	3.392057002729137e-07	3.8419822163247552	Upregulated	TMED1	0.2757565394	3.8594997497257197	3.027571241701402e-07	3.806946860261784	Upregulated	TMED1	3.8594997497257197	0.27244854209999997	0.2757565394	0.26914054479999994	13.165976884945572	12.996040703597979	True	False	True	False	Transgressive Up (Overdominance)	13.996040703597979
ENSSSCG00000027334	EIF1AD	1.973100014	30.448079030174405	6.188564504426385e-07	3.9478152198926364	Upregulated	EIF1AD	2.1799994844	30.448079030174405	6.870189048489031e-07	3.8039515124503858	Upregulated	EIF1AD	30.448079030174405	2.0765497492	2.1799994844	1.973100014	13.66282184758861	12.967012032828352	True	False	True	False	Transgressive Up (Overdominance)	13.967012032828352
ENSSSCG00000038042	MRPS18C	0.2173851688	3.40290624884875	1.6993478567873648e-07	3.9684419848190435	Upregulated	MRPS18C	0.24492726280000002	3.40290624884875	1.687572613794282e-07	3.796342131120698	Upregulated	MRPS18C	3.40290624884875	0.2311562158	0.24492726280000002	0.2173851688	13.721240512922213	12.893538064921165	True	False	True	False	Transgressive Up (Overdominance)	13.893538064921165
ENSSSCG00000001654	PPP2R5D	0.29724688619999995	5.343127562595901	2.478549474825785e-07	4.167950858422568	Upregulated	PPP2R5D	0.3870797022	5.343127562595901	2.5063975656003075e-07	3.7869818984240036	Upregulated	PPP2R5D	5.343127562595901	0.34216329419999997	0.3870797022	0.29724688619999995	14.61572399251206	12.803688315940585	True	False	True	False	Transgressive Up (Overdominance)	13.803688315940587
ENSSSCG00000004765	RMDN3	0.1311058862	1.8088705607636861	6.352998475104202e-09	3.786284811085073	Upregulated	RMDN3	0.11594208539999999	1.8088705607636861	5.963808258458769e-09	3.9636129300187464	Upregulated	RMDN3	1.8088705607636861	0.12352398579999999	0.1311058862	0.11594208539999999	13.6438810976555	12.797020203992078	True	False	True	False	Transgressive Up (Overdominance)	13.797020203992078
ENSSSCG00000005661	ENDOG	0.6166696934	8.45179026275779	1.1734091669962908e-07	3.776687115141787	Upregulated	ENDOG	0.6155870504	8.45179026275779	1.3681946369326125e-07	3.7792221778986383	Upregulated	ENDOG	8.45179026275779	0.6161283718999999	0.6166696934	0.6155870504	12.717580050232694	12.705538561752498	True	False	True	False	Transgressive Up (Overdominance)	13.705538561752498
ENSSSCG00000011561	PRRT3	0.0873540542	2.0894284409090944	5.067137071721674e-07	4.580089877825776	Upregulated	PRRT3	0.1540202028	2.0894284409090944	6.48000816897826e-07	3.7619168433754164	Upregulated	PRRT3	2.0894284409090944	0.1206871285	0.1540202028	0.0873540542	16.312769529594817	12.565937473944778	True	False	True	False	Transgressive Up (Overdominance)	13.565937473944777
ENSSSCG00000002354	COQ6	0.021626476	0.5261936485186214	0.00045728217933526603	4.604723329698674	Upregulated	COQ6	0.038927115	0.5261936485186214	0.0006739756021050652	3.756746502893624	Upregulated	COQ6	0.5261936485186214	0.0302767955	0.038927115	0.021626476	16.379436622301107	12.51740678749559	True	False	True	False	Transgressive Up (Overdominance)	13.51740678749559
ENSSSCG00000017159	TBC1D16	0.31759643719999997	7.624046561644889	1.2007277150213356e-08	4.585290296597802	Upregulated	TBC1D16	0.5715216838	7.624046561644889	2.52146092545723e-08	3.7376767889993077	Upregulated	TBC1D16	7.624046561644889	0.4445590605	0.5715216838	0.31759643719999997	16.1496820986396	12.339907789592932	True	False	True	False	Transgressive Up (Overdominance)	13.339907789592932
ENSSSCG00000003196	PTOV1	3.8268864347999996	50.79826727635014	1.441472676507772e-05	3.7305362937629836	Upregulated	PTOV1	2.8374225433999998	50.79826727635014	1.2383801900436006e-05	4.1621263726184825	Upregulated	PTOV1	50.79826727635014	3.3321544890999997	3.8268864347999996	2.8374225433999998	14.244871581590603	12.274046183971736	True	False	True	False	Transgressive Up (Overdominance)	13.274046183971736
ENSSSCG00000040406	IL17C	0.010337221800000001	0.19761763011629213	0.0015299884629885495	4.256791251647268	Upregulated	IL17C	0.0149028314	0.19761763011629213	0.0018879514028391563	3.729053299672637	Upregulated	IL17C	0.19761763011629213	0.0126200266	0.0149028314	0.010337221800000001	14.659050204877708	12.260408362151377	True	False	True	False	Transgressive Up (Overdominance)	13.260408362151377
ENSSSCG00000016726	ADCY1	0.2176604008	3.28775130996789	0.00014433332230549706	3.916950310318644	Upregulated	ADCY1	0.24869412	3.28775130996789	0.00015019303126441772	3.7246568730018588	Upregulated	ADCY1	3.28775130996789	0.23317726039999997	0.24869412	0.2176604008	13.09979388353724	12.220060490243558	True	False	True	False	Transgressive Up (Overdominance)	13.220060490243558
ENSSSCG00000028210	NT5C	0.0768338794	1.1018533569701443	1.3807938039236041e-05	3.842045823377944	Upregulated	NT5C	0.0836675996	1.1018533569701443	1.6243992304497754e-05	3.719119376459996	Upregulated	NT5C	1.1018533569701443	0.0802507395	0.0836675996	0.0768338794	12.730133377402014	12.169415188650209	True	False	True	False	Transgressive Up (Overdominance)	13.16941518865021
ENSSSCG00000002953	-	0.6094611938	8.015134478085356	6.378782182315165e-06	3.717120457934253	Upregulated	-	0.5665416731999999	8.015134478085356	6.180445649676017e-06	3.822472740528472	Upregulated	-	8.015134478085356	0.5880014334999999	0.6094611938	0.5665416731999999	12.63114785346073	12.151181009755303	True	False	True	False	Transgressive Up (Overdominance)	13.151181009755303
ENSSSCG00000043978	-	0.0094354246	0.141371859328819	0.0026104620844052983	3.905263722438269	Upregulated	-	0.010887340399999999	0.141371859328819	0.0030420116984951197	3.698771498831026	Upregulated	-	0.141371859328819	0.0101613825	0.010887340399999999	0.0094354246	12.912659948468526	11.984976508020177	True	False	True	False	Transgressive Up (Overdominance)	12.984976508020177
ENSSSCG00000035477	-	0.0247369278	0.6386960303578025	2.170266185203119e-09	4.690391242656927	Upregulated	-	0.049255465000000005	0.6386960303578025	4.739283869685156e-08	3.6967737751723906	Upregulated	-	0.6386960303578025	0.0369961964	0.049255465000000005	0.0247369278	16.263829596217697	11.96700843972953	True	False	True	False	Transgressive Up (Overdominance)	12.967008439729529
ENSSSCG00000031360	ADO	0.6408972072	12.649990715513988	1.2800153075154845e-06	4.302899532702352	Upregulated	ADO	0.9757198222	12.649990715513988	1.8073204599329041e-06	3.6965255782339916	Upregulated	ADO	12.649990715513988	0.8083085147	0.9757198222	0.6408972072	14.649953557904775	11.964777826273403	True	False	True	False	Transgressive Up (Overdominance)	12.964777826273405
ENSSSCG00000051561	-	0.4147442694	5.335645654891864	0.00208164846315799	3.6853689065652913	Upregulated	-	0.41333884559999995	5.335645654891864	0.0021429666890100288	3.690265999276662	Upregulated	-	5.335645654891864	0.41404155749999993	0.4147442694	0.41333884559999995	11.886739406326054	11.864905071770629	True	False	True	False	Transgressive Up (Overdominance)	12.864905071770629
ENSSSCG00000035820	TXNDC17	0.7408120894	9.604340292215403	4.763116223559509e-07	3.6965069733135576	Upregulated	TXNDC17	0.7542858796	9.604340292215403	4.543612242806555e-07	3.6705031970104978	Upregulated	TXNDC17	9.604340292215403	0.7475489845000001	0.7542858796	0.7408120894	11.847773846739004	11.733024111903848	True	False	True	False	Transgressive Up (Overdominance)	12.733024111903847
ENSSSCG00000000863	SYCP3	0.69265456	13.54978000726312	2.888082794049795e-06	4.289989585839183	Upregulated	SYCP3	1.0661820838000002	13.54978000726312	3.9684609030734695e-06	3.6677436789653477	Upregulated	SYCP3	13.54978000726312	0.8794183219000001	1.0661820838000002	0.69265456	14.407661712105977	11.708692270432913	True	False	True	False	Transgressive Up (Overdominance)	12.708692270432914
ENSSSCG00000038526	FBXL18	0.173754293	4.044297429710863	1.7414609322426253e-06	4.540768572751404	Upregulated	FBXL18	0.3238932968	4.044297429710863	2.4312349398393304e-06	3.642298585280079	Upregulated	FBXL18	4.044297429710863	0.2488237949	0.3238932968	0.173754293	15.253660271262357	11.486511668094709	True	False	True	False	Transgressive Up (Overdominance)	12.486511668094709
ENSSSCG00000032578	TNFRSF17	0.0426730136	1.5346904282241125	0.03362541680401885	5.168479861557807	Upregulated	TNFRSF17	0.12348537959999999	1.5346904282241125	0.04226069189564931	3.635535525035094	Upregulated	TNFRSF17	1.5346904282241125	0.08307919659999999	0.12348537959999999	0.0426730136	17.472619994306886	11.428114430998702	True	False	True	False	Transgressive Up (Overdominance)	12.428114430998702
ENSSSCG00000045919	-	0.2732376756	5.053231882902023	0.001058247644450067	4.20897805428105	Upregulated	-	0.410971637	5.053231882902023	0.0012389018003336237	3.6200956483357665	Upregulated	-	5.053231882902023	0.3421046563	0.410971637	0.2732376756	13.771011706051494	11.295816615933578	True	False	True	False	Transgressive Up (Overdominance)	12.295816615933578
ENSSSCG00000029264	PKMYT1	0.0231215418	0.7082994135137529	0.004559832591512484	4.937049839174543	Upregulated	PKMYT1	0.05798116799999999	0.7082994135137529	0.0060841116851128455	3.61070304657337	Upregulated	PKMYT1	0.7082994135137529	0.040551354899999996	0.05798116799999999	0.0231215418	16.46672621076227	11.216025270718124	True	False	True	False	Transgressive Up (Overdominance)	12.216025270718124
ENSSSCG00000036227	-	0.8455623681999999	24.13412855677522	3.051854835622852e-05	4.835019753253655	Upregulated	-	1.9868637734	24.13412855677522	4.636965322425812e-05	3.602509869728851	Upregulated	-	24.13412855677522	1.4162130708	1.9868637734	0.8455623681999999	16.04131182968264	11.14684614007328	True	False	True	False	Transgressive Up (Overdominance)	12.14684614007328
ENSSSCG00000004762	DNAJC17	0.0945687136	1.5312984092962947	0.0001840744073570775	4.017248670716203	Upregulated	DNAJC17	0.1271084828	1.5312984092962947	0.0002160957454957858	3.590623233726582	Upregulated	DNAJC17	1.5312984092962947	0.1108385982	0.1271084828	0.0945687136	12.815569974398095	11.047177147930638	True	False	True	False	Transgressive Up (Overdominance)	12.047177147930638
ENSSSCG00000028274	FAM131B	0.0737694296	1.5347859369105037	2.137116337202761e-05	4.378870560127411	Upregulated	FAM131B	0.1283068888	1.5347859369105037	2.737253035737053e-05	3.580366914892315	Upregulated	FAM131B	1.5347859369105037	0.1010381592	0.1283068888	0.0737694296	14.190161311950185	10.961835808386493	True	False	True	False	Transgressive Up (Overdominance)	11.961835808386493
ENSSSCG00000002290	PLEK2	0.0188683288	1.302240275073245	1.2588095636142255e-06	6.108885206441194	Upregulated	PLEK2	0.1100079298	1.302240275073245	3.3303659662735255e-06	3.5653162356198753	Upregulated	PLEK2	1.302240275073245	0.06443812930000001	0.1100079298	0.0188683288	19.20915705064152	10.83769458657011	True	False	True	False	Transgressive Up (Overdominance)	11.837694586570112
ENSSSCG00000016436	CHPF2	1.0125312056	11.968027867203466	6.873084551003029e-06	3.5631471628307994	Upregulated	CHPF2	0.8079063378000001	11.968027867203466	6.080909138430653e-06	3.8888535812445557	Upregulated	CHPF2	11.968027867203466	0.9102187717000001	1.0125312056	0.8079063378000001	12.148517959974594	10.819910143027661	True	False	True	False	Transgressive Up (Overdominance)	11.819910143027661
ENSSSCG00000001424	SKIV2L	0.3005359512	4.595050318330427	2.561628491361757e-10	3.9344711731224824	Upregulated	SKIV2L	0.3904986176	4.595050318330427	4.3948407589129835e-10	3.556691313686097	Upregulated	SKIV2L	4.595050318330427	0.34551728439999996	0.3904986176	0.3005359512	12.29904617162599	10.767135941662366	True	False	True	False	Transgressive Up (Overdominance)	11.767135941662364
ENSSSCG00000022903	NAPEPLD	0.3993717506	4.686931389204294	3.987024077814179e-08	3.5528394826753886	Upregulated	NAPEPLD	0.3706484734	4.686931389204294	6.722161699000384e-08	3.660520201280778	Upregulated	NAPEPLD	4.686931389204294	0.385010112	0.3993717506	0.3706484734	11.17352802724385	10.73576093492551	True	False	True	False	Transgressive Up (Overdominance)	11.73576093492551
ENSSSCG00000036883	FABP3	3.9472606602	46.51882034229772	5.091027511511603e-06	3.558890815481322	Upregulated	FABP3	3.993628787	46.51882034229772	5.19033070546532e-06	3.542042368634114	Upregulated	FABP3	46.51882034229772	3.9704447236	3.993628787	3.9472606602	10.716274518517697	10.648258469521524	True	False	True	False	Transgressive Up (Overdominance)	11.648258469521524
ENSSSCG00000039405	-	0.14466846660000002	2.7055728854518444	0.02091738459418234	4.225111709750112	Upregulated	-	0.2323255482	2.7055728854518444	0.025711791846714613	3.54171438943915	Upregulated	-	2.7055728854518444	0.18849700740000003	0.2323255482	0.14466846660000002	13.353399678704097	10.645610680417818	True	False	True	False	Transgressive Up (Overdominance)	11.645610680417816
ENSSSCG00000008394	FANCL	0.0567388608	0.9562619951850451	0.0013013213626512673	4.074996850066117	Upregulated	FANCL	0.08273911599999999	0.9562619951850451	0.0015118902930660373	3.5307644909754794	Upregulated	FANCL	0.9562619951850451	0.0697389884	0.08273911599999999	0.0567388608	12.712014141935061	10.557556345961506	True	False	True	False	Transgressive Up (Overdominance)	11.557556345961506
ENSSSCG00000032022	GCHFR	0.19521259559999998	2.24606688162728	1.0469143427392868e-06	3.5242828405528215	Upregulated	GCHFR	0.1467726068	2.24606688162728	2.7912308480714213e-07	3.9357462496919298	Upregulated	GCHFR	2.24606688162728	0.17099260119999998	0.19521259559999998	0.1467726068	12.13546238763973	10.505747745035771	True	False	True	False	Transgressive Up (Overdominance)	11.505747745035773
ENSSSCG00000012980	KAT5	0.4079269826	5.93854573540258	2.0848539829299507e-07	3.8637268355564003	Upregulated	KAT5	0.5182262505999999	5.93854573540258	2.4042026606106207e-07	3.518455677193823	Upregulated	KAT5	5.93854573540258	0.4630766166	0.5182262505999999	0.4079269826	11.824110573763273	10.459368815313697	True	False	True	False	Transgressive Up (Overdominance)	11.459368815313697
ENSSSCG00000038370	UQCC3	2.8953112638	38.72665426429792	3.7697814949050083e-07	3.741536506837768	Upregulated	UQCC3	3.3839806174000002	38.72665426429792	4.537663523816068e-07	3.5165336569129395	Upregulated	UQCC3	38.72665426429792	3.1396459406000004	3.3839806174000002	2.8953112638	11.33472021908849	10.4441123170654	True	False	True	False	Transgressive Up (Overdominance)	11.4441123170654
ENSSSCG00000034360	CELSR2	0.19290763959999999	2.207969205980714	3.935420697887776e-08	3.5167378675572367	Upregulated	CELSR2	0.1935702126	2.207969205980714	3.50394368328046e-08	3.5117911845202565	Upregulated	CELSR2	2.207969205980714	0.19323892609999999	0.1935702126	0.19290763959999999	10.42610989691644	10.406554636292805	True	False	True	False	Transgressive Up (Overdominance)	11.406554636292805
ENSSSCG00000022679	COCH	0.223102714	3.091313251547752	4.7458245152250725e-05	3.792439885089112	Upregulated	COCH	0.27146496600000003	3.091313251547752	4.341835321301333e-05	3.509381926312874	Upregulated	COCH	3.091313251547752	0.24728384000000003	0.27146496600000003	0.223102714	11.501072660258558	10.387521922618006	True	False	True	False	Transgressive Up (Overdominance)	11.387521922618006
ENSSSCG00000008582	-	0.0467833896	0.9307845093409881	0.002105293710894849	4.314378902501817	Upregulated	-	0.0822618142	0.9307845093409881	0.003008456142585955	3.5001524063079668	Upregulated	-	0.9307845093409881	0.0645226019	0.0822618142	0.0467833896	13.42571257097721	10.314903742312408	True	False	True	False	Transgressive Up (Overdominance)	11.314903742312408
ENSSSCG00000051097	-	0.0348214856	0.3931989662625652	0.0016726021203846513	3.497209869207284	Upregulated	-	0.026016468799999998	0.3931989662625652	0.0012905814092940436	3.9177624644672995	Upregulated	-	0.3931989662625652	0.0304189772	0.0348214856	0.026016468799999998	11.926107399250926	10.29184925592506	True	False	True	False	Transgressive Up (Overdominance)	11.29184925592506
ENSSSCG00000045892	-	0.0299003796	0.3356033041794888	0.0015736639723333483	3.488521214515281	Upregulated	-	0.0188180164	0.3356033041794888	0.0011792743467900972	4.1565704526351785	Upregulated	-	0.3356033041794888	0.024359198	0.0299003796	0.0188180164	12.777272313295736	10.22404827862081	True	False	True	False	Transgressive Up (Overdominance)	11.224048278620812
ENSSSCG00000008538	SPDYA	0.015128496400000002	0.28606672928604804	0.03436812915040663	4.241011203808582	Upregulated	SPDYA	0.025661258	0.28606672928604804	0.04202077005809683	3.4786879131969366	Upregulated	SPDYA	0.28606672928604804	0.0203948772	0.025661258	0.015128496400000002	13.026401163427845	10.14780613195378	True	False	True	False	Transgressive Up (Overdominance)	11.147806131953782
ENSSSCG00000037793	NIT1	0.8885095184	31.54287754502024	1.9087303991997734e-08	5.14978323626658	Upregulated	NIT1	2.8307065122	31.54287754502024	4.449738837387295e-08	3.4780801946795683	Upregulated	NIT1	31.54287754502024	1.8596080153	2.8307065122	0.8885095184	15.96211098548723	10.143111237097271	True	False	True	False	Transgressive Up (Overdominance)	11.14311123709727
ENSSSCG00000015027	C11orf1	5.0939494095999995	79.89702455118608	3.264875330087716e-05	3.9712852399654217	Upregulated	C11orf1	7.1750301369999985	79.89702455118608	4.766265782940719e-05	3.4770849800708707	Upregulated	C11orf1	79.89702455118608	6.134489773299999	7.1750301369999985	5.0939494095999995	12.024233066445577	10.135427033145868	True	False	True	False	Transgressive Up (Overdominance)	11.135427033145866
ENSSSCG00000029590	ACD	0.1496500932	1.663695304137748	2.4799016295389235e-06	3.4747261542484615	Upregulated	ACD	0.07499771479999999	1.663695304137748	1.4836477902596785e-06	4.471400789479835	Upregulated	ACD	1.663695304137748	0.112323904	0.1496500932	0.07499771479999999	13.811587248051387	10.117235335859771	True	False	True	False	Transgressive Up (Overdominance)	11.117235335859771
ENSSSCG00000040047	TMEM151B	0.0108359888	0.469777409912197	0.0001757831896769921	5.438074627837377	Upregulated	TMEM151B	0.042649087399999994	0.469777409912197	0.00041915608410933653	3.4613905640711877	Upregulated	TMEM151B	0.469777409912197	0.026742538099999998	0.042649087399999994	0.0108359888	16.566672548264858	10.01494635761414	True	False	True	False	Transgressive Up (Overdominance)	11.01494635761414
ENSSSCG00000039073	-	0.0433436064	0.8581831059161411	1.8814743199507696e-05	4.307394397833591	Upregulated	-	0.07820316459999999	0.8581831059161411	3.0171430284656592e-05	3.455986606162945	Upregulated	-	0.8581831059161411	0.06077338549999999	0.07820316459999999	0.0433436064	13.121035036235412	9.97376442891598	True	False	True	False	Transgressive Up (Overdominance)	10.97376442891598
ENSSSCG00000014436	ARHGEF37	0.3546207024	4.27929905120549	3.143558920483296e-08	3.59302583576869	Upregulated	ARHGEF37	0.39275430879999995	4.27929905120549	4.032309324356874e-08	3.4456754945309043	Upregulated	ARHGEF37	4.27929905120549	0.37368750559999997	0.39275430879999995	0.3546207024	10.45154437083617	9.89561325063556	True	False	True	False	Transgressive Up (Overdominance)	10.89561325063556
ENSSSCG00000032522	-	2.7475389453999997	36.9964939161589	5.0401431404444336e-06	3.7511767197640156	Upregulated	-	3.3982906062	36.9964939161589	6.043014884410817e-06	3.444507420329848	Upregulated	-	36.9964939161589	3.0729147757999997	3.3982906062	2.7475389453999997	11.039544411552145	9.886795216589414	True	False	True	False	Transgressive Up (Overdominance)	10.886795216589414
ENSSSCG00000000116	POLR2F	7.1016378326	76.68691925631828	1.9402213020622922e-08	3.4327568202298493	Upregulated	POLR2F	6.261075079	76.68691925631828	1.559638724124265e-08	3.614498207051229	Upregulated	POLR2F	76.68691925631828	6.6813564558	7.1016378326	6.261075079	10.477747035895286	9.798483541963758	True	False	True	False	Transgressive Up (Overdominance)	10.798483541963758
ENSSSCG00000011700	CP	0.012772724599999999	0.6399958904743496	2.7914372342717798e-09	5.646924431423879	Upregulated	CP	0.0601845552	0.6399958904743496	2.4813507118147254e-08	3.4105974318916714	Upregulated	CP	0.6399958904743496	0.0364786399	0.0601845552	0.012772724599999999	16.544401113330697	9.633889182159304	True	False	True	False	Transgressive Up (Overdominance)	10.633889182159304
ENSSSCG00000041783	-	0.33498352279999993	3.5504305843246478	1.2047323788029222e-05	3.4058319614348944	Upregulated	-	0.26568038480000006	3.5504305843246478	1.1390107109687098e-05	3.7402303778435915	Upregulated	-	3.5504305843246478	0.3003319538	0.33498352279999993	0.26568038480000006	10.821687767159753	9.5988215618725	True	False	True	False	Transgressive Up (Overdominance)	10.598821561872501
ENSSSCG00000013569	PEX11G	0.1428836598	1.503989615334055	0.00014165121340548633	3.3958817614817605	Upregulated	PEX11G	0.12701621419999998	1.503989615334055	0.00012399987890592275	3.5657100251287783	Upregulated	PEX11G	1.503989615334055	0.134949937	0.1428836598	0.12701621419999998	10.144796720683576	9.525973490875371	True	False	True	False	Transgressive Up (Overdominance)	10.525973490875371
ENSSSCG00000007659	ZCWPW1	0.2879290348	3.0299453260568083	5.669645671508323e-07	3.395506578278688	Upregulated	ZCWPW1	0.23799871880000004	3.0299453260568083	4.438262860163652e-07	3.670266048858608	Upregulated	ZCWPW1	3.0299453260568083	0.2629638768	0.2879290348	0.23799871880000004	10.522287254539016	9.523236491802418	True	False	True	False	Transgressive Up (Overdominance)	10.523236491802418
ENSSSCG00000010560	MRPL43	1.7444065786	18.30764455082258	4.911763721199085e-06	3.3916379454814614	Upregulated	MRPL43	1.3861430484	18.30764455082258	4.291014915679595e-06	3.7232981321331975	Upregulated	MRPL43	18.30764455082258	1.5652748134999999	1.7444065786	1.3861430484	10.696121596619928	9.49505589775731	True	False	True	False	Transgressive Up (Overdominance)	10.49505589775731
ENSSSCG00000027423	TMEM53	0.546199707	6.759863068103968	2.356048507952994e-06	3.6294935773899777	Upregulated	TMEM53	0.6469231104000001	6.759863068103968	2.799871183117422e-06	3.385327865699806	Upregulated	TMEM53	6.759863068103968	0.5965614087	0.6469231104000001	0.546199707	10.331378412215367	9.449252715557288	True	False	True	False	Transgressive Up (Overdominance)	10.449252715557288
ENSSSCG00000005278	-	0.101656667	1.5216038708257762	0.00019060280434699803	3.903816081016466	Upregulated	-	0.1466425354	1.5216038708257762	0.00023369490097781604	3.375217281374872	Upregulated	-	1.5216038708257762	0.1241496012	0.1466425354	0.101656667	11.25621231255132	9.376279069884223	True	False	True	False	Transgressive Up (Overdominance)	10.376279069884223
ENSSSCG00000011529	TRNT1	0.6300342825999999	8.131680557814184	7.088159188901464e-09	3.6900513034789224	Upregulated	TRNT1	0.7872215650000001	8.131680557814184	5.885101174035575e-09	3.3687118947036288	Upregulated	TRNT1	8.131680557814184	0.7086279238	0.7872215650000001	0.6300342825999999	10.475247142687019	9.329595782623388	True	False	True	False	Transgressive Up (Overdominance)	10.329595782623388
ENSSSCG00000014825	RELT	0.1917735634	2.5190987524328023	6.612276519488855e-09	3.7154319199377075	Upregulated	RELT	0.2448352404	2.5190987524328023	2.2776938302364825e-08	3.363024546347147	Upregulated	RELT	2.5190987524328023	0.2183044019	0.2448352404	0.1917735634	10.53938596981082	9.288954924614695	True	False	True	False	Transgressive Up (Overdominance)	10.288954924614695
ENSSSCG00000002294	ARG2	0.6491967900000001	18.727416856145755	0.003387013425531996	4.850352240268338	Upregulated	ARG2	1.8287157241999998	18.727416856145755	0.004951155582568545	3.3562491877345093	Upregulated	ARG2	18.727416856145755	1.2389562571	1.8287157241999998	0.6491967900000001	14.115478652959585	9.240747978660465	True	False	True	False	Transgressive Up (Overdominance)	10.240747978660464
ENSSSCG00000031201	LMOD1	0.878533594	13.212681647490962	0.0008897938073523532	3.9106820415406562	Upregulated	LMOD1	1.2994477988	13.212681647490962	0.0012147169617204613	3.345952721483372	Upregulated	LMOD1	13.212681647490962	1.0889906964	1.2994477988	0.878533594	11.13296099881259	9.167920296369326	True	False	True	False	Transgressive Up (Overdominance)	10.167920296369324
ENSSSCG00000007520	GNAS	0.09735627079999999	1.460485121772296	3.306562706385066e-06	3.907029943869793	Upregulated	GNAS	0.1456033018	1.460485121772296	4.94725833547106e-06	3.326332684685933	Upregulated	GNAS	1.460485121772296	0.1214797863	0.1456033018	0.09735627079999999	11.022453827549217	9.030576942399366	True	False	True	False	Transgressive Up (Overdominance)	10.030576942399366
ENSSSCG00000014806	ANAPC15	1.2086398348	11.98088195950452	4.793672994307711e-09	3.3092778125265925	Upregulated	ANAPC15	0.9968130827999999	11.98088195950452	5.851297030188663e-09	3.58726730090546	Upregulated	ANAPC15	11.98088195950452	1.1027264587999999	1.2086398348	0.9968130827999999	9.864781436859927	8.912698236929334	True	False	True	False	Transgressive Up (Overdominance)	9.912698236929332
ENSSSCG00000033413	NRTN	0.0473089294	0.5897081227233669	0.0036349435627978845	3.6398166480073626	Upregulated	NRTN	0.059708288199999994	0.5897081227233669	0.004033739947481362	3.30399795294551	Upregulated	NRTN	0.5897081227233669	0.053508608799999996	0.059708288199999994	0.0473089294	10.02080835118567	8.876486841291943	True	False	True	False	Transgressive Up (Overdominance)	9.876486841291943
ENSSSCG00000002761	-	0.09210979859999999	0.894946578766171	0.005642077309464254	3.2803750246023426	Upregulated	-	0.07359417339999999	0.894946578766171	0.004705214211393159	3.6041381126382133	Upregulated	-	0.894946578766171	0.08285198599999999	0.09210979859999999	0.07359417339999999	9.801751677578027	8.71608441630195	True	False	True	False	Transgressive Up (Overdominance)	9.71608441630195
ENSSSCG00000006353	NR1I3	0.1408603724	2.1800472057332483	3.867501739713043e-07	3.952021667704571	Upregulated	NR1I3	0.22543667379999993	2.1800472057332483	8.780314021704013e-07	3.2735652389706966	Upregulated	NR1I3	2.1800472057332483	0.18314852309999996	0.22543667379999993	0.1408603724	10.903165632097028	8.670330780640043	True	False	True	False	Transgressive Up (Overdominance)	9.670330780640043
ENSSSCG00000033222	TRIM14	0.0091788966	0.1754645128167684	0.0005348800284088546	4.256714732034067	Upregulated	TRIM14	0.018180188400000002	0.1754645128167684	0.0009816514616111098	3.2707402239216496	Upregulated	TRIM14	0.1754645128167684	0.013679542500000001	0.018180188400000002	0.0091788966	11.826782241933046	8.65141333831108	True	False	True	False	Transgressive Up (Overdominance)	9.65141333831108
ENSSSCG00000011410	CYB561D2	0.4232501976	4.018459195260544	0.000237006762163512	3.247059785606806	Upregulated	CYB561D2	0.3617441428	4.018459195260544	0.00020449692071081046	3.4736008697985605	Upregulated	CYB561D2	4.018459195260544	0.39249717019999997	0.4232501976	0.3617441428	9.238186413453393	8.49428781852161	True	False	True	False	Transgressive Up (Overdominance)	9.49428781852161
ENSSSCG00000006527	KRTCAP2	1.6096094954000002	15.252404377993182	1.3769457166587793e-07	3.244254059872722	Upregulated	KRTCAP2	1.5102209902	15.252404377993182	1.5893245753990465e-07	3.336205106747988	Upregulated	KRTCAP2	15.252404377993182	1.5599152428	1.6096094954000002	1.5102209902	8.777713531804192	8.47584145196835	True	False	True	False	Transgressive Up (Overdominance)	9.47584145196835
ENSSSCG00000006145	E2F5	0.2763176288	2.880319474319296	0.000886862780750538	3.381829326147909	Upregulated	E2F5	0.3049093946	2.880319474319296	0.000984406456437353	3.2397763317132795	Upregulated	E2F5	2.880319474319296	0.2906135117	0.3049093946	0.2763176288	8.911168470696044	8.446476642997132	True	False	True	False	Transgressive Up (Overdominance)	9.446476642997132
ENSSSCG00000013296	SLC1A2	0.0040669864	0.09570101660726052	0.00047819693082743424	4.55650217862126	Upregulated	SLC1A2	0.0101773626	0.09570101660726052	0.0009041758489375174	3.2331705057388658	Upregulated	SLC1A2	0.09570101660726052	0.0071221745	0.0101773626	0.0040669864	12.43705024459321	8.40332189866759	True	False	True	False	Transgressive Up (Overdominance)	9.40332189866759
ENSSSCG00000003492	SLC66A1	3.1033148354	29.03248056222848	1.2020935078785233e-07	3.225785869714532	Upregulated	SLC66A1	2.7429451071999997	29.03248056222848	9.27897764583576e-08	3.4038701865834535	Upregulated	SLC66A1	29.03248056222848	2.9231299713	3.1033148354	2.7429451071999997	8.9319841564612	8.355312658274439	True	False	True	False	Transgressive Up (Overdominance)	9.355312658274439
ENSSSCG00000027502	MYL5	0.0516483016	0.6089718138759264	0.019519960660852362	3.5595826413838263	Upregulated	MYL5	0.0653345174	0.6089718138759264	0.023123676838794172	3.220458154838094	Upregulated	MYL5	0.6089718138759264	0.0584914095	0.0653345174	0.0516483016	9.411303456038725	8.320828225417127	True	False	True	False	Transgressive Up (Overdominance)	9.320828225417126
ENSSSCG00000007687	LRWD1	1.0957166304000001	10.121787512110682	3.0169508826358256e-08	3.2075174451493282	Upregulated	LRWD1	0.9685392474000001	10.121787512110682	3.045010225277321e-08	3.385509771605497	Upregulated	LRWD1	10.121787512110682	1.0321279389	1.0957166304000001	0.9685392474000001	8.806717879275773	8.237595954362437	True	False	True	False	Transgressive Up (Overdominance)	9.237595954362437
ENSSSCG00000028019	LRRC59	0.20561462539999997	2.816798397999322	5.079785021196761e-07	3.776041519393559	Upregulated	LRRC59	0.3069672898	2.816798397999322	6.130394771767542e-07	3.197899475392059	Upregulated	LRRC59	2.816798397999322	0.2562909576	0.3069672898	0.20561462539999997	9.99062731036954	8.176216787901295	True	False	True	False	Transgressive Up (Overdominance)	9.176216787901295
ENSSSCG00000033541	NAT8L	0.11476725260000001	2.050616201117472	0.023400114265582566	4.159274547510832	Upregulated	NAT8L	0.2247817532	2.050616201117472	0.030123635030781526	3.1894606646233385	Upregulated	NAT8L	2.050616201117472	0.1697745029	0.2247817532	0.11476725260000001	11.078469770724752	8.12269867070986	True	False	True	False	Transgressive Up (Overdominance)	9.12269867070986
ENSSSCG00000026752	BYSL	1.2734922669999997	11.586412744252293	2.05435579283702e-06	3.185571860041453	Upregulated	BYSL	1.0588205012	11.586412744252293	1.9172214253022118e-06	3.4519040251234383	Upregulated	BYSL	11.586412744252293	1.1661563840999998	1.2734922669999997	1.0588205012	8.935556587630652	8.098141421421207	True	False	True	False	Transgressive Up (Overdominance)	9.098141421421207
ENSSSCG00000028661	ENKD1	0.13197320959999997	1.196236382624047	5.705679497956376e-05	3.1801855027720505	Upregulated	ENKD1	0.11242964479999999	1.196236382624047	4.4255218336757605e-05	3.4114081095276707	Upregulated	ENKD1	1.196236382624047	0.12220142719999999	0.13197320959999997	0.11242964479999999	8.789054105450308	8.064236493525783	True	False	True	False	Transgressive Up (Overdominance)	9.064236493525783
ENSSSCG00000005655	WDR34	0.20386602800000003	1.8464092206043223	2.8285110618188404e-05	3.179029042192766	Upregulated	WDR34	0.1717229806	1.8464092206043223	2.0701212587981643e-05	3.4265673095275133	Upregulated	WDR34	1.8464092206043223	0.1877945043	0.20386602800000003	0.1717229806	8.832072708872783	8.056973536583163	True	False	True	False	Transgressive Up (Overdominance)	9.056973536583163
ENSSSCG00000003338	PUSL1	0.2806227966	3.012725449593072	4.03830976411304e-07	3.4243650885432344	Upregulated	PUSL1	0.3328299864	3.012725449593072	1.1653212514155979e-07	3.1782118813566833	Upregulated	PUSL1	3.012725449593072	0.30672639150000003	0.3328299864	0.2806227966	8.82219180703618	8.051845004050609	True	False	True	False	Transgressive Up (Overdominance)	9.051845004050609
ENSSSCG00000025667	FBXO2	0.0591232266	0.526719359630485	0.003875988704356053	3.155237576283373	Upregulated	FBXO2	0.05195377960000001	0.526719359630485	0.004028404856050521	3.3417338738042623	Upregulated	FBXO2	0.526719359630485	0.055538503100000004	0.0591232266	0.05195377960000001	8.483859489012497	7.90883989119912	True	False	True	False	Transgressive Up (Overdominance)	8.90883989119912
ENSSSCG00000027801	VTN	0.1271707188	1.620769270936308	2.5648522772265427e-05	3.67184029482776	Upregulated	VTN	0.18238303220000002	1.620769270936308	3.362103890184312e-05	3.151635305305375	Upregulated	VTN	1.620769270936308	0.15477687550000002	0.18238303220000002	0.1271707188	9.471650016841874	7.886623121601484	True	False	True	False	Transgressive Up (Overdominance)	8.886623121601483
ENSSSCG00000017365	G6PC3	0.30063206600000003	2.771930465520554	8.35242510892103e-06	3.2048202643807837	Upregulated	G6PC3	0.3120926146	2.771930465520554	8.508804480248828e-06	3.1508449449580773	Upregulated	G6PC3	2.771930465520554	0.3063623403	0.3120926146	0.30063206600000003	8.047882526312437	7.881756042427522	True	False	True	False	Transgressive Up (Overdominance)	8.881756042427522
ENSSSCG00000026185	VWA5B2	0.0498783712	0.44269068102067904	1.2024203786200387e-05	3.1498127447025444	Upregulated	VWA5B2	0.0439773226	0.44269068102067904	1.1290433145264058e-05	3.331467325198189	Upregulated	VWA5B2	0.44269068102067904	0.0469278469	0.0498783712	0.0439773226	8.433432604824642	7.875403714479735	True	False	True	False	Transgressive Up (Overdominance)	8.875403714479734
ENSSSCG00000002427	EML5	0.022074381400000002	0.19569957311860317	5.065783307116788e-06	3.14819569472167	Upregulated	EML5	0.0169638986	0.19569957311860317	5.938147031244903e-06	3.5281009393826213	Upregulated	EML5	0.19569957311860317	0.01951914	0.022074381400000002	0.0169638986	9.026034605961286	7.865461259023237	True	False	True	False	Transgressive Up (Overdominance)	8.865461259023238
ENSSSCG00000032225	LRRC31	0.0018609824	0.01647830958886632	0.02756702501608215	3.146431936191377	Upregulated	LRRC31	0.0018552010000000001	0.01647830958886632	0.027479996271699246	3.150920844805802	Upregulated	LRRC31	0.01647830958886632	0.0018580917	0.0018609824	0.0018552010000000001	7.86840492795179	7.854629462839799	True	False	True	False	Transgressive Up (Overdominance)	8.8546294628398
ENSSSCG00000033546	UBXN11	0.11472163579999999	1.0138833589645997	1.4830079474233832e-06	3.1436822831079043	Upregulated	UBXN11	0.0574709452	1.0138833589645997	7.695975895732782e-07	4.140915101728869	Upregulated	UBXN11	1.0138833589645997	0.08609629049999999	0.11472163579999999	0.0574709452	10.776156127941421	7.837769370131313	True	False	True	False	Transgressive Up (Overdominance)	8.837769370131312
ENSSSCG00000007968	RHBDF1	0.254712087	2.245330525590096	8.344828726934139e-08	3.13998850623005	Upregulated	RHBDF1	0.2306813806	2.245330525590096	1.2531451918359162e-07	3.2829543666210355	Upregulated	RHBDF1	2.245330525590096	0.2426967338	0.254712087	0.2306813806	8.251589382494178	7.815170697376824	True	False	True	False	Transgressive Up (Overdominance)	8.815170697376823
ENSSSCG00000001532	UHRF1BP1	0.4200339756	4.10047460957451	2.143205072189227e-08	3.287212970113641	Upregulated	UHRF1BP1	0.46696048279999997	4.10047460957451	3.319900178919265e-08	3.1344185341042246	Upregulated	UHRF1BP1	4.10047460957451	0.4434972292	0.46696048279999997	0.4200339756	8.245772779620582	7.7812026083816415	True	False	True	False	Transgressive Up (Overdominance)	8.78120260838164
ENSSSCG00000025689	DVL2	1.7672882156	19.605573707082762	1.9932185479813925e-09	3.4716546152721612	Upregulated	DVL2	2.2404646934	19.605573707082762	2.833180554743556e-09	3.12939396234124	Upregulated	DVL2	19.605573707082762	2.0038764545	2.2404646934	1.7672882156	8.7838235800693	7.750672913899159	True	False	True	False	Transgressive Up (Overdominance)	8.750672913899159
ENSSSCG00000033627	YIPF3	1.2082843816	10.49886852867203	1.7540473279148365e-08	3.1192019036963723	Upregulated	YIPF3	0.7986029628	10.49886852867203	3.137640024513435e-08	3.716611621314337	Upregulated	YIPF3	10.49886852867203	1.0034436722	1.2082843816	0.7986029628	9.462837944509419	7.689070792067607	True	False	True	False	Transgressive Up (Overdominance)	8.689070792067607
ENSSSCG00000006480	NAXE	1.7699754028	15.32372206357264	8.025208086930845e-07	3.113965547454728	Upregulated	NAXE	1.6323039818000002	15.32372206357264	6.710252120258285e-07	3.230785105381384	Upregulated	NAXE	15.32372206357264	1.7011396923000002	1.7699754028	1.6323039818000002	8.007915183528775	7.657590404551039	True	False	True	False	Transgressive Up (Overdominance)	8.657590404551039
ENSSSCG00000002292	PLEKHH1	0.0782448862	0.6765551418557858	4.822865713017873e-06	3.112139153248979	Upregulated	PLEKHH1	0.0594285242	0.6765551418557858	2.8451438228052175e-06	3.508980064427093	Upregulated	PLEKHH1	0.6765551418557858	0.0688367052	0.0782448862	0.0594285242	8.828406805498672	7.646637176089161	True	False	True	False	Transgressive Up (Overdominance)	8.646637176089161
ENSSSCG00000006900	DIPK1A	3.9077671975999997	33.644209188533225	6.825999707847012e-08	3.1059417833442757	Upregulated	DIPK1A	3.4290393686000002	33.644209188533225	6.464159721422221e-08	3.2944818378328016	Upregulated	DIPK1A	33.644209188533225	3.6684032831	3.9077671975999997	3.4290393686000002	8.1713496560013	7.609573571628372	True	False	True	False	Transgressive Up (Overdominance)	8.609573571628372
ENSSSCG00000027429	YARS2	0.45755542359999996	3.993782570426748	7.764518831149662e-08	3.1257373792283465	Upregulated	YARS2	0.46556508899999993	3.993782570426748	1.7816097203875386e-07	3.1007010066315988	Upregulated	YARS2	3.993782570426748	0.46156025629999997	0.46556508899999993	0.45755542359999996	7.652786967495989	7.578354917043079	True	False	True	False	Transgressive Up (Overdominance)	8.578354917043079
ENSSSCG00000009919	HNF1A	0.007557145200000001	0.3150636793417594	0.00010264469584257181	5.381658296862736	Upregulated	HNF1A	0.036845342999999996	0.3150636793417594	0.0002938772362030793	3.0960892603752774	Upregulated	HNF1A	0.3150636793417594	0.0222012441	0.036845342999999996	0.007557145200000001	13.19126234199458	7.550976967204768	True	False	True	False	Transgressive Up (Overdominance)	8.550976967204768
ENSSSCG00000017214	ARMC7	0.8119177150000001	7.631440550521267	9.232159045806011e-07	3.232549985534933	Upregulated	ARMC7	0.8933273642000001	7.631440550521267	1.0593417315528737e-06	3.0946945533716157	Upregulated	ARMC7	7.631440550521267	0.8526225396000001	0.8933273642000001	0.8119177150000001	7.950549857738321	7.542714413943244	True	False	True	False	Transgressive Up (Overdominance)	8.542714413943244
ENSSSCG00000000050	NAGA	1.1085479831999998	9.42258161168098	8.42555149079138e-11	3.087451167317264	Upregulated	NAGA	0.9350299705999999	9.42258161168098	6.771579520704688e-11	3.333037871850808	Upregulated	NAGA	9.42258161168098	1.0217889769	1.1085479831999998	0.9350299705999999	8.2216512652819	7.499931220370996	True	False	True	False	Transgressive Up (Overdominance)	8.499931220370996
ENSSSCG00000009827	HVCN1	0.1736795678	1.6966318631370558	1.5131881085941624e-05	3.2881736153881156	Upregulated	HVCN1	0.1996492814	1.6966318631370558	1.9551671399088943e-05	3.0871337770538703	Upregulated	HVCN1	1.6966318631370558	0.1866644246	0.1996492814	0.1736795678	8.089208437937433	7.498061456769441	True	False	True	False	Transgressive Up (Overdominance)	8.49806145676944
ENSSSCG00000026248	-	0.039807725599999996	0.38788217881839804	0.004312364736244114	3.284498141973135	Upregulated	-	0.045689577999999995	0.38788217881839804	0.005154792744920761	3.085681470370501	Upregulated	-	0.38788217881839804	0.042748651799999995	0.045689577999999995	0.039807725599999996	8.073553492005052	7.489511083214603	True	False	True	False	Transgressive Up (Overdominance)	8.489511083214603
ENSSSCG00000026817	ZNF646	0.0864242714	0.813278342816979	0.00013340195684386245	3.2342407551750427	Upregulated	ZNF646	0.0959589252	0.813278342816979	0.00015634429978252142	3.083260292435692	Upregulated	ZNF646	0.813278342816979	0.09119159830000001	0.0959589252	0.0864242714	7.918347281747105	7.475275656974312	True	False	True	False	Transgressive Up (Overdominance)	8.475275656974313
ENSSSCG00000009822	FAM216A	0.21154990960000003	2.754089860717576	0.00015379622862166713	3.7025056583267233	Upregulated	FAM216A	0.3263086026	2.754089860717576	0.0002295178088730559	3.0772667052663603	Upregulated	FAM216A	2.754089860717576	0.2689292561	0.3263086026	0.21154990960000003	9.240945520979247	7.440138687038022	True	False	True	False	Transgressive Up (Overdominance)	8.440138687038022
ENSSSCG00000000895	SNRPF	0.1482396288	3.1634560893358943	0.00011005017198757166	4.41549849151197	Upregulated	SNRPF	0.37896352600000005	3.1634560893358943	0.00038105215495142864	3.061370665009712	Upregulated	SNRPF	3.1634560893358943	0.2636015774	0.37896352600000005	0.1482396288	11.00089969315902	7.3476531969356165	True	False	True	False	Transgressive Up (Overdominance)	8.347653196935617
ENSSSCG00000027101	TVP23A	0.2577900376	2.1400166070159323	1.7748687319850435e-06	3.0533535759541137	Upregulated	TVP23A	0.2089947446	2.1400166070159323	1.7843258488519006e-06	3.356083422571623	Upregulated	TVP23A	2.1400166070159323	0.2333923911	0.2577900376	0.2089947446	8.16917898192754	7.3013937502755235	True	False	True	False	Transgressive Up (Overdominance)	8.301393750275523
ENSSSCG00000038626	ZNF513	0.27990894959999996	2.347105503990424	3.193969698401145e-06	3.0678531730268084	Upregulated	ZNF513	0.2829132428	2.347105503990424	3.1753406798836283e-06	3.052451079341925	Upregulated	ZNF513	2.347105503990424	0.2814110962	0.2829132428	0.27990894959999996	7.340486696097893	7.2962023295942515	True	False	True	False	Transgressive Up (Overdominance)	8.296202329594252
ENSSSCG00000005314	ARHGEF39	0.0947979308	0.9174441397684904	1.2972322961815178e-05	3.274692845373717	Upregulated	ARHGEF39	0.11159872159999999	0.9174441397684904	1.4564378443650656e-05	3.0392998188391287	Upregulated	ARHGEF39	0.9174441397684904	0.1031983262	0.11159872159999999	0.0947979308	7.890106783228916	7.220919797422576	True	False	True	False	Transgressive Up (Overdominance)	8.220919797422576
ENSSSCG00000002818	PLLP	0.584394074	4.791822043883684	0.00023155376683116712	3.0355608772891847	Upregulated	PLLP	0.5319064452	4.791822043883684	0.00022194798402237756	3.171329907531957	Upregulated	PLLP	4.791822043883684	0.5581502596	0.584394074	0.5319064452	7.5851828633346114	7.199641743601397	True	False	True	False	Transgressive Up (Overdominance)	8.199641743601397
ENSSSCG00000000194	-	0.5659884338000001	4.8623924721704395	0.007766649930072224	3.1028218700107404	Upregulated	-	0.5960427598000001	4.8623924721704395	0.008082360115645434	3.0281786087211984	Upregulated	-	4.8623924721704395	0.5810155968000001	0.5960427598000001	0.5659884338000001	7.36878131835107	7.157791353429067	True	False	True	False	Transgressive Up (Overdominance)	8.157791353429067
ENSSSCG00000021917	HIPK4	0.07605300379999999	0.784351381729436	2.9797421903205964e-05	3.3664229773178476	Upregulated	HIPK4	0.09624260879999999	0.784351381729436	2.5358267359732833e-05	3.026752457823587	Upregulated	HIPK4	0.784351381729436	0.08614780629999999	0.09624260879999999	0.07605300379999999	8.1047168281688	7.149731096331587	True	False	True	False	Transgressive Up (Overdominance)	8.149731096331587
ENSSSCG00000017332	-	0.009156963399999999	0.07446154682981301	0.032465277649387406	3.023554425094082	Upregulated	-	0.005674338	0.07446154682981301	0.02188581478124233	3.7139715919186886	Upregulated	-	0.07446154682981301	0.0074156507	0.009156963399999999	0.005674338	9.041134600610707	7.131685535601576	True	False	True	False	Transgressive Up (Overdominance)	8.131685535601575
ENSSSCG00000009940	ALKBH2	0.1747153028	1.80987991559401	0.0004418633833679084	3.372816098244853	Upregulated	ALKBH2	0.22322199400000003	1.80987991559401	0.00044747403454403853	3.01934289094793	Upregulated	ALKBH2	1.80987991559401	0.1989686484	0.22322199400000003	0.1747153028	8.096307032027916	7.107982027944835	True	False	True	False	Transgressive Up (Overdominance)	8.107982027944834
ENSSSCG00000029624	TADA2B	0.5273099701999999	4.996131123124383	1.004750295311141e-07	3.244088160794727	Upregulated	TADA2B	0.6188747338	4.996131123124383	1.323753536573589e-07	3.0130920121309543	Upregulated	TADA2B	4.996131123124383	0.573092352	0.6188747338	0.5273099701999999	7.717846444274977	7.0729279291259095	True	False	True	False	Transgressive Up (Overdominance)	8.07292792912591
ENSSSCG00000009893	TMEM116	0.0643112154	0.5191787776459715	3.941748739165545e-06	3.0130891518775123	Upregulated	TMEM116	0.0337429914	0.5191787776459715	5.638432029653333e-07	3.943571628915367	Upregulated	TMEM116	0.5191787776459715	0.049027103399999994	0.0643112154	0.0337429914	9.589627810766638	7.072911923943698	True	False	True	False	Transgressive Up (Overdominance)	8.072911923943698
ENSSSCG00000008077	CARD19	1.2932797488000003	10.423177470999835	0.0005298866213760686	3.0106888626763153	Upregulated	CARD19	1.0965336013999998	10.423177470999835	0.0004858461373059005	3.248773218725089	Upregulated	CARD19	10.423177470999835	1.1949066751	1.2932797488000003	1.0965336013999998	7.723005476664138	7.05949175394668	True	False	True	False	Transgressive Up (Overdominance)	8.059491753946679
ENSSSCG00000017207	NUP85	0.6429704852	6.447515568199623	9.126272773785702e-08	3.325918932581007	Upregulated	NUP85	0.8026287954000001	6.447515568199623	1.4358106207138733e-07	3.005938530750143	Upregulated	NUP85	6.447515568199623	0.7227996403000001	0.8026287954000001	0.6429704852	7.920197532920136	7.032998074765586	True	False	True	False	Transgressive Up (Overdominance)	8.032998074765587
ENSSSCG00000036547	METTL7B	0.196095425	1.5587833555018267	0.0002567262235988231	2.990792649510086	Upregulated	METTL7B	0.053281973999999996	1.5587833555018267	6.238360428354902e-05	4.870629088934791	Upregulated	METTL7B	1.5587833555018267	0.1246886995	0.196095425	0.053281973999999996	11.501400381530377	6.949106183899123	True	False	True	False	Transgressive Up (Overdominance)	7.949106183899123
ENSSSCG00000006523	MTX1	0.3649482478	2.8655248455170943	1.674578565132796e-05	2.9730356057692706	Upregulated	MTX1	0.3325232286	2.8655248455170943	1.746165676211128e-05	3.107272375654704	Upregulated	MTX1	2.8655248455170943	0.34873573820000003	0.3649482478	0.3325232286	7.216894718928161	6.8518662927995955	True	False	True	False	Transgressive Up (Overdominance)	7.8518662927995955
ENSSSCG00000027002	KLHL32	0.0039926132	0.05277270673740205	0.003441536833974382	3.724386764812592	Upregulated	KLHL32	0.0067210856	0.05277270673740205	0.005261975379599326	2.97302579870622	Upregulated	KLHL32	0.05277270673740205	0.0053568494000000005	0.0067210856	0.0039926132	8.851444906665108	6.851812918050329	True	False	True	False	Transgressive Up (Overdominance)	7.85181291805033
ENSSSCG00000030451	LRRC14	0.19374061800000003	1.5855197440074738	4.13605047200314e-05	3.0327574891470856	Upregulated	LRRC14	0.20288295119999997	1.5855197440074738	5.8893920887874054e-05	2.966236301250781	Upregulated	LRRC14	1.5855197440074738	0.19831178459999999	0.20288295119999997	0.19374061800000003	6.995085855364109	6.814948149312381	True	False	True	False	Transgressive Up (Overdominance)	7.8149481493123805
ENSSSCG00000015255	IGSF9B	0.1258662502	0.9834074891660741	4.251398139734226e-05	2.9658978516907366	Upregulated	IGSF9B	0.10145187959999999	0.9834074891660741	3.0610571039879363e-05	3.2769937479152906	Upregulated	IGSF9B	0.9834074891660741	0.1136590649	0.1258662502	0.10145187959999999	7.652257433503434	6.813115013782099	True	False	True	False	Transgressive Up (Overdominance)	7.813115013782099
ENSSSCG00000015559	NCF2	0.5056639366	7.022694744157093	9.4204049102687e-08	3.7957739310213254	Upregulated	NCF2	0.9024180474	7.022694744157093	4.523532337052435e-07	2.960156901330091	Upregulated	NCF2	7.022694744157093	0.7040409919999999	0.9024180474	0.5056639366	8.974837863073027	6.782085879588197	True	False	True	False	Transgressive Up (Overdominance)	7.782085879588198
ENSSSCG00000017347	HIGD1B	0.0388678514	0.7276367515313878	1.0796095741184595e-06	4.226569149216121	Upregulated	HIGD1B	0.0940934254	0.7276367515313878	2.352340246050188e-05	2.9510525865757016	Upregulated	HIGD1B	0.7276367515313878	0.0664806384	0.0940934254	0.0388678514	9.945092722385589	6.7331306458249935	True	False	True	False	Transgressive Up (Overdominance)	7.7331306458249935
ENSSSCG00000013634	YIPF2	0.9980163477999998	8.972815415114612	1.0429289208537095e-07	3.1684253803481575	Upregulated	YIPF2	1.1683919374	8.972815415114612	9.741212618421359e-08	2.9410364251247256	Upregulated	YIPF2	8.972815415114612	1.0832041425999999	1.1683919374	0.9980163477999998	7.283586687156945	6.679627980899666	True	False	True	False	Transgressive Up (Overdominance)	7.679627980899666
ENSSSCG00000014347	PROB1	3.1992949302	39.584595386817206	1.3356719621999205e-07	3.6291132050002624	Upregulated	PROB1	5.1557800884	39.584595386817206	2.1817627213393313e-07	2.940676470719011	Upregulated	PROB1	39.584595386817206	4.1775375093000005	5.1557800884	3.1992949302	8.475581080647222	6.6777121421215515	True	False	True	False	Transgressive Up (Overdominance)	7.6777121421215515
ENSSSCG00000005311	-	0.1032706136	1.2850283012448371	6.675719081347273e-05	3.6372984450333927	Upregulated	-	0.167762292	1.2850283012448371	0.00016131157196859323	2.9373097512738173	Upregulated	-	1.2850283012448371	0.13551645280000002	0.167762292	0.1032706136	8.482452312571429	6.65981607621835	True	False	True	False	Transgressive Up (Overdominance)	7.65981607621835
ENSSSCG00000045565	-	0.019254776	0.14716843087974615	0.007297596151237039	2.9341799870868703	Upregulated	-	0.0119792056	0.14716843087974615	0.005228452578784966	3.618864087659414	Upregulated	-	0.14716843087974615	0.015616990800000001	0.019254776	0.0119792056	8.423610013252114	6.6432169805427055	True	False	True	False	Transgressive Up (Overdominance)	7.6432169805427055
ENSSSCG00000003159	KCNA7	1.5483702473999998	16.381065069508757	4.1083732277412156e-06	3.403206765535618	Upregulated	KCNA7	2.1455162542	16.381065069508757	5.391666959507604e-06	2.9326324257094427	Upregulated	KCNA7	16.381065069508757	1.8469432507999999	2.1455162542	1.5483702473999998	7.869284458205921	6.635022590689613	True	False	True	False	Transgressive Up (Overdominance)	7.635022590689613
ENSSSCG00000032596	-	0.015709695399999998	0.11970115812062436	0.012005112429923396	2.9297099973984193	Upregulated	-	0.0112912594	0.11970115812062436	0.011279161583817051	3.4061587956232215	Upregulated	-	0.11970115812062436	0.013500477399999999	0.015709695399999998	0.0112912594	7.866438909828801	6.619572186016056	True	False	True	False	Transgressive Up (Overdominance)	7.619572186016056
ENSSSCG00000002546	XRCC3	0.07479506620000001	0.6603850443861929	0.00108511753495138	3.142292436106	Upregulated	XRCC3	0.0873478598	0.6603850443861929	0.001345677726486123	2.918463188453849	Upregulated	XRCC3	0.6603850443861929	0.08107146300000001	0.0873478598	0.07479506620000001	7.145715149931275	6.560403264582253	True	False	True	False	Transgressive Up (Overdominance)	7.560403264582253
ENSSSCG00000017829	SGSM2	0.34105367280000004	2.550920776849988	2.176475232558646e-07	2.902947390152619	Upregulated	SGSM2	0.33499384800000004	2.550920776849988	1.7826416784698687e-07	2.9288115877770857	Upregulated	SGSM2	2.550920776849988	0.33802376040000004	0.34105367280000004	0.33499384800000004	6.546572388376955	6.479528825792453	True	False	True	False	Transgressive Up (Overdominance)	7.479528825792453
ENSSSCG00000014434	IL17B	0.3311956968	2.466416563954244	6.6061735845895615e-06	2.896660650191155	Upregulated	IL17B	0.2236209632	2.466416563954244	3.794847750768024e-06	3.4632891393077228	Upregulated	IL17B	2.466416563954244	0.27740833	0.3311956968	0.2236209632	7.890924666733129	6.44700667244371	True	False	True	False	Transgressive Up (Overdominance)	7.4470066724437105
ENSSSCG00000039201	TGIF2-RAB5IF	1.4781130399999998	14.75825470726196	1.0848164330151174e-09	3.319693609982031	Upregulated	TGIF2-RAB5IF	1.9860692999999998	14.75825470726196	7.95783284712577e-09	2.8935342512988127	Upregulated	TGIF2-RAB5IF	14.75825470726196	1.73209117	1.9860692999999998	1.4781130399999998	7.52048377295403	6.43088607596017	True	False	True	False	Transgressive Up (Overdominance)	7.43088607596017
ENSSSCG00000026945	LRRC2	1.636307717	29.66530865429732	8.699385762767149e-05	4.180260807536271	Upregulated	LRRC2	3.9927116583999998	29.66530865429732	0.00018424858764411797	2.893335999715454	Upregulated	LRRC2	29.66530865429732	2.8145096876999998	3.9927116583999998	1.636307717	9.540133787402107	6.429865012136916	True	False	True	False	Transgressive Up (Overdominance)	7.429865012136916
ENSSSCG00000025408	ULK4	0.081353772	0.6642920097127388	3.832434836285703e-05	3.0295364176970137	Upregulated	ULK4	0.08959392799999999	0.6642920097127388	4.003145791562026e-05	2.8903446956565113	Upregulated	ULK4	0.6642920097127388	0.08547384999999999	0.08959392799999999	0.081353772	6.771874201439843	6.414475785822661	True	False	True	False	Transgressive Up (Overdominance)	7.414475785822661
ENSSSCG00000038125	NUP210L	0.09555364599999999	0.8396508110244391	0.0006064154841701406	3.135406645529329	Upregulated	NUP210L	0.11332198460000001	0.8396508110244391	0.0008453580926331672	2.8893617003312335	Upregulated	NUP210L	0.8396508110244391	0.1044378153	0.11332198460000001	0.09555364599999999	7.039720178103334	6.409425576054013	True	False	True	False	Transgressive Up (Overdominance)	7.409425576054013
ENSSSCG00000034288	AP4M1	0.5262345034	3.978993605446026	5.320941372767745e-07	2.9186258312031437	Upregulated	AP4M1	0.5372134834000001	3.978993605446026	4.576631245304184e-07	2.8888361603000243	Upregulated	AP4M1	3.978993605446026	0.5317239934	0.5372134834000001	0.5262345034	6.4831936396233845	6.406726987310806	True	False	True	False	Transgressive Up (Overdominance)	7.4067269873108055
ENSSSCG00000007022	ANK1	0.1750198138	2.9857739208439904	1.3182150510531428e-06	4.092514768171242	Upregulated	ANK1	0.4034676814	2.9857739208439904	2.6506728140103873e-06	2.8875799101287947	Upregulated	ANK1	2.9857739208439904	0.2892437476	0.4034676814	0.1750198138	9.322691313532097	6.400280266522459	True	False	True	False	Transgressive Up (Overdominance)	7.400280266522459
ENSSSCG00000011890	NR1I2	0.08136046059999999	0.8632068401994148	4.3677145662712236e-06	3.407306545280131	Upregulated	NR1I2	0.11866823020000002	0.8632068401994148	8.817485649057831e-06	2.8627725479665673	Upregulated	NR1I2	0.8632068401994148	0.10001434540000001	0.11866823020000002	0.08136046059999999	7.630830274867897	6.27411910285163	True	False	True	False	Transgressive Up (Overdominance)	7.27411910285163
ENSSSCG00000050590	-	0.5656219928000001	4.092742849716404	3.1941104204337634e-05	2.8551579020055975	Upregulated	-	0.5286903596	4.092742849716404	3.53593074894529e-05	2.9525730986928638	Upregulated	-	4.092742849716404	0.5471561762000001	0.5656219928000001	0.5286903596	6.480026777985958	6.2358269335605	True	False	True	False	Transgressive Up (Overdominance)	7.2358269335605
ENSSSCG00000031433	COX11	0.29661680500000004	3.13493710200935	4.631105237154619e-08	3.4017642557638714	Upregulated	COX11	0.437005419	3.13493710200935	7.556976369656183e-08	2.8427134229164808	Upregulated	COX11	3.13493710200935	0.36681111200000005	0.437005419	0.29661680500000004	7.546461651383532	6.173680155232469	True	False	True	False	Transgressive Up (Overdominance)	7.173680155232469
ENSSSCG00000006720	HAO2	0.0049510052	0.0838314372591112	0.0187907526489478	4.081697994459473	Upregulated	HAO2	0.0117539414	0.0838314372591112	0.03506157268465891	2.8343467533116127	Upregulated	HAO2	0.0838314372591112	0.0083524733	0.0117539414	0.0049510052	9.036720172348376	6.132197992675989	True	False	True	False	Transgressive Up (Overdominance)	7.132197992675988
ENSSSCG00000034516	CDKL1	0.270873725	1.931756157654028	1.2490642959134744e-06	2.8342206339904874	Upregulated	CDKL1	0.24064381199999998	1.931756157654028	1.3612740633633191e-06	3.0049417657640602	Upregulated	CDKL1	1.931756157654028	0.2557587685	0.270873725	0.24064381199999998	6.55303979990046	6.1315745285151895	True	False	True	False	Transgressive Up (Overdominance)	7.1315745285151895
ENSSSCG00000017601	TOM1L1	0.39029044079999997	4.796776894507384	7.2413873063573e-07	3.6194453060562153	Upregulated	TOM1L1	0.6750807527999999	4.796776894507384	1.7672907319825912e-06	2.8289333471173324	Upregulated	TOM1L1	4.796776894507384	0.5326855967999999	0.6750807527999999	0.39029044079999997	8.004893173990517	6.10548608386778	True	False	True	False	Transgressive Up (Overdominance)	7.10548608386778
ENSSSCG00000015102	CCDC84	1.3214813452	9.359045697066385	8.752442925370038e-06	2.824205372499667	Upregulated	CCDC84	0.9505901131999999	9.359045697066385	6.3749122407651055e-06	3.299466129903265	Upregulated	CCDC84	9.359045697066385	1.1360357292	1.3214813452	0.9505901131999999	7.238337454101954	6.082238225353031	True	False	True	False	Transgressive Up (Overdominance)	7.082238225353032
ENSSSCG00000008002	CIAO3	1.1565497644	8.11915545902145	0.0003662906802235677	2.8115023244264297	Upregulated	CIAO3	0.9039467582	8.11915545902145	0.00029231580400617514	3.1670199619108965	Upregulated	CIAO3	8.11915545902145	1.0302482613000001	1.1565497644	0.9039467582	6.88077569650682	6.02015227441038	True	False	True	False	Transgressive Up (Overdominance)	7.02015227441038
ENSSSCG00000009966	MN1	2.1706339148000002	14.918032799364266	6.918342694072116e-05	2.7808689679575997	Upregulated	MN1	2.1542553803999995	14.918032799364266	7.925134870902031e-05	2.791796111616086	Upregulated	MN1	14.918032799364266	2.1624446476	2.1706339148000002	2.1542553803999995	5.898688859352362	5.872661805221447	True	False	True	False	Transgressive Up (Overdominance)	6.872661805221447
ENSSSCG00000017127	CYBC1	0.5269099032	3.6107456182152378	3.1835575556716393e-06	2.776668583764798	Upregulated	CYBC1	0.404874333	3.6107456182152378	2.5319339734374986e-06	3.1567506926972806	Upregulated	CYBC1	3.6107456182152378	0.4658921181	0.5269099032	0.404874333	6.750175368796903	5.852681257814017	True	False	True	False	Transgressive Up (Overdominance)	6.852681257814017
ENSSSCG00000017355	GRN	0.7359901336	8.1454752104618	2.121790306062394e-09	3.468240537332673	Upregulated	GRN	1.1946660440000003	8.1454752104618	5.643046685715864e-08	2.769391483909904	Upregulated	GRN	8.1454752104618	0.9653280888000002	1.1946660440000003	0.7359901336	7.4380381188197315	5.818202669583701	True	False	True	False	Transgressive Up (Overdominance)	6.8182026695837
ENSSSCG00000016212	ANKZF1	1.2069371764	8.209948049850965	2.4412387561422686e-07	2.766022510321662	Upregulated	ANKZF1	0.9851794141999999	8.209948049850965	1.2510273684421077e-07	3.0589147056255515	Upregulated	ANKZF1	8.209948049850965	1.0960582953	1.2069371764	0.9851794141999999	6.490430103084833	5.802299415732012	True	False	True	False	Transgressive Up (Overdominance)	6.802299415732012
ENSSSCG00000037514	-	0.005265252200000001	0.07847939706668962	0.0029318966989394664	3.8977394162309413	Upregulated	-	0.011597417799999999	0.07847939706668962	0.012236572866355048	2.758510337100831	Upregulated	-	0.07847939706668962	0.008431335	0.011597417799999999	0.005265252200000001	8.308062965911047	5.76697161558581	True	False	True	False	Transgressive Up (Overdominance)	6.76697161558581
ENSSSCG00000034487	NDUFB11	9.0465024344	64.2758435826855	6.655536257096187e-08	2.8288446104492047	Upregulated	NDUFB11	9.527876439999998	64.2758435826855	2.9324902846527925e-07	2.754050030519631	Upregulated	NDUFB11	64.2758435826855	9.287189437199999	9.527876439999998	9.0465024344	5.920914450740876	5.746082822069584	True	False	True	False	Transgressive Up (Overdominance)	6.746082822069584
ENSSSCG00000022387	TBPL1	0.2646574664	2.2487286092425505	3.2737692946594614e-06	3.0869112977435855	Upregulated	TBPL1	0.33429757800000004	2.2487286092425505	6.419166801225497e-06	2.7499047503612606	Upregulated	TBPL1	2.2487286092425505	0.2994775222	0.33429757800000004	0.2646574664	6.5088393703911525	5.726727195261193	True	False	True	False	Transgressive Up (Overdominance)	6.726727195261194
ENSSSCG00000000965	NCAPH2	0.5525090124	4.179609733398325	1.689932180668018e-05	2.919298335765534	Upregulated	NCAPH2	0.6247303624	4.179609733398325	1.8179896701991492e-05	2.7420626856202923	Upregulated	NCAPH2	4.179609733398325	0.5886196874	0.6247303624	0.5525090124	6.100696464741327	5.690261887291177	True	False	True	False	Transgressive Up (Overdominance)	6.690261887291177
ENSSSCG00000032464	PURB	1.6847305224	20.275337368964422	6.944323330563643e-07	3.589136168527413	Upregulated	PURB	3.0327723896000003	20.275337368964422	1.2758860603460818e-06	2.7410167877088187	Upregulated	PURB	20.275337368964422	2.3587514560000002	3.0327723896000003	1.6847305224	7.595792200738092	5.685413464753477	True	False	True	False	Transgressive Up (Overdominance)	6.685413464753478
ENSSSCG00000001535	TCP11	0.0702810994	0.5341224949517522	7.08904669240058e-05	2.925961981079991	Upregulated	TCP11	0.0799875014	0.5341224949517522	0.00010374347201484365	2.7393241539946334	Upregulated	TCP11	0.5341224949517522	0.07513430039999999	0.0799875014	0.0702810994	6.1089035514830226	5.677574441045764	True	False	True	False	Transgressive Up (Overdominance)	6.677574441045764
ENSSSCG00000028054	ZNF526	0.6297968652	4.203859382578922	2.5891342262356115e-07	2.7387559309118794	Upregulated	ZNF526	0.5278538697999999	4.203859382578922	1.0644366585929023e-07	2.9935039158932133	Upregulated	ZNF526	4.203859382578922	0.5788253674999999	0.6297968652	0.5278538697999999	6.262742130214123	5.674944914570086	True	False	True	False	Transgressive Up (Overdominance)	6.674944914570085
ENSSSCG00000011287	HHATL	0.8841830804	16.135092838564397	0.008860392943596158	4.189712941292228	Upregulated	HHATL	2.4261170164	16.135092838564397	0.01660619018006745	2.7334808375979796	Upregulated	HHATL	16.135092838564397	1.6551500484000001	2.4261170164	0.8841830804	8.748416981385986	5.650583104398854	True	False	True	False	Transgressive Up (Overdominance)	6.650583104398853
ENSSSCG00000002656	ZCCHC14	0.9238315399999999	7.268674358944108	1.7467902927857746e-07	2.975990566978147	Upregulated	ZCCHC14	1.0978240254	7.268674358944108	3.8553392526674823e-07	2.7270454558158255	Upregulated	ZCCHC14	7.268674358944108	1.0108277826999998	1.0978240254	0.9238315399999999	6.190813789792077	5.62098313643274	True	False	True	False	Transgressive Up (Overdominance)	6.62098313643274
ENSSSCG00000002374	DLST	2.8847722794000004	36.57163657237744	2.027378508494723e-08	3.6641958446033582	Upregulated	DLST	5.5598874456	36.57163657237744	2.01361799544083e-07	2.7175976059685487	Upregulated	DLST	36.57163657237744	4.2223298625000005	5.5598874456	2.8847722794000004	7.661482585049319	5.577765634683776	True	False	True	False	Transgressive Up (Overdominance)	6.577765634683776
ENSSSCG00000010639	HABP2	5.07304405	62.602801947574235	0.000726825046529612	3.6253036373148726	Upregulated	HABP2	9.561188403	62.602801947574235	0.0016801274204342068	2.7109653765850825	Upregulated	HABP2	62.602801947574235	7.3171162265	9.561188403	5.07304405	7.55566592216331	5.5475963142752684	True	False	True	False	Transgressive Up (Overdominance)	6.5475963142752684
ENSSSCG00000017561	ABCC3	0.0410930638	0.7381253648040162	4.917119762685623e-05	4.166899064033221	Upregulated	ABCC3	0.113108086	0.7381253648040162	0.0002071571934338404	2.7061637974888955	Upregulated	ABCC3	0.7381253648040162	0.0771005749	0.113108086	0.0410930638	8.573539052871787	5.525840821000333	True	False	True	False	Transgressive Up (Overdominance)	6.525840821000333
ENSSSCG00000011451	ITIH3	0.39210939100000003	3.4916583938788057	0.00011461882703800281	3.15458432006298	Upregulated	ITIH3	0.5390437448	3.4916583938788057	0.00020264719679681634	2.695438158625747	Upregulated	ITIH3	3.4916583938788057	0.4655765679	0.5390437448	0.39210939100000003	6.499643742012313	5.477504706365356	True	False	True	False	Transgressive Up (Overdominance)	6.477504706365356
ENSSSCG00000029391	PLSCR3	0.6704970958	4.323977068614304	9.37303452621592e-06	2.689055883688011	Upregulated	PLSCR3	0.5591835242000001	4.323977068614304	7.028267503105712e-06	2.950965113192952	Upregulated	PLSCR3	4.323977068614304	0.6148403100000001	0.6704970958	0.5591835242000001	6.032683118343857	5.448912449732796	True	False	True	False	Transgressive Up (Overdominance)	6.448912449732796
ENSSSCG00000003941	SZT2	0.2694149716	1.729251034064378	2.3775915444306306e-05	2.682245389302417	Upregulated	SZT2	0.2191900006	1.729251034064378	7.615707729895566e-06	2.979893429651755	Upregulated	SZT2	1.729251034064378	0.2443024861	0.2694149716	0.2191900006	6.078319429612952	5.418540973408836	True	False	True	False	Transgressive Up (Overdominance)	6.418540973408836
ENSSSCG00000004601	MNS1	0.29834272840000003	1.8962598666257722	0.0004685338061419574	2.668114167948011	Upregulated	MNS1	0.20250024020000001	1.8962598666257722	0.0003989348447470255	3.2271611627330117	Upregulated	MNS1	1.8962598666257722	0.2504214843	0.29834272840000003	0.20250024020000001	6.572273089612752	5.35597816241521	True	False	True	False	Transgressive Up (Overdominance)	6.35597816241521
ENSSSCG00000017417	C17orf113	0.0260543696	0.3432743297357936	0.0013157515261275807	3.719764722218382	Upregulated	C17orf113	0.0540413758	0.3432743297357936	0.002258428377987636	2.6672256669464853	Upregulated	C17orf113	0.3432743297357936	0.0400478727	0.0540413758	0.0260543696	7.571599602986992	5.352064962339348	True	False	True	False	Transgressive Up (Overdominance)	6.352064962339349
ENSSSCG00000036527	DNASE1	0.24319506619999998	1.648650514302106	2.5478048134366654e-06	2.761099738890574	Upregulated	DNASE1	0.2602460244	1.648650514302106	5.384858201555672e-06	2.6633375747809027	Upregulated	DNASE1	1.648650514302106	0.2517205453	0.2602460244	0.24319506619999998	5.549527025445014	5.3349690666863685	True	False	True	False	Transgressive Up (Overdominance)	6.3349690666863685
ENSSSCG00000008832	LRRC66	3.9417678393999998	29.839587760756398	2.8110469312968284e-09	2.9203128918959482	Upregulated	LRRC66	4.7650214896000005	29.839587760756398	6.348459327213977e-08	2.646672979019424	Upregulated	LRRC66	29.839587760756398	4.3533946645	4.7650214896000005	3.9417678393999998	5.85432634998269	5.262214729961539	True	False	True	False	Transgressive Up (Overdominance)	6.262214729961539
ENSSSCG00000047188	-	0.0175173146	0.16389349963177682	0.001010975444988487	3.22590510297905	Upregulated	-	0.026198648	0.16389349963177682	0.0019356389336624182	2.6451943677028353	Upregulated	-	0.16389349963177682	0.021857981300000003	0.026198648	0.0175173146	6.498107779595219	5.255799903559025	True	False	True	False	Transgressive Up (Overdominance)	6.255799903559024
ENSSSCG00000031686	FAM104A	1.0871690294	6.780803975568841	4.755179384839863e-08	2.640880075473711	Upregulated	FAM104A	1.0181517262	6.780803975568841	5.302355017706631e-08	2.7355037690796244	Upregulated	FAM104A	6.780803975568841	1.0526603778	1.0871690294	1.0181517262	5.441587541976581	5.237120256553954	True	False	True	False	Transgressive Up (Overdominance)	6.237120256553954
ENSSSCG00000017128	-	0.31767298760000007	1.9791342989940603	4.21775274187988e-06	2.6392551883083715	Upregulated	-	0.29056815159999994	1.9791342989940603	3.886129530024117e-06	2.767921026510629	Upregulated	-	1.9791342989940603	0.3041205696	0.31767298760000007	0.29056815159999994	5.507729160172072	5.2300994300658	True	False	True	False	Transgressive Up (Overdominance)	6.2300994300658
ENSSSCG00000049158	-	0.4912867218	3.9121806918596476	3.56456279969017e-05	2.9933358531332015	Upregulated	-	0.6293561468000001	3.9121806918596476	6.266168158100746e-05	2.6360244445422008	Upregulated	-	3.9121806918596476	0.5603214343	0.6293561468000001	0.4912867218	5.982029335977604	5.216163473974744	True	False	True	False	Transgressive Up (Overdominance)	6.216163473974745
ENSSSCG00000032619	PIGB	1.081483847	6.981597639861175	2.2990654300203865e-07	2.690545097142331	Upregulated	PIGB	1.1237541404	6.981597639861175	3.967384260541193e-07	2.6352307833002326	Upregulated	PIGB	6.981597639861175	1.1026189937000002	1.1237541404	1.081483847	5.331831466491791	5.2127447533818	True	False	True	False	Transgressive Up (Overdominance)	6.2127447533818
ENSSSCG00000008382	USP34	0.7059344124	6.979989749486526	4.518310075579813e-05	3.3056188621512934	Upregulated	USP34	1.1365638788	6.979989749486526	7.823540484489879e-05	2.6185461468975233	Upregulated	USP34	6.979989749486526	0.9212491456	1.1365638788	0.7059344124	6.576658043943727	5.141308798988136	True	False	True	False	Transgressive Up (Overdominance)	6.141308798988136
ENSSSCG00000002952	YIF1B	2.2789736127999998	19.4613740146846	7.78121407947905e-06	3.0941574455723115	Upregulated	YIF1B	3.181364198	19.4613740146846	1.1730230488999365e-05	2.6128961269758633	Upregulated	YIF1B	19.4613740146846	2.7301689054	3.181364198	2.2789736127999998	6.128267403599813	5.117304654059793	True	False	True	False	Transgressive Up (Overdominance)	6.117304654059794
ENSSSCG00000014428	HTR4	0.035204765	0.3056686794926492	0.0004894855722794002	3.118126115864728	Upregulated	HTR4	0.0500704884	0.3056686794926492	0.0006979983323006821	2.6099363002573037	Upregulated	HTR4	0.3056686794926492	0.0426376267	0.0500704884	0.035204765	6.1689890631893265	5.1047672842881475	True	False	True	False	Transgressive Up (Overdominance)	6.1047672842881475
ENSSSCG00000040967	NACC2	2.6222269777999996	15.922678994954461	1.5195132824514238e-06	2.6022186155585745	Upregulated	NACC2	2.5794713168000003	15.922678994954461	9.876292620163485e-07	2.62593578091129	Upregulated	NACC2	15.922678994954461	2.6008491473	2.6222269777999996	2.5794713168000003	5.12210785523034	5.072197078955117	True	False	True	False	Transgressive Up (Overdominance)	6.072197078955117
ENSSSCG00000035051	ADORA2B	0.048862935600000004	0.2955542756724666	0.004974989264105363	2.596610645741033	Upregulated	ADORA2B	0.0431030174	0.2955542756724666	0.0025451282808039554	2.7775623187321528	Upregulated	ADORA2B	0.2955542756724666	0.0459829765	0.048862935600000004	0.0431030174	5.427471602941289	5.048639363216372	True	False	True	False	Transgressive Up (Overdominance)	6.048639363216372
ENSSSCG00000039215	PHYHIPL	0.0724369334	0.436250389634609	0.0005302742469023063	2.590359043308925	Upregulated	PHYHIPL	0.036041984000000006	0.436250389634609	0.0002314771767877305	3.597406085497848	Upregulated	PHYHIPL	0.436250389634609	0.05423945870000001	0.0724369334	0.036041984000000006	7.043044677999505	5.022485618291083	True	False	True	False	Transgressive Up (Overdominance)	6.022485618291083
ENSSSCG00000009711	HPF1	0.37476545780000003	2.249157126032818	1.013328623814331e-06	2.585324560483331	Upregulated	HPF1	0.335144923	2.249157126032818	1.1463581546363835e-06	2.7465274670469695	Upregulated	HPF1	2.249157126032818	0.3549551904	0.37476545780000003	0.335144923	5.336453690107295	5.001505953179705	True	False	True	False	Transgressive Up (Overdominance)	6.001505953179705
ENSSSCG00000037566	-	1.5801141878	9.450104103539008	3.4001065192638778e-06	2.5803014030305884	Upregulated	-	1.3206972092	9.450104103539008	2.0976400088561656e-06	2.8390304785763187	Upregulated	-	9.450104103539008	1.4504056985	1.5801141878	1.3206972092	5.51549019237324	4.980646320691817	True	False	True	False	Transgressive Up (Overdominance)	5.980646320691816
ENSSSCG00000014768	TRIM68	0.455406624	2.842911248341814	0.00010560989317795287	2.6421418797351848	Upregulated	TRIM68	0.47623690879999997	2.842911248341814	9.18939759849334e-05	2.577617720573798	Upregulated	TRIM68	2.842911248341814	0.46582176639999995	0.47623690879999997	0.455406624	5.103002163923387	4.96953154157088	True	False	True	False	Transgressive Up (Overdominance)	5.96953154157088
ENSSSCG00000039715	FAHD1	1.0489388104000001	9.801129217831015	5.923835832883262e-07	3.2240174549839207	Upregulated	FAHD1	1.6476717748000003	9.801129217831015	3.1518257140561807e-06	2.572519097650889	Upregulated	FAHD1	9.801129217831015	1.3483052926	1.6476717748000003	1.0489388104000001	6.269221052252225	4.948471878764026	True	False	True	False	Transgressive Up (Overdominance)	5.9484718787640265
ENSSSCG00000001089	GPLD1	0.083335885	0.49510970076885596	0.0014550620261440828	2.5707384477350765	Upregulated	GPLD1	0.06463176179999999	0.49510970076885596	0.0009665157989406718	2.9374329927958898	Upregulated	GPLD1	0.49510970076885596	0.0739838234	0.083335885	0.06463176179999999	5.692134550711203	4.941134491688136	True	False	True	False	Transgressive Up (Overdominance)	5.941134491688136
ENSSSCG00000032652	-	0.364683155	2.261816910781486	0.0012555699653258364	2.632766683876802	Upregulated	-	0.3818543364	2.261816910781486	0.0010227183764295279	2.566387838586285	Upregulated	-	2.261816910781486	0.3732687457	0.3818543364	0.364683155	5.059486460726427	4.923245319419884	True	False	True	False	Transgressive Up (Overdominance)	5.923245319419884
ENSSSCG00000002434	NRDE2	1.0515085732	6.219406509205178	7.318212841945725e-07	2.5643163040843415	Upregulated	NRDE2	0.8583913386	6.219406509205178	4.778678276265321e-07	2.8570694927398375	Upregulated	NRDE2	6.219406509205178	0.9549499559000001	1.0515085732	0.8583913386	5.512808834410228	4.91474636319701	True	False	True	False	Transgressive Up (Overdominance)	5.91474636319701
ENSSSCG00000005000	FANCM	0.01085706	0.18772032167257	0.0005372335305261349	4.11187944611679	Upregulated	FANCM	0.031796388200000004	0.18772032167257	0.0013380619801982912	2.561650035635388	Upregulated	FANCM	0.18772032167257	0.021326724100000003	0.031796388200000004	0.01085706	7.802117043028187	4.903825317888463	True	False	True	False	Transgressive Up (Overdominance)	5.9038253178884625
ENSSSCG00000039466	-	2.5822487942000003	19.041660475897658	2.6572033830137733e-05	2.8824593773400746	Upregulated	-	3.2320902564000002	19.041660475897658	3.685119453274283e-05	2.5586198992561453	Upregulated	-	19.041660475897658	2.9071695253000005	3.2320902564000002	2.5822487942000003	5.54989683614432	4.891438346498044	True	False	True	False	Transgressive Up (Overdominance)	5.891438346498044
ENSSSCG00000014033	RMND5B	0.980269021	5.767566788989658	1.2214506664197015e-07	2.5567131695806955	Upregulated	RMND5B	0.8479006330000001	5.767566788989658	1.324734346187727e-07	2.7659956977742444	Upregulated	RMND5B	5.767566788989658	0.914084827	0.980269021	0.8479006330000001	5.309662537467825	4.883657103746889	True	False	True	False	Transgressive Up (Overdominance)	5.883657103746889
ENSSSCG00000008266	LOXL3	0.3045575152	1.7850164553238819	9.314023754984714e-07	2.551150764294725	Upregulated	LOXL3	0.28584890899999993	1.7850164553238819	2.4912106274463924e-06	2.6426126848626112	Upregulated	LOXL3	1.7850164553238819	0.2952032121	0.3045575152	0.28584890899999993	5.046737915301572	4.861015953428956	True	False	True	False	Transgressive Up (Overdominance)	5.861015953428956
ENSSSCG00000036865	SDS	0.0918066774	0.5354824354683758	0.04591273965794507	2.544168258949357	Upregulated	SDS	0.07671225779999999	0.5354824354683758	0.03721590835193408	2.803310224918015	Upregulated	SDS	0.5354824354683758	0.0842594676	0.0918066774	0.07671225779999999	5.355160443339614	4.832717735065051	True	False	True	False	Transgressive Up (Overdominance)	5.832717735065051
ENSSSCG00000034863	PARD6A	0.268755238	1.5659491035674198	1.0026962332354199e-07	2.5426725449557828	Upregulated	PARD6A	0.2599551028	1.5659491035674198	2.0781827719934742e-07	2.5907029429034614	Upregulated	PARD6A	1.5659491035674198	0.2643551704	0.268755238	0.2599551028	4.923656046514836	4.826673798883949	True	False	True	False	Transgressive Up (Overdominance)	5.826673798883949
ENSSSCG00000023378	ZNF316	0.19504928340000002	1.5855341158882061	3.580987022934046e-06	3.0230583170948746	Upregulated	ZNF316	0.27266153959999995	1.5855341158882061	3.569537815648546e-06	2.539785800501636	Upregulated	ZNF316	1.5855341158882061	0.2338554115	0.27266153959999995	0.19504928340000002	5.779976164409632	4.815026637839048	True	False	True	False	Transgressive Up (Overdominance)	5.815026637839048
ENSSSCG00000006236	NSMAF	0.9334011518	7.085543631080218	3.75591554882533e-07	2.9243093940144473	Upregulated	NSMAF	1.2237177526	7.085543631080218	5.853283557726647e-07	2.5336077042473995	Upregulated	NSMAF	7.085543631080218	1.0785594522	1.2237177526	0.9334011518	5.569451147664996	4.79017801778699	True	False	True	False	Transgressive Up (Overdominance)	5.79017801778699
ENSSSCG00000013245	ARFGAP2	3.6619017834000003	24.62493006965654	6.132973820676962e-10	2.7494546256274783	Upregulated	ARFGAP2	4.2554113858000004	24.62493006965654	4.2548279708204235e-10	2.532749113339757	Upregulated	ARFGAP2	24.62493006965654	3.9586565846000004	4.2554113858000004	3.6619017834000003	5.220526975098737	4.786733135091979	True	False	True	False	Transgressive Up (Overdominance)	5.786733135091979
ENSSSCG00000007322	-	1.0974545763999999	7.958032986304966	2.619110789973624e-07	2.8582506511541386	Upregulated	-	1.3766250512	7.958032986304966	7.084954641986305e-07	2.531276210245885	Upregulated	-	7.958032986304966	1.2370398138	1.3766250512	1.0974545763999999	5.433125997666225	4.780828250486922	True	False	True	False	Transgressive Up (Overdominance)	5.780828250486922
ENSSSCG00000013928	-	0.274015395	1.583709536686546	4.632991577163488e-08	2.5309789039280197	Upregulated	-	0.21926808199999998	1.583709536686546	3.3834373660702743e-07	2.852540034488352	Upregulated	-	1.583709536686546	0.24664173849999999	0.274015395	0.21926808199999998	5.421092984172856	4.779637077276428	True	False	True	False	Transgressive Up (Overdominance)	5.779637077276428
ENSSSCG00000024626	TNFAIP1	1.6606293588	15.44387324736494	1.4104926949969852e-09	3.2172326041954484	Upregulated	TNFAIP1	2.6737590877999997	15.44387324736494	2.8042510799762405e-08	2.5300932327314474	Upregulated	TNFAIP1	15.44387324736494	2.1671942233	2.6737590877999997	1.6606293588	6.126206355353078	4.776090044100547	True	False	True	False	Transgressive Up (Overdominance)	5.776090044100547
ENSSSCG00000014567	TRIM66	0.45423167400000003	2.777075826824276	0.00011477436589218734	2.612066354701737	Upregulated	TRIM66	0.4811145656	2.777075826824276	0.0001558756361595722	2.529114187486978	Upregulated	TRIM66	2.777075826824276	0.46767311980000004	0.4811145656	0.45423167400000003	4.9380702230906275	4.77217158944455	True	False	True	False	Transgressive Up (Overdominance)	5.77217158944455
ENSSSCG00000027302	PKP3	0.0235210064	0.1833334052963918	0.010828258880487574	2.9624479885998385	Upregulated	PKP3	0.031907880000000007	0.1833334052963918	0.014954505082967109	2.522485021784513	Upregulated	PKP3	0.1833334052963918	0.0277144432	0.031907880000000007	0.0235210064	5.615085281467672	4.745709376379495	True	False	True	False	Transgressive Up (Overdominance)	5.745709376379495
ENSSSCG00000002243	SLC12A6	0.5520933476	3.946581976188802	8.043182026087007e-07	2.8376195936681428	Upregulated	SLC12A6	0.6875769804	3.946581976188802	1.3870746115917458e-06	2.5210105660803173	Upregulated	SLC12A6	3.946581976188802	0.6198351639999999	0.6875769804	0.5520933476	5.367147598920029	4.7398401759943525	True	False	True	False	Transgressive Up (Overdominance)	5.7398401759943525
ENSSSCG00000033770	-	0.014997482400000001	0.2338152733538225	0.018844445462089365	3.9625769295454187	Upregulated	-	0.0408043186	0.2338152733538225	0.04013114055463371	2.51857541745132	Upregulated	-	0.2338152733538225	0.0279009005	0.0408043186	0.014997482400000001	7.38020526806375	4.730159977572141	True	False	True	False	Transgressive Up (Overdominance)	5.730159977572141
ENSSSCG00000009854	RFC5	0.4823489638	5.0153087111616665	0.00030857601530975126	3.3781893346054677	Upregulated	RFC5	0.8767174234	5.0153087111616665	0.0006606855187933188	2.516154682199001	Upregulated	RFC5	5.0153087111616665	0.6795331936	0.8767174234	0.4823489638	6.380520566761121	4.720553256158393	True	False	True	False	Transgressive Up (Overdominance)	5.720553256158393
ENSSSCG00000037312	-	0.26772929199999995	1.5303663342828215	0.0029233878647784146	2.515030145482635	Upregulated	-	0.12765618480000002	1.5303663342828215	0.001283458144709162	3.583541700543705	Upregulated	-	1.5303663342828215	0.19769273839999998	0.26772929199999995	0.12765618480000002	6.741135798252576	4.716095997007386	True	False	True	False	Transgressive Up (Overdominance)	5.716095997007387
ENSSSCG00000005717	UCK1	0.5712299319999999	4.115684169405137	9.896142973086478e-08	2.848988793970853	Upregulated	UCK1	0.7203121737999999	4.115684169405137	1.5437592369028113e-07	2.514438084314342	Upregulated	UCK1	4.115684169405137	0.6457710528999999	0.7203121737999999	0.5712299319999999	5.3732868652483035	4.713750675200844	True	False	True	False	Transgressive Up (Overdominance)	5.713750675200844
ENSSSCG00000025218	TXNL4B	0.21485853140000005	2.2915750961353636	2.574828977775269e-06	3.414880595834756	Upregulated	TXNL4B	0.40205815540000006	2.2915750961353636	5.22833306165452e-06	2.510863465219891	Upregulated	TXNL4B	2.2915750961353636	0.30845834340000006	0.40205815540000006	0.21485853140000005	6.429123397591855	4.699611027304045	True	False	True	False	Transgressive Up (Overdominance)	5.699611027304044
ENSSSCG00000029944	FASN	1.6296904222	27.088850696633564	0.025716572820864574	4.05502934571996	Upregulated	FASN	4.7675071056	27.088850696633564	0.0447690688802812	2.5063921914881977	Upregulated	FASN	27.088850696633564	3.1985987638999998	4.7675071056	1.6296904222	7.468974290355995	4.681973848516033	True	False	True	False	Transgressive Up (Overdominance)	5.681973848516033
ENSSSCG00000027986	ABCB8	0.008397292	0.047381814909746536	0.0075385476928756055	2.496337399909773	Upregulated	ABCB8	0.0036761308	0.047381814909746536	0.003610297959021996	3.6880734555029635	Upregulated	ABCB8	0.047381814909746536	0.0060367114	0.008397292	0.0036761308	6.848944859240171	4.642511289323574	True	False	True	False	Transgressive Up (Overdominance)	5.642511289323574
ENSSSCG00000008153	SLC9A2	2.4783374728000003	19.60026783619882	1.4493079450054932e-05	2.9834288124491044	Upregulated	SLC9A2	3.4746424734000003	19.60026783619882	2.2781561972033657e-05	2.495936925670714	Upregulated	SLC9A2	19.60026783619882	2.9764899731000005	3.4746424734000003	2.4783374728000003	5.585027335329886	4.640945215586341	True	False	True	False	Transgressive Up (Overdominance)	5.640945215586341
ENSSSCG00000031692	-	9.385211932999999	78.38200611042657	8.807130639854397e-09	3.062061268891284	Upregulated	-	13.897423711599998	78.38200611042657	9.374259496209892e-08	2.495705035184466	Upregulated	-	78.38200611042657	11.6413178223	13.897423711599998	9.385211932999999	5.733087035926357	4.640038595427017	True	False	True	False	Transgressive Up (Overdominance)	5.640038595427017
ENSSSCG00000033626	SREBF1	2.3533777284	23.03042911668618	2.5513800745584648e-05	3.2907364888095567	Upregulated	SREBF1	4.0844380848	23.03042911668618	6.41435338548623e-05	2.495331773686716	Upregulated	SREBF1	23.03042911668618	3.2189079066	4.0844380848	2.3533777284	6.15473377460254	4.638579564320631	True	False	True	False	Transgressive Up (Overdominance)	5.638579564320631
ENSSSCG00000035739	SLC26A1	0.012803941600000002	0.21360164991330963	0.0009978411985703517	4.06026288395688	Upregulated	SLC26A1	0.037913546199999995	0.21360164991330963	0.0024590834824599526	2.4941374820547786	Upregulated	SLC26A1	0.21360164991330963	0.025358743899999998	0.037913546199999995	0.012803941600000002	7.423195200662508	4.633913767562836	True	False	True	False	Transgressive Up (Overdominance)	5.633913767562836
ENSSSCG00000017527	SKAP1	0.11288053180000002	0.6322553802326303	0.000483349548152137	2.4857107188273684	Upregulated	SKAP1	0.08834474640000001	0.6322553802326303	0.0002548954711360988	2.8392911590348566	Upregulated	SKAP1	0.6322553802326303	0.10061263910000001	0.11288053180000002	0.08834474640000001	5.284055222964828	4.601102069157954	True	False	True	False	Transgressive Up (Overdominance)	5.601102069157954
ENSSSCG00000011594	NR2C2	0.493883497	3.207843376713202	9.63882286870899e-07	2.69936103645531	Upregulated	NR2C2	0.5752491484	3.207843376713202	1.9552176764546666e-06	2.4793448559819042	Upregulated	NR2C2	3.207843376713202	0.5345663226999999	0.5752491484	0.493883497	5.000833274552263	4.576441765512403	True	False	True	False	Transgressive Up (Overdominance)	5.576441765512403
ENSSSCG00000040119	TIGD5	1.888898137	10.495162444926986	1.0978912676736913e-05	2.4741076885239046	Upregulated	TIGD5	1.7640113632000003	10.495162444926986	1.2206282146295126e-05	2.5727927375265836	Upregulated	TIGD5	10.495162444926986	1.8264547501000001	1.888898137	1.7640113632000003	4.746193517442666	4.556235267188994	True	False	True	False	Transgressive Up (Overdominance)	5.556235267188994
ENSSSCG00000039337	ITPRIPL2	0.16138618880000002	1.0574842176181138	0.0006449321899136416	2.7120471068343757	Upregulated	ITPRIPL2	0.1905348562	1.0574842176181138	0.0005539881752238396	2.4725092803213014	Upregulated	ITPRIPL2	1.0574842176181138	0.1759605225	0.1905348562	0.16138618880000002	5.0097810724454614	4.550082744482707	True	False	True	False	Transgressive Up (Overdominance)	5.550082744482707
ENSSSCG00000003463	AGMAT	0.0100750184	0.2970124519304215	0.0032984461987967295	4.881669037084189	Upregulated	AGMAT	0.05358471099999999	0.2970124519304215	0.00895980736524649	2.4706300866462834	Upregulated	AGMAT	0.2970124519304215	0.031829864699999995	0.05358471099999999	0.0100750184	8.331250846643451	4.542858147176001	True	False	True	False	Transgressive Up (Overdominance)	5.542858147176002
ENSSSCG00000040061	NINJ1	0.2627216728	1.471569836923006	1.1488021486217857e-05	2.4857488872121474	Upregulated	NINJ1	0.2664314584	1.471569836923006	1.2677891203434105e-05	2.4655196693837045	Upregulated	NINJ1	1.471569836923006	0.2645765656	0.2664314584	0.2627216728	4.56198102271763	4.5232585737443305	True	False	True	False	Transgressive Up (Overdominance)	5.5232585737443305
ENSSSCG00000034773	KCNJ18	14.8038568918	132.4047095894204	7.682780151022526e-07	3.1609094397535267	Upregulated	KCNJ18	24.069859196	132.4047095894204	9.09627153338465e-07	2.459654831754069	Upregulated	KCNJ18	132.4047095894204	19.4368580439	24.069859196	14.8038568918	5.812042835851954	4.5008510233173205	True	False	True	False	Transgressive Up (Overdominance)	5.5008510233173205
ENSSSCG00000028458	METTL5	2.4489035778000003	14.322276787912381	7.512388213773478e-07	2.548052977597332	Upregulated	METTL5	2.604765391	14.322276787912381	1.0278928345783147e-06	2.4590355124486165	Upregulated	METTL5	14.322276787912381	2.5268344844	2.604765391	2.4489035778000003	4.668070812051318	4.498490127901267	True	False	True	False	Transgressive Up (Overdominance)	5.498490127901266
ENSSSCG00000001972	AP4S1	1.0741579786000002	6.906639967392087	2.0768578347692114e-09	2.684777831093966	Upregulated	AP4S1	1.25770232	6.906639967392087	5.9415642437065895e-09	2.4571935226057118	Upregulated	AP4S1	6.906639967392087	1.1659301493	1.25770232	1.0741579786000002	4.923716760852859	4.491474300049067	True	False	True	False	Transgressive Up (Overdominance)	5.491474300049067
ENSSSCG00000036541	RGS11	0.0070548054	0.06283329431527214	0.02682516736415503	3.15485102864595	Upregulated	RGS11	0.0114727608	0.06283329431527214	0.037406393478686545	2.45331661916158	Upregulated	RGS11	0.06283329431527214	0.0092637831	0.0114727608	0.0070548054	5.782681938577786	4.476737065351536	True	False	True	False	Transgressive Up (Overdominance)	5.476737065351536
ENSSSCG00000008044	MLST8	1.063785901	5.815929569785259	6.069718070885586e-07	2.45080197721372	Upregulated	MLST8	0.9365639164000001	5.815929569785259	3.8720792393688405e-07	2.6345604379169063	Upregulated	MLST8	5.815929569785259	1.0001749087	1.063785901	0.9365639164000001	4.814912491000844	4.467199334300314	True	False	True	False	Transgressive Up (Overdominance)	5.467199334300314
ENSSSCG00000002749	-	0.2651450182	1.6163898444096279	1.9499513416211384e-05	2.6079216452746077	Upregulated	-	0.2957335298	1.6163898444096279	2.2055190265455228e-05	2.4504054640496378	Upregulated	-	1.6163898444096279	0.280439274	0.2957335298	0.2651450182	4.763778451407729	4.465696924872764	True	False	True	False	Transgressive Up (Overdominance)	5.465696924872764
ENSSSCG00000011389	AMIGO3	1.1079967323999997	6.373572109598451	5.465025822679807e-07	2.5241485401583152	Upregulated	AMIGO3	1.1694337320000001	6.373572109598451	8.298445056576223e-07	2.446292055712445	Upregulated	AMIGO3	6.373572109598451	1.1387152322	1.1694337320000001	1.1079967323999997	4.597160667891214	4.450135339176663	True	False	True	False	Transgressive Up (Overdominance)	5.450135339176663
ENSSSCG00000007647	MAP11	1.1027959706000001	5.974122311687544	1.9678087519306064e-06	2.4375608739414942	Upregulated	MAP11	0.8495129992000001	5.974122311687544	1.2035487831478513e-06	2.8140188463582008	Upregulated	MAP11	5.974122311687544	0.9761544849000001	1.1027959706000001	0.8495129992000001	5.120058253176544	4.417250761659197	True	False	True	False	Transgressive Up (Overdominance)	5.417250761659196
ENSSSCG00000037153	FEM1A	61.39526332800001	424.0670572281696	3.5138422588553666e-08	2.7880931540738683	Upregulated	FEM1A	78.45568366199998	424.0670572281696	3.9979974357025317e-08	2.4343425434774617	Upregulated	FEM1A	424.0670572281696	69.925473495	78.45568366199998	61.39526332800001	5.064557535795482	4.405179554041239	True	False	True	False	Transgressive Up (Overdominance)	5.405179554041239
ENSSSCG00000013227	KBTBD4	3.464980596	18.60677450703572	3.46846961277331e-08	2.424908806858635	Upregulated	KBTBD4	3.048324129	18.60677450703572	2.0217589026747816e-08	2.6097397670260243	Upregulated	KBTBD4	18.60677450703572	3.2566523625	3.464980596	3.048324129	4.713466601867217	4.369950564374162	True	False	True	False	Transgressive Up (Overdominance)	5.369950564374162
ENSSSCG00000008383	-	0.5892773738	3.727224993798972	1.660198535964617e-05	2.6610831320304578	Upregulated	-	0.6997414832	3.727224993798972	2.7692956134372565e-05	2.4132079824599075	Upregulated	-	3.727224993798972	0.6445094284999999	0.6997414832	0.5892773738	4.783041843892859	4.326574289627556	True	False	True	False	Transgressive Up (Overdominance)	5.326574289627556
ENSSSCG00000037995	-	0.16176010300000002	0.8604885818911967	2.8031231410212796e-05	2.411300227809527	Upregulated	-	0.1492430894	0.8604885818911967	9.50034942179655e-06	2.527491918771201	Upregulated	-	0.8604885818911967	0.1555015962	0.16176010300000002	0.1492430894	4.533631827061571	4.3195353238072345	True	False	True	False	Transgressive Up (Overdominance)	5.3195353238072345
ENSSSCG00000031666	C11orf95	0.066571122	0.6499150367602707	0.0012266286282217919	3.2872827383057626	Upregulated	C11orf95	0.122208655	0.6499150367602707	0.0028635208712333815	2.410904664686406	Upregulated	C11orf95	0.6499150367602707	0.09438988849999999	0.122208655	0.066571122	5.885430707551591	4.318076995121751	True	False	True	False	Transgressive Up (Overdominance)	5.318076995121751
ENSSSCG00000009665	CHRNA2	0.0209421536	0.11091392851115463	0.008946485709748535	2.404958834245261	Upregulated	CHRNA2	0.0030763436000000003	0.11091392851115463	0.0015412049999364809	5.172080091112932	Upregulated	CHRNA2	0.11091392851115463	0.0120092486	0.0209421536	0.0030763436000000003	8.23570926087371	4.296204517913317	True	False	True	False	Transgressive Up (Overdominance)	5.296204517913317
ENSSSCG00000038164	RAI1	0.5357493104	2.831239811171704	6.037860560953073e-07	2.401803960295277	Upregulated	RAI1	0.4607039718	2.831239811171704	7.875596167610888e-07	2.619522012513497	Upregulated	RAI1	2.831239811171704	0.4982266411	0.5357493104	0.4607039718	4.68263432264643	4.284635474486846	True	False	True	False	Transgressive Up (Overdominance)	5.284635474486846
ENSSSCG00000031776	-	0.5953788272	4.855589042020992	0.0001174961829825414	3.0277665000909137	Upregulated	-	0.9188313650000002	4.855589042020992	0.00026781801089219813	2.4017743125707742	Upregulated	-	4.855589042020992	0.7571050961000001	0.9188313650000002	0.5953788272	5.413361985057429	4.284526875093115	True	False	True	False	Transgressive Up (Overdominance)	5.284526875093115
ENSSSCG00000035693	POLRMT	1.9133902956	10.069220419303678	5.5145993264470934e-08	2.3957488996722707	Upregulated	POLRMT	1.7630338424	10.069220419303678	5.3381116927731084e-08	2.513819917758305	Upregulated	POLRMT	10.069220419303678	1.838212069	1.9133902956	1.7630338424	4.477725116221984	4.262502084628885	True	False	True	False	Transgressive Up (Overdominance)	5.262502084628885
ENSSSCG00000024263	SERF2	9.8597155942	71.27155135205341	3.7646530679894944e-05	2.8537083900912488	Upregulated	SERF2	13.547457311200002	71.27155135205341	8.361656004468959e-05	2.39530422641384	Upregulated	SERF2	71.27155135205341	11.703586452700002	13.547457311200002	9.8597155942	5.089718877208888	4.26088030505411	True	False	True	False	Transgressive Up (Overdominance)	5.26088030505411
ENSSSCG00000007851	ZP2	0.0425850376	0.44023451610355	5.682442281301355e-05	3.369853733874844	Upregulated	ZP2	0.083743861	0.44023451610355	0.0006446280010655596	2.3942169225889742	Upregulated	ZP2	0.44023451610355	0.06316444930000001	0.083743861	0.0425850376	5.969656523286589	4.25691687541789	True	False	True	False	Transgressive Up (Overdominance)	5.256916875417889
ENSSSCG00000036746	RASL10B	0.1209204138	0.6352215154018868	0.001501659329286468	2.393201957297042	Upregulated	RASL10B	0.09218529859999999	0.6352215154018868	0.0004846503306093828	2.784651180429811	Upregulated	RASL10B	0.6352215154018868	0.10655285619999999	0.1209204138	0.09218529859999999	4.961562533899366	4.253219828146889	True	False	True	False	Transgressive Up (Overdominance)	5.253219828146889
ENSSSCG00000017141	AATK	0.0309422156	0.27253543500364263	0.0022990966958345463	3.138795412042705	Upregulated	AATK	0.0521450808	0.27253543500364263	0.0025934247290613196	2.3858407559655594	Upregulated	AATK	0.27253543500364263	0.0415436482	0.0521450808	0.0309422156	5.56021911440225	4.226484086752871	True	False	True	False	Transgressive Up (Overdominance)	5.22648408675287
ENSSSCG00000040632	-	0.0211813084	0.304362332467912	0.001278665765186501	3.8449262090594973	Upregulated	-	0.0585790052	0.304362332467912	0.004060080363591153	2.3773342251988576	Upregulated	-	0.304362332467912	0.0398801568	0.0585790052	0.0211813084	6.631924167056234	4.195757958482914	True	False	True	False	Transgressive Up (Overdominance)	5.195757958482914
ENSSSCG00000008167	CNOT11	0.8299906128	6.127031640356281	1.5992165586557716e-05	2.8840213767247525	Upregulated	CNOT11	1.180557914	6.127031640356281	3.4670785054137005e-05	2.3757194846737892	Upregulated	CNOT11	6.127031640356281	1.0052742634	1.180557914	0.8299906128	5.094885608265419	4.189945844839156	True	False	True	False	Transgressive Up (Overdominance)	5.189945844839155
ENSSSCG00000023658	NR2C2AP	0.9554722754	5.80958589734321	6.998220776970874e-05	2.6041494163882573	Upregulated	NR2C2AP	1.1212557852	5.80958589734321	8.436516828969808e-05	2.373319904288116	Upregulated	NR2C2AP	5.80958589734321	1.0383640303	1.1212557852	0.9554722754	4.594941396096634	4.181320778030096	True	False	True	False	Transgressive Up (Overdominance)	5.181320778030096
ENSSSCG00000015329	PPP1R9A	0.1055906816	0.5459589746182086	0.0010314825105173788	2.3703100235918724	Upregulated	PPP1R9A	0.0754428362	0.5459589746182086	0.000659618329923967	2.855336726902044	Upregulated	PPP1R9A	0.5459589746182086	0.0905167589	0.1055906816	0.0754428362	5.031578917019848	4.170522306943879	True	False	True	False	Transgressive Up (Overdominance)	5.170522306943879
ENSSSCG00000009794	MLXIP	6.252308697599999	50.5333828477266	1.8294580583337257e-07	3.014775845343303	Upregulated	MLXIP	9.7991250664	50.5333828477266	4.1977070540514573e-07	2.3665119149712095	Upregulated	MLXIP	50.5333828477266	8.025716882	9.7991250664	6.252308697599999	5.296432280219402	4.156928042586106	True	False	True	False	Transgressive Up (Overdominance)	5.156928042586106
ENSSSCG00000003383	ZBTB48	0.7763882356	3.9940262770794086	4.4987890599524646e-07	2.3629936618773923	Upregulated	ZBTB48	0.6248808806	3.9940262770794086	6.873617269485541e-07	2.676190720508358	Upregulated	ZBTB48	3.9940262770794086	0.7006345581	0.7763882356	0.6248808806	4.700584178877101	4.144367333171641	True	False	True	False	Transgressive Up (Overdominance)	5.144367333171642
ENSSSCG00000022163	GNAL	0.036419598399999996	0.1905408103327346	0.007477880200998398	2.387313110650777	Upregulated	GNAL	0.0372453036	0.1905408103327346	0.007643531267235245	2.3549696021966913	Upregulated	GNAL	0.1905408103327346	0.036832451	0.0372453036	0.036419598399999996	4.173177596373767	4.115834532564653	True	False	True	False	Transgressive Up (Overdominance)	5.115834532564653
ENSSSCG00000032498	IDH3A	7.227366053	62.74769388582446	1.2366339761833519e-06	3.1180205667068797	Upregulated	IDH3A	12.2769103566	62.74769388582446	3.3191302532033604e-06	2.353614904352726	Upregulated	IDH3A	62.74769388582446	9.7521382048	12.2769103566	7.227366053	5.434249860706451	4.111032993092732	True	False	True	False	Transgressive Up (Overdominance)	5.111032993092732
ENSSSCG00000008317	-	3.4260939410000004	20.3751885571922	1.5388464642521096e-05	2.5721767957494848	Upregulated	-	3.9930059397999997	20.3751885571922	2.1201159938219518e-05	2.3512662873057497	Upregulated	-	20.3751885571922	3.7095499404	3.9930059397999997	3.4260939410000004	4.492630880983677	4.102719320826441	True	False	True	False	Transgressive Up (Overdominance)	5.102719320826441
ENSSSCG00000042048	-	0.025096745200000003	0.5782399625731364	0.0021150107403360534	4.526096139814572	Upregulated	-	0.1133213282	0.5782399625731364	0.0068399717756864944	2.351248901679868	Upregulated	-	0.5782399625731364	0.0692090367	0.1133213282	0.025096745200000003	7.354977762219544	4.102657829359401	True	False	True	False	Transgressive Up (Overdominance)	5.102657829359401
ENSSSCG00000003812	PGM1	9.534783788999999	81.60892130457356	1.4377437560416376e-11	3.0974547435776847	Upregulated	PGM1	16.044126249999998	81.60892130457356	1.6895351599864889e-10	2.3466816492433327	Upregulated	PGM1	81.60892130457356	12.789455019499998	16.044126249999998	9.534783788999999	5.380953776384136	4.086529489542851	True	False	True	False	Transgressive Up (Overdominance)	5.086529489542851
ENSSSCG00000002633	GAS8	0.21845572159999999	1.1848113839354355	3.3576222285939103e-06	2.439244610357446	Upregulated	GAS8	0.23371713	1.1848113839354355	3.3821483576725367e-06	2.3418220239378136	Upregulated	GAS8	1.1848113839354355	0.2260864258	0.23371713	0.21845572159999999	4.2405241922110815	4.069424667055579	True	False	True	False	Transgressive Up (Overdominance)	5.069424667055579
ENSSSCG00000001518	ITPR3	0.30946574060000004	4.737117845610433	1.9818509589323137e-06	3.9361579525306984	Upregulated	ITPR3	0.93467034	4.737117845610433	1.2270248230117096e-05	2.3414800438388896	Upregulated	ITPR3	4.737117845610433	0.6220680403000001	0.93467034	0.30946574060000004	6.615112075723901	4.068223140161303	True	False	True	False	Transgressive Up (Overdominance)	5.068223140161303
ENSSSCG00000003395	PIK3CD	0.0983880642	0.7216531748990394	3.912438549953067e-05	2.8747504343501418	Upregulated	PIK3CD	0.14378535380000002	0.7216531748990394	6.303296453125774e-05	2.3273889191656685	Upregulated	PIK3CD	0.7216531748990394	0.12108670900000001	0.14378535380000002	0.0983880642	4.959805009640151	4.018961638490882	True	False	True	False	Transgressive Up (Overdominance)	5.018961638490882
ENSSSCG00000039061	EIF2AK4	0.47190408799999994	3.725089019286858	2.6254349014759272e-06	2.980709328006051	Upregulated	EIF2AK4	0.7426497316	3.725089019286858	8.73561680588701e-06	2.3265210686617963	Upregulated	EIF2AK4	3.725089019286858	0.6072769097999999	0.7426497316	0.47190408799999994	5.134086376697042	4.0159433994022296	True	False	True	False	Transgressive Up (Overdominance)	5.01594339940223
ENSSSCG00000003195	PNKP	2.9646466006	14.837800340759278	6.224045286078772e-06	2.3233451883102676	Upregulated	PNKP	2.3712123902	14.837800340759278	5.550095880413801e-06	2.6455804362681903	Upregulated	PNKP	14.837800340759278	2.6679294954	2.9646466006	2.3712123902	4.561541399929184	4.004913684402157	True	False	True	False	Transgressive Up (Overdominance)	5.004913684402157
ENSSSCG00000024990	MPI	1.2588379288	6.658200266592298	3.368399599249042e-06	2.403039711961372	Upregulated	MPI	1.331654326	6.658200266592298	2.8893493533844134e-06	2.3219126319877006	Upregulated	MPI	6.658200266592298	1.2952461274	1.331654326	1.2588379288	4.14049038691787	3.999946409960672	True	False	True	False	Transgressive Up (Overdominance)	4.999946409960672
ENSSSCG00000000364	SARNP	0.06886122320000002	0.344281949388288	0.0001129157879498706	2.321826829551412	Upregulated	SARNP	0.051507906199999995	0.344281949388288	8.036397389830396e-05	2.7407247420593746	Upregulated	SARNP	0.344281949388288	0.060184564700000005	0.06886122320000002	0.051507906199999995	4.72043598062757	3.999649053406415	True	False	True	False	Transgressive Up (Overdominance)	4.999649053406416
ENSSSCG00000010900	DENND1B	0.8405891722	5.826958818382472	1.0077926187027823e-08	2.7932703365024216	Upregulated	DENND1B	1.1811930882000001	5.826958818382472	3.098226009080383e-08	2.3024982949567874	Upregulated	DENND1B	5.826958818382472	1.0108911302	1.1811930882000001	0.8405891722	4.7641803793744195	3.9331128640974984	True	False	True	False	Transgressive Up (Overdominance)	4.933112864097499
ENSSSCG00000012855	SLC22A18	0.027452189800000006	0.13440688547724347	0.04136481097789218	2.2916139077627684	Upregulated	SLC22A18	0.0273867878	0.13440688547724347	0.03460667587007941	2.2950550800795657	Upregulated	SLC22A18	0.13440688547724347	0.027419488800000003	0.027452189800000006	0.0273867878	3.901874227401477	3.896035123480148	True	False	True	False	Transgressive Up (Overdominance)	4.896035123480147
ENSSSCG00000005170	DENND4C	0.2984973418	2.01057069888763	1.1185226949459615e-08	2.7518150783016746	Upregulated	DENND4C	0.411976623	2.01057069888763	4.892703831668868e-07	2.286970686108071	Upregulated	DENND4C	2.01057069888763	0.3552369824	0.411976623	0.2984973418	4.659801198918274	3.8803028779806037	True	False	True	False	Transgressive Up (Overdominance)	4.880302877980603
ENSSSCG00000001511	PHF1	1.3097876966000002	6.381293418632921	4.2265557031070833e-07	2.2845158878213283	Upregulated	PHF1	0.9334260709999999	6.381293418632921	2.606697762443608e-07	2.773241204108176	Upregulated	PHF1	6.381293418632921	1.1216068838	1.3097876966000002	0.9334260709999999	4.689420697038807	3.8720059252333336	True	False	True	False	Transgressive Up (Overdominance)	4.872005925233333
ENSSSCG00000016513	KIAA1549	0.12303322259999998	0.8839692612355096	1.2646740738460263e-06	2.8449482644388593	Upregulated	KIAA1549	0.18165767660000004	0.8839692612355096	5.202488875071063e-06	2.282773869514544	Upregulated	KIAA1549	0.8839692612355096	0.15234544960000002	0.18165767660000004	0.12303322259999998	4.802400160664264	3.866126649753206	True	False	True	False	Transgressive Up (Overdominance)	4.866126649753206
ENSSSCG00000012789	AVPR2	0.0493597042	0.23944124920566398	0.0003833760124595611	2.2782660568274378	Upregulated	AVPR2	0.0322576088	0.23944124920566398	3.731814815057722e-06	2.891960307638204	Upregulated	AVPR2	0.23944124920566398	0.0408086565	0.0493597042	0.0322576088	4.867413184887965	3.850945788400085	True	False	True	False	Transgressive Up (Overdominance)	4.850945788400085
ENSSSCG00000012896	NDUFV1	13.616508872	66.26159394640365	8.154459133040074e-09	2.2828160492816068	Upregulated	NDUFV1	13.693406754	66.26159394640365	1.2747389324395766e-08	2.27469149205255	Upregulated	NDUFV1	66.26159394640365	13.654957813	13.693406754	13.616508872	3.8525667273259745	3.8389414801432	True	False	True	False	Transgressive Up (Overdominance)	4.8389414801432
ENSSSCG00000014083	ANKDD1B	0.14182685119999996	0.6826884880422424	0.0014551283908581809	2.267096729418067	Upregulated	ANKDD1B	0.1393426822	0.6826884880422424	0.000930879168062241	2.2925901853447685	Upregulated	ANKDD1B	0.6826884880422424	0.14058476669999997	0.14182685119999996	0.1393426822	3.8560630292118447	3.813534829730765	True	False	True	False	Transgressive Up (Overdominance)	4.813534829730765
ENSSSCG00000011560	CRELD1	1.9944317198000001	12.251919688714928	8.593395537428022e-07	2.6189581771022272	Upregulated	CRELD1	2.546332809	12.251919688714928	1.1213175179727488e-06	2.2665149164319747	Upregulated	CRELD1	12.251919688714928	2.2703822644000002	2.546332809	1.9944317198000001	4.396412701432362	3.8115940090040796	True	False	True	False	Transgressive Up (Overdominance)	4.811594009004079
ENSSSCG00000031690	TLDC2	0.6653989036000001	3.40770385667039	3.8736330889613415e-05	2.3565085707839626	Upregulated	TLDC2	0.7095203270000001	3.40770385667039	6.654702763968392e-05	2.263884043279064	Upregulated	TLDC2	3.40770385667039	0.6874596153000001	0.7095203270000001	0.6653989036000001	3.9569513333278548	3.8028276667969076	True	False	True	False	Transgressive Up (Overdominance)	4.802827666796908
ENSSSCG00000006619	SNX27	0.12815967420000002	0.8629258334171753	1.6299179014983684e-06	2.7512941829285884	Upregulated	SNX27	0.17992059259999998	0.8629258334171753	5.5629084811970185e-06	2.261876250252753	Upregulated	SNX27	0.8629258334171753	0.1540401334	0.17992059259999998	0.12815967420000002	4.601954596964633	3.796148239327083	True	False	True	False	Transgressive Up (Overdominance)	4.796148239327083
ENSSSCG00000039929	ERCC2	0.5832573602	3.037246863968162	1.2159752806304282e-06	2.3805596608897726	Upregulated	ERCC2	0.6339416802	3.037246863968162	1.5815617943716219e-06	2.260342143793031	Upregulated	ERCC2	3.037246863968162	0.6085995202	0.6339416802	0.5832573602	3.9905508682787856	3.7910509102508483	True	False	True	False	Transgressive Up (Overdominance)	4.791050910250848
ENSSSCG00000003265	LENG1	0.5879871423999999	2.81311059800397	4.65862175886351e-06	2.2583097607129616	Upregulated	LENG1	0.5729608340000001	2.81311059800397	1.4436292678536218e-05	2.295657844743124	Upregulated	LENG1	2.81311059800397	0.5804739882000001	0.5879871423999999	0.5729608340000001	3.8462302449196457	3.7843063141170656	True	False	True	False	Transgressive Up (Overdominance)	4.784306314117066
ENSSSCG00000028920	POLDIP2	7.3215003326	46.23614506552348	2.8036202742438813e-08	2.658809895178217	Upregulated	POLDIP2	9.700519148400002	46.23614506552348	3.9207742138350404e-08	2.2528872542429115	Upregulated	POLDIP2	46.23614506552348	8.5110097405	9.700519148400002	7.3215003326	4.4325099459711375	3.7663577957216496	True	False	True	False	Transgressive Up (Overdominance)	4.766357795721649
ENSSSCG00000007547	ADAP1	0.530568985	2.547395822901778	0.00014392328394204307	2.2634108990202355	Upregulated	ADAP1	0.5354459532	2.547395822901778	0.00020604885410687945	2.2502102830188524	Upregulated	ADAP1	2.547395822901778	0.5330074691	0.5354459532	0.530568985	3.7792872906699357	3.757521851977232	True	False	True	False	Transgressive Up (Overdominance)	4.7575218519772315
ENSSSCG00000013028	ESRRA	0.4380661196	3.5290279027875036	1.5190910655072381e-06	3.0100502921998307	Upregulated	ESRRA	0.7426058203999999	3.5290279027875036	1.1788400363437732e-05	2.248602309134321	Upregulated	ESRRA	3.5290279027875036	0.5903359699999999	0.7426058203999999	0.4380661196	4.977999109197944	3.7522222501388627	True	False	True	False	Transgressive Up (Overdominance)	4.752222250138862
ENSSSCG00000017393	CNTNAP1	0.0847786618	0.4186857926643972	6.803908035272477e-06	2.3040948644200165	Upregulated	CNTNAP1	0.08845204040000001	0.4186857926643972	7.573190558931444e-06	2.242900635383585	Upregulated	CNTNAP1	0.4186857926643972	0.08661535110000002	0.08845204040000001	0.0847786618	3.833852052172737	3.7334780607774105	True	False	True	False	Transgressive Up (Overdominance)	4.7334780607774105
ENSSSCG00000000926	CEP290	0.16541381780000003	0.8049258678374456	7.590280712747471e-05	2.282776165142404	Upregulated	CEP290	0.1701062404	0.8049258678374456	0.00020246844432585	2.2424198521527687	Upregulated	CEP290	0.8049258678374456	0.1677600291	0.1701062404	0.16541381780000003	3.798078971228824	3.731900875268804	True	False	True	False	Transgressive Up (Overdominance)	4.731900875268804
ENSSSCG00000022963	-	0.7597349583999999	3.572724211117232	0.00014241689396267925	2.2334564404624198	Upregulated	-	0.7479210554	3.572724211117232	9.04452845438374e-05	2.2560666485876655	Upregulated	-	3.572724211117232	0.7538280069	0.7597349583999999	0.7479210554	3.7394421252793495	3.7025928866579747	True	False	True	False	Transgressive Up (Overdominance)	4.702592886657975
ENSSSCG00000001971	HECTD1	3.4221762354	28.416967308492996	1.3779951193816642e-08	3.0537666338848743	Upregulated	HECTD1	6.0444704344	28.416967308492996	3.618957145689571e-07	2.233064743385257	Upregulated	HECTD1	28.416967308492996	4.7333233349	6.0444704344	3.4221762354	5.003597324308578	3.701316288482067	True	False	True	False	Transgressive Up (Overdominance)	4.701316288482067
ENSSSCG00000009426	CCDC122	0.242441892	1.4599986417204387	0.0008289000450981776	2.5902561154150656	Upregulated	CCDC122	0.3113013044	1.4599986417204387	0.0013733661449497603	2.229583499879493	Upregulated	CCDC122	1.4599986417204387	0.27687159819999996	0.3113013044	0.242441892	4.27319758043871	3.689985621918386	True	False	True	False	Transgressive Up (Overdominance)	4.689985621918386
ENSSSCG00000003214	KCNC3	0.0297709168	0.2723461318385868	0.0007952109353131461	3.193465821180766	Upregulated	KCNC3	0.05807776059999999	0.2723461318385868	0.0018418716043235354	2.2293836454242815	Upregulated	KCNC3	0.2723461318385868	0.043924338699999996	0.05807776059999999	0.0297709168	5.200346775820368	3.6893359699992776	True	False	True	False	Transgressive Up (Overdominance)	4.689335969999278
ENSSSCG00000010745	FANK1	0.0734178664	0.34404809730900954	0.006589306302212122	2.2284071712820306	Upregulated	FANK1	0.0336050512	0.34404809730900954	0.001836876186778367	3.3558602582439825	Upregulated	FANK1	0.34404809730900954	0.0535114588	0.0734178664	0.0336050512	5.429428481755566	3.6861631123212466	True	False	True	False	Transgressive Up (Overdominance)	4.686163112321247
ENSSSCG00000012542	FAM199X	0.7187588836	4.240607554832384	0.0005288784003913398	2.560691188175242	Upregulated	FAM199X	0.9068253213999998	4.240607554832384	0.0009417453702778632	2.225374394218848	Upregulated	FAM199X	4.240607554832384	0.8127921024999999	0.9068253213999998	0.7187588836	4.217333610635549	3.676322390607194	True	False	True	False	Transgressive Up (Overdominance)	4.6763223906071945
ENSSSCG00000013040	TRPT1	0.7283709438	3.402577701680216	0.00031690575644130963	2.2238828311331034	Upregulated	TRPT1	0.5700538494	3.402577701680216	0.00011483824461556646	2.577457994516294	Upregulated	TRPT1	3.402577701680216	0.6492123966000001	0.7283709438	0.5700538494	4.241085536104834	3.6714901667116946	True	False	True	False	Transgressive Up (Overdominance)	4.671490166711695
ENSSSCG00000039330	ANO8	1.7947569764	8.37025309167736	4.102354544330128e-07	2.221482740754286	Upregulated	ANO8	1.6306579121999998	8.37025309167736	3.5070822594019854e-07	2.3598170884535943	Upregulated	ANO8	8.37025309167736	1.7127074442999999	1.7947569764	1.6306579121999998	3.8871470253335443	3.6637250623573396	True	False	True	False	Transgressive Up (Overdominance)	4.66372506235734
ENSSSCG00000002258	KLHL25	0.7796393042	3.622601589048986	4.3317271956801954e-06	2.216147419440849	Upregulated	KLHL25	0.5822735675999999	3.622601589048986	1.0923579436753573e-07	2.637257114014837	Upregulated	KLHL25	3.622601589048986	0.6809564359	0.7796393042	0.5822735675999999	4.319872752595547	3.646509699464413	True	False	True	False	Transgressive Up (Overdominance)	4.646509699464413
ENSSSCG00000005058	ATG14	0.3868221784	2.8157921784888518	4.873560220551243e-06	2.863798439753915	Upregulated	ATG14	0.6072345228	2.8157921784888518	1.6028065010631352e-05	2.2132151397720796	Upregulated	ATG14	2.8157921784888518	0.4970283506	0.6072345228	0.3868221784	4.665254658189415	3.6370752530752712	True	False	True	False	Transgressive Up (Overdominance)	4.637075253075271
ENSSSCG00000007952	TRAP1	1.88121735	8.653967736918757	1.1778377283165853e-05	2.2016951992334475	Upregulated	TRAP1	1.6600092804	8.653967736918757	8.761999070724535e-06	2.3821704351370583	Upregulated	TRAP1	8.653967736918757	1.7706133151999999	1.88121735	1.6600092804	3.887553743455977	3.6001955791651383	True	False	True	False	Transgressive Up (Overdominance)	4.600195579165138
ENSSSCG00000006196	SLCO5A1	0.2720538776	1.2499234815556932	0.03162414295572498	2.1998754814854276	Upregulated	SLCO5A1	0.26383828239999996	1.2499234815556932	0.032671839579415364	2.244113960943456	Upregulated	SLCO5A1	1.2499234815556932	0.26794608	0.2720538776	0.26383828239999996	3.664832124268037	3.5943968620563167	True	False	True	False	Transgressive Up (Overdominance)	4.594396862056317
ENSSSCG00000032747	-	0.024006918600000003	0.11836191979691431	0.007969868608081045	2.301682858015302	Upregulated	-	0.025900377800000002	0.11836191979691431	0.015160412408085298	2.192159954660674	Upregulated	-	0.11836191979691431	0.024953648200000005	0.025900377800000002	0.024006918600000003	3.7432711581192484	3.5698916328901698	True	False	True	False	Transgressive Up (Overdominance)	4.56989163289017
ENSSSCG00000012627	-	0.029854311	0.19440133368180698	0.0004483387149435364	2.7030269379024032	Upregulated	-	0.042864852999999994	0.19440133368180698	0.0017657248603819996	2.1811710155569477	Upregulated	-	0.19440133368180698	0.036359582	0.042864852999999994	0.029854311	4.346632799073625	3.535215218906898	True	False	True	False	Transgressive Up (Overdominance)	4.535215218906898
ENSSSCG00000006284	C1orf112	0.28902208720000006	1.3032106105110697	0.00013952386194859666	2.172818601726661	Upregulated	C1orf112	0.2672441708	1.3032106105110697	0.00010829609872026454	2.285839870233915	Upregulated	C1orf112	1.3032106105110697	0.27813312900000003	0.28902208720000006	0.2672441708	3.685564122464065	3.5090346662996126	True	False	True	False	Transgressive Up (Overdominance)	4.509034666299613
ENSSSCG00000031354	DMAC2L	1.6796177114000002	7.960131994585105	1.5193888617371694e-05	2.244659447237759	Upregulated	DMAC2L	1.7716188214	7.960131994585105	1.3518257525046733e-05	2.167724124295063	Upregulated	DMAC2L	7.960131994585105	1.7256182664000002	1.7716188214	1.6796177114000002	3.6129159325553513	3.4931403405924017	True	False	True	False	Transgressive Up (Overdominance)	4.493140340592402
ENSSSCG00000012966	C11orf68	6.5665559272	29.464535286582496	7.144741912730613e-09	2.165770712921207	Upregulated	C11orf68	5.7960035824	29.464535286582496	2.665047015232177e-09	2.3458491205329195	Upregulated	C11orf68	29.464535286582496	6.1812797548	6.5665559272	5.7960035824	3.766737060185984	3.4870607382683585	True	False	True	False	Transgressive Up (Overdominance)	4.487060738268359
ENSSSCG00000032974	MYADML2	2.6320492248000003	11.802216386142462	4.278136397923848e-05	2.1647994387512948	Upregulated	MYADML2	1.9793341912000002	11.802216386142462	2.8321143766109036e-05	2.5759706915929668	Upregulated	MYADML2	11.802216386142462	2.3056917080000003	2.6320492248000003	1.9793341912000002	4.118731331336539	3.4840409043030984	True	False	True	False	Transgressive Up (Overdominance)	4.484040904303098
ENSSSCG00000036781	PRELID3A	0.016819644	0.07532279515372524	0.0025746197027322645	2.1629393676918465	Upregulated	PRELID3A	0.014914720600000004	0.07532279515372524	0.0004796065377357976	2.3363495862436174	Upregulated	PRELID3A	0.07532279515372524	0.015867182300000005	0.016819644	0.014914720600000004	3.7470807185296673	3.4782633421804428	True	False	True	False	Transgressive Up (Overdominance)	4.478263342180443
ENSSSCG00000007286	ACSS2	4.5873286364	22.532915639944797	1.6091267032010042e-05	2.2963078317862835	Upregulated	ACSS2	5.036435633199999	22.532915639944797	1.82944756590942e-05	2.1615590213558913	Upregulated	ACSS2	22.532915639944797	4.811882134799999	5.036435633199999	4.5873286364	3.6827654977216833	3.4739806643032707	True	False	True	False	Transgressive Up (Overdominance)	4.473980664303271
ENSSSCG00000040446	-	0.09417324600000002	0.4205285125603278	0.00037030511045701357	2.158814458031574	Upregulated	-	0.064446242	0.4205285125603278	0.00034045845506279666	2.7060354815364316	Upregulated	-	0.4205285125603278	0.07930974400000002	0.09417324600000002	0.064446242	4.302356196740815	3.4654775153479123	True	False	True	False	Transgressive Up (Overdominance)	4.465477515347913
ENSSSCG00000050398	-	0.38896268640000004	1.7295604462537901	1.0107583777078574e-06	2.1527017675043005	Upregulated	-	0.34338530419999996	1.7295604462537901	8.370938362171294e-06	2.3325052322023643	Upregulated	-	1.7295604462537901	0.3661739953	0.38896268640000004	0.34338530419999996	3.723329533100217	3.4465973388386955	True	False	True	False	Transgressive Up (Overdominance)	4.4465973388386955
ENSSSCG00000010984	KIF24	0.0872116734	0.9296430144746258	0.001040065822300567	3.414083663904297	Upregulated	KIF24	0.2095129804	0.9296430144746258	0.006272195261701635	2.1496371945940163	Upregulated	KIF24	0.9296430144746258	0.1483623269	0.2095129804	0.0872116734	5.266031504758138	3.437161901376044	True	False	True	False	Transgressive Up (Overdominance)	4.437161901376044
ENSSSCG00000007287	GSS	0.9745979302000001	6.432949298579108	6.672823602195352e-08	2.7226012543730063	Upregulated	GSS	1.4529248830000001	6.432949298579108	2.3863106148706776e-07	2.146520201311853	Upregulated	GSS	6.432949298579108	1.2137614066000002	1.4529248830000001	0.9745979302000001	4.300011405535743	3.4275856060062444	True	False	True	False	Transgressive Up (Overdominance)	4.427585606006245
ENSSSCG00000013381	RPS13	0.7967395862	5.2646600247853605	0.0009154435405492118	2.724160207077105	Upregulated	RPS13	1.1918468270000002	5.2646600247853605	0.0015477990742576808	2.1431415331782193	Upregulated	RPS13	5.2646600247853605	0.9942932066000001	1.1918468270000002	0.7967395862	4.294876792719867	3.4172287122138387	True	False	True	False	Transgressive Up (Overdominance)	4.417228712213839
ENSSSCG00000037556	COG5	0.9635031272000001	4.953782397984712	8.091666428660151e-08	2.362169243388367	Upregulated	COG5	1.1238259974	4.953782397984712	3.556835140295355e-07	2.1401118179424508	Upregulated	COG5	4.953782397984712	1.0436645623	1.1238259974	0.9635031272000001	3.746527358433728	3.407962095062237	True	False	True	False	Transgressive Up (Overdominance)	4.407962095062237
ENSSSCG00000002313	SLC10A1	0.7157613733999999	3.145593489488982	0.0018926756683493998	2.1357816459669583	Upregulated	SLC10A1	0.5759540636	3.145593489488982	0.0012860717735717591	2.4493065845526556	Upregulated	SLC10A1	3.145593489488982	0.6458577185	0.7157613733999999	0.5759540636	3.8704124753585063	3.3947516677895413	True	False	True	False	Transgressive Up (Overdominance)	4.394751667789541
ENSSSCG00000004473	PHIP	0.48550001060000003	2.132514803120556	0.0006785889786536102	2.1350125239722706	Upregulated	PHIP	0.4662362142	2.132514803120556	0.0006367641309266578	2.1934227831186717	Upregulated	PHIP	2.132514803120556	0.47586811240000004	0.48550001060000003	0.4662362142	3.4813147751493583	3.392409385295605	True	False	True	False	Transgressive Up (Overdominance)	4.392409385295605
ENSSSCG00000003662	NT5C1A	4.9830838686000005	27.26478784019772	0.0013183809319807181	2.451928168379019	Upregulated	NT5C1A	6.2111673908	27.26478784019772	0.00197929702898108	2.134102575214858	Upregulated	NT5C1A	27.26478784019772	5.597125629700001	6.2111673908	4.9830838686000005	3.8712124122286458	3.3896398413899465	True	False	True	False	Transgressive Up (Overdominance)	4.389639841389946
ENSSSCG00000039873	DCXR	5.0475179384	22.14997307122066	0.000507344172131887	2.133658906948314	Upregulated	DCXR	3.9549639872	22.14997307122066	0.0004812997025567553	2.485568481736663	Upregulated	DCXR	22.14997307122066	4.501240962800001	5.0475179384	3.9549639872	3.920859215109038	3.3882901143768738	True	False	True	False	Transgressive Up (Overdominance)	4.388290114376874
ENSSSCG00000001425	DXO	0.572667442	2.5054261813437284	1.2077506569660354e-07	2.1292865425113825	Upregulated	DXO	0.418956034	2.5054261813437284	1.3067126478545696e-07	2.5801852735624866	Upregulated	DXO	2.5054261813437284	0.495811738	0.572667442	0.418956034	4.053180450003239	3.3750106913599054	True	False	True	False	Transgressive Up (Overdominance)	4.375010691359906
ENSSSCG00000038453	SYNPO	61.92612032200001	290.06441131478016	7.690267571690829e-05	2.227753329742077	Upregulated	SYNPO	66.306089048	290.06441131478016	9.352676059650949e-05	2.129160031046553	Upregulated	SYNPO	290.06441131478016	64.11610468500001	66.306089048	61.92612032200001	3.524049187639449	3.3746270588331346	True	False	True	False	Transgressive Up (Overdominance)	4.374627058833134
ENSSSCG00000012854	RASSF7	0.030815855599999997	0.1347083644246046	0.03489616789015786	2.1280946815118527	Upregulated	RASSF7	0.029402162199999998	0.1347083644246046	0.039028973238544214	2.195845276459456	Upregulated	RASSF7	0.1347083644246046	0.030109008899999998	0.030815855599999997	0.029402162199999998	3.474021874051278	3.371397834061911	True	False	True	False	Transgressive Up (Overdominance)	4.371397834061911
ENSSSCG00000038095	-	0.0245301814	0.1401861982647916	0.00013313515712440658	2.5147145111189753	Upregulated	-	0.0321947186	0.1401861982647916	0.000245609128070012	2.1224483736803226	Upregulated	-	0.1401861982647916	0.028362449999999997	0.0321947186	0.0245301814	3.9426688549399507	3.354322831844587	True	False	True	False	Transgressive Up (Overdominance)	4.354322831844587
ENSSSCG00000008689	ZFYVE28	0.34595429920000004	1.503399685253078	8.268545192728346e-05	2.1195752323522252	Upregulated	ZFYVE28	0.2886342226	1.503399685253078	5.879440807879035e-05	2.3809143352733475	Upregulated	ZFYVE28	1.503399685253078	0.3172942609	0.34595429920000004	0.2886342226	3.7381874509444617	3.345659784340318	True	False	True	False	Transgressive Up (Overdominance)	4.3456597843403175
ENSSSCG00000034883	AMIGO1	1.1735754542	6.16327012177373	7.114540244373528e-06	2.392785420559738	Upregulated	AMIGO1	1.4220155555999998	6.16327012177373	1.3141624104581168e-05	2.1157587755964027	Upregulated	AMIGO1	6.16327012177373	1.2977955048999998	1.4220155555999998	1.1735754542	3.749030258236742	3.334179114639307	True	False	True	False	Transgressive Up (Overdominance)	4.334179114639307
ENSSSCG00000021784	TBCK	0.10028563640000002	0.5071944531576033	6.1730357727239715e-06	2.338423979764792	Upregulated	TBCK	0.1171349554	0.5071944531576033	2.323249849220019e-05	2.1143672988042628	Upregulated	TBCK	0.5071944531576033	0.1087102959	0.1171349554	0.10028563640000002	3.6655604141134823	3.3300008219203474	True	False	True	False	Transgressive Up (Overdominance)	4.330000821920347
ENSSSCG00000013242	ACP2	1.1843202456	5.514327337041728	5.498762413035186e-06	2.21912566494257	Upregulated	ACP2	1.2738360604	5.514327337041728	2.69499238443317e-06	2.1140052917856424	Upregulated	ACP2	5.514327337041728	1.2290781530000001	1.2738360604	1.1843202456	3.486555491676474	3.3289144564726496	True	False	True	False	Transgressive Up (Overdominance)	4.32891445647265
ENSSSCG00000042395	-	0.0207897552	0.18409235749653338	0.022067911591166733	3.146485059526664	Upregulated	-	0.042527604999999996	0.18409235749653338	0.04788205531560066	2.1139582201298346	Upregulated	-	0.18409235749653338	0.031658680099999996	0.042527604999999996	0.0207897552	4.8149094313168606	3.3287732167502355	True	False	True	False	Transgressive Up (Overdominance)	4.3287732167502355
ENSSSCG00000039094	PLEC	20.210390768	87.25877229995191	5.310526146757969e-06	2.110202959145822	Upregulated	PLEC	18.829067626	87.25877229995191	4.498608518384746e-06	2.2123386130117906	Upregulated	PLEC	87.25877229995191	19.519729197	20.210390768	18.829067626	3.4702860075211888	3.3175202944671693	True	False	True	False	Transgressive Up (Overdominance)	4.317520294467169
ENSSSCG00000037562	SLC2A4RG	2.5373051343999995	10.94918494212593	3.478323929481977e-05	2.1094545471683954	Upregulated	SLC2A4RG	2.4998623372000006	10.94918494212593	4.4023818514525854e-05	2.13090292389543	Upregulated	SLC2A4RG	10.94918494212593	2.5185837358	2.5373051343999995	2.4998623372000006	3.3473579164712755	3.3152811199883936	True	False	True	False	Transgressive Up (Overdominance)	4.315281119988393
ENSSSCG00000037890	ZNF853	1.6661464557999999	10.62466603508221	4.2279719901410694e-05	2.672830368152423	Upregulated	ZNF853	2.4728216734	10.62466603508221	0.0003385153365659339	2.1031873845739915	Upregulated	ZNF853	10.62466603508221	2.0694840646	2.4728216734	1.6661464557999999	4.1339685174796434	3.2965759113854145	True	False	True	False	Transgressive Up (Overdominance)	4.296575911385414
ENSSSCG00000037653	RAB5A	1.5096430188	9.012130345501738	3.304988593474382e-08	2.5776607402259373	Upregulated	RAB5A	2.1000178406	9.012130345501738	1.33079949123942e-07	2.101466595623155	Upregulated	RAB5A	9.012130345501738	1.8048304297	2.1000178406	1.5096430188	3.993339095573505	3.2914541825639283	True	False	True	False	Transgressive Up (Overdominance)	4.291454182563928
ENSSSCG00000027286	DGKQ	0.3527046546	1.505550116144942	3.9045915782790105e-05	2.093758212640796	Upregulated	DGKQ	0.3412833172	1.505550116144942	2.6636297378327523e-05	2.1412489340569083	Upregulated	DGKQ	1.505550116144942	0.34699398589999997	0.3527046546	0.3412833172	3.338836341039138	3.2685859018571115	True	False	True	False	Transgressive Up (Overdominance)	4.2685859018571115
ENSSSCG00000026276	ZBTB40	1.4209111322	6.529518561761284	0.0010208228832174586	2.2001602948930703	Upregulated	ZBTB40	1.5361959956	6.529518561761284	0.0013820200268191728	2.087614327987279	Upregulated	ZBTB40	6.529518561761284	1.4785535639	1.5361959956	1.4209111322	3.4161528680356277	3.2504462844996653	True	False	True	False	Transgressive Up (Overdominance)	4.250446284499665
ENSSSCG00000017929	RNASEK	0.26977582260000005	1.145238229506024	0.01426182348186577	2.0858147708685775	Upregulated	RNASEK	0.25262872859999996	1.145238229506024	0.014656949433816187	2.1805571203345	Upregulated	RNASEK	1.145238229506024	0.2612022756	0.26977582260000005	0.25262872859999996	3.384487948565269	3.2451477618292093	True	False	True	False	Transgressive Up (Overdominance)	4.245147761829209
ENSSSCG00000006642	MINDY1	0.9463957977999999	4.39026957146074	4.4010210087360025e-05	2.213793953953862	Upregulated	MINDY1	1.0344621161999998	4.39026957146074	7.650431442356661e-05	2.08542871471715	Upregulated	MINDY1	4.39026957146074	0.9904289569999999	1.0344621161999998	0.9463957977999999	3.4326950867418353	3.2440119388692414	True	False	True	False	Transgressive Up (Overdominance)	4.244011938869241
ENSSSCG00000000117	C22orf23	0.09456749580000001	1.0304426840389433	0.005148437655792334	3.445776056492455	Upregulated	C22orf23	0.2428880452	1.0304426840389433	0.013796112283633559	2.084900872303475	Upregulated	C22orf23	1.0304426840389433	0.1687277705	0.2428880452	0.09456749580000001	5.107131511222946	3.2424594557152924	True	False	True	False	Transgressive Up (Overdominance)	4.242459455715292
ENSSSCG00000000811	PCED1B	0.025278992	0.2838248173815452	0.002050976665475071	3.4889899005454743	Upregulated	PCED1B	0.0669182994	0.2838248173815452	0.006974838427518816	2.084528055211883	Upregulated	PCED1B	0.2838248173815452	0.0460986457	0.0669182994	0.025278992	5.15690142458014	3.2413632732206756	True	False	True	False	Transgressive Up (Overdominance)	4.241363273220675
ENSSSCG00000005905	SLC39A4	0.021344259999999997	0.12757627431087948	0.01858937222702181	2.579440001626932	Upregulated	SLC39A4	0.030174257599999997	0.12757627431087948	0.025894309207636145	2.079969871510209	Upregulated	SLC39A4	0.12757627431087948	0.025759258799999997	0.030174257599999997	0.021344259999999997	3.9526376244521253	3.227983866316548	True	False	True	False	Transgressive Up (Overdominance)	4.227983866316548
ENSSSCG00000018051	COPS3	0.07514268040000001	0.4340918895843364	0.00010437076722483932	2.530295983945315	Upregulated	COPS3	0.1028478636	0.4340918895843364	0.00023686300271518552	2.077488642157894	Upregulated	COPS3	0.4340918895843364	0.08899527200000001	0.1028478636	0.07514268040000001	3.877696082375436	3.2207185875306448	True	False	True	False	Transgressive Up (Overdominance)	4.220718587530644
ENSSSCG00000001838	POLG	4.5789490472	22.49325428832976	1.3330858955791003e-06	2.2964039865922286	Upregulated	POLG	5.3392253626	22.49325428832976	1.8555409755483985e-06	2.0747900531360632	Upregulated	POLG	22.49325428832976	4.959087204899999	5.3392253626	4.5789490472	3.535765022664758	3.2128310308625743	True	False	True	False	Transgressive Up (Overdominance)	4.212831030862574
ENSSSCG00000037288	YPEL1	0.270641123	1.1399718768099816	0.012598205720205086	2.074545259738706	Upregulated	YPEL1	0.1926372426	1.1399718768099816	0.006160797859204696	2.56503968163135	Upregulated	YPEL1	1.1399718768099816	0.2316391828	0.270641123	0.1926372426	3.921325757716244	3.212116267378855	True	False	True	False	Transgressive Up (Overdominance)	4.212116267378855
ENSSSCG00000013041	FERMT3	0.21406468480000002	0.8988103865611231	0.001384626056877247	2.0699699886933427	Upregulated	FERMT3	0.1773869322	0.8988103865611231	0.0008094721205577485	2.341117063639306	Upregulated	FERMT3	0.8988103865611231	0.19572580850000001	0.21406468480000002	0.1773869322	3.5921914613581634	3.1987793895143377	True	False	True	False	Transgressive Up (Overdominance)	4.198779389514337
ENSSSCG00000002042	OXA1L	3.0014649932	17.221656323739822	1.140768683018205e-09	2.5204851565151207	Upregulated	OXA1L	4.1122918168	17.221656323739822	5.668149846370462e-09	2.066209353270698	Upregulated	OXA1L	17.221656323739822	3.556878405	4.1122918168	3.0014649932	3.841789446479496	3.1878487935569075	True	False	True	False	Transgressive Up (Overdominance)	4.187848793556907
ENSSSCG00000035313	ZBED4	0.9468658352	3.962177815100336	0.00017130517871999148	2.065061702447204	Upregulated	ZBED4	0.9337442896000001	3.962177815100336	9.79719304621366e-05	2.085194207018813	Upregulated	ZBED4	3.962177815100336	0.9403050624	0.9468658352	0.9337442896000001	3.2137152861725737	3.1845187225109166	True	False	True	False	Transgressive Up (Overdominance)	4.184518722510917
ENSSSCG00000027135	PPM1G	0.1850211556	0.7724052669782817	0.0038138232109969647	2.0616677618443697	Upregulated	PPM1G	0.14037591659999998	0.7724052669782817	0.0024897981094044517	2.460062559067446	Upregulated	PPM1G	0.7724052669782817	0.16269853609999999	0.1850211556	0.14037591659999998	3.74746291818837	3.174686210738821	True	False	True	False	Transgressive Up (Overdominance)	4.1746862107388205
ENSSSCG00000016210	ABCB6	0.8480423894000001	4.458640046144771	0.0001439048929573368	2.3943954482271144	Upregulated	ABCB6	1.0720189292	4.458640046144771	0.0002378919626990671	2.0562733526012322	Upregulated	ABCB6	4.458640046144771	0.9600306593000001	1.0720189292	0.8480423894000001	3.644268391798818	3.159105706717376	True	False	True	False	Transgressive Up (Overdominance)	4.1591057067173764
ENSSSCG00000012790	ARHGAP4	0.109116656	0.4537779272793128	0.0020691399431568033	2.0561150977956504	Upregulated	ARHGAP4	0.0822443322	0.4537779272793128	0.000924558675749159	2.4639982697177687	Upregulated	ARHGAP4	0.4537779272793128	0.09568049410000001	0.109116656	0.0822443322	3.742637792035741	3.1586495033289212	True	False	True	False	Transgressive Up (Overdominance)	4.158649503328921
ENSSSCG00000002016	THTPA	0.5736115794	2.384196950838636	0.0006036496243144911	2.055357364230642	Upregulated	THTPA	0.5472517457999999	2.384196950838636	0.0004978972794124071	2.123226860218171	Upregulated	THTPA	2.384196950838636	0.5604316625999999	0.5736115794	0.5472517457999999	3.2542152950061327	3.1564658672555312	True	False	True	False	Transgressive Up (Overdominance)	4.156465867255531
ENSSSCG00000032556	-	0.05011730760000001	0.2078506836122062	0.020521233384697697	2.0521666754850103	Upregulated	-	0.0458493248	0.2078506836122062	0.02041752354666888	2.180575099690291	Upregulated	-	0.2078506836122062	0.0479833162	0.05011730760000001	0.0458493248	3.331728193730099	3.1472835147314697	True	False	True	False	Transgressive Up (Overdominance)	4.14728351473147
ENSSSCG00000013723	DHPS	0.8462035302	3.4942265563898176	4.705709923687579e-06	2.04589654234195	Upregulated	DHPS	0.3747959958	3.4942265563898176	1.3717719480732756e-06	3.220795706908626	Upregulated	DHPS	3.4942265563898176	0.610499763	0.8462035302	0.3747959958	4.723551044834423	3.1292980136397657	True	False	True	False	Transgressive Up (Overdominance)	4.129298013639765
ENSSSCG00000034147	DTYMK	1.9680565267999999	10.137748644815387	1.4035396633276838e-07	2.364893735647291	Upregulated	DTYMK	2.4575925836	10.137748644815387	2.313181284485721e-06	2.0444196267267523	Upregulated	DTYMK	10.137748644815387	2.2128245552	2.4575925836	1.9680565267999999	3.581361238509537	3.125072932131462	True	False	True	False	Transgressive Up (Overdominance)	4.125072932131462
ENSSSCG00000031261	RHOQ	13.908712732200001	71.4173299717946	2.000190617671686e-07	2.3602852950055735	Upregulated	RHOQ	17.414192770000003	71.4173299717946	9.37186429754375e-07	2.0360105991808655	Upregulated	RHOQ	71.4173299717946	15.661452751100002	17.414192770000003	13.908712732200001	3.560070582646205	3.1010990813669848	True	False	True	False	Transgressive Up (Overdominance)	4.101099081366985
ENSSSCG00000008677	-	0.1721436204	0.7058423210172976	0.0004327144440514955	2.0357332180953924	Upregulated	-	0.160682183	0.7058423210172976	0.0001519289207930066	2.1351359672411387	Upregulated	-	0.7058423210172976	0.1664129017	0.1721436204	0.160682183	3.241512009025305	3.1003106555861515	True	False	True	False	Transgressive Up (Overdominance)	4.100310655586151
ENSSSCG00000031342	-	0.0936824574	0.3840288872855388	0.017281220376750783	2.0353640119060477	Upregulated	-	0.0596846222	0.3840288872855388	0.009875458582797673	2.685783664202688	Upregulated	-	0.3840288872855388	0.0766835398	0.0936824574	0.0596846222	4.007970266984711	3.0992614620027976	True	False	True	False	Transgressive Up (Overdominance)	4.099261462002797
ENSSSCG00000032049	ZZEF1	1.710698438	8.174430357406246	4.314648560022532e-05	2.2565327347094555	Upregulated	ZZEF1	1.9961949322000003	8.174430357406246	6.407580333924799e-05	2.0338655891550346	Upregulated	ZZEF1	8.174430357406246	1.8534466851000002	1.9961949322000003	1.710698438	3.41039411768416	3.095006066565469	True	False	True	False	Transgressive Up (Overdominance)	4.095006066565468
ENSSSCG00000004054	-	0.3179606932	1.736453366481458	0.02675909185151599	2.449223333361801	Upregulated	-	0.42434825079999994	1.736453366481458	0.03376854588929214	2.032823031114304	Upregulated	-	1.736453366481458	0.37115447199999996	0.42434825079999994	0.3179606932	3.678519316026073	3.0920478951140247	True	False	True	False	Transgressive Up (Overdominance)	4.092047895114025
ENSSSCG00000001248	MOG	0.041023518	0.16747228247051996	0.031677366021825984	2.0293992202906384	Upregulated	MOG	0.0117018676	0.16747228247051996	0.011791593080116876	3.8391116366335623	Upregulated	MOG	0.16747228247051996	0.0263626928	0.041023518	0.0117018676	5.3526242839092655	3.082348141632318	True	False	True	False	Transgressive Up (Overdominance)	4.082348141632318
ENSSSCG00000011257	ACVR2B	0.3729503192	1.5195066640467079	0.0005419442518219966	2.026547635405195	Upregulated	ACVR2B	0.2814701944	1.5195066640467079	0.0003730242347777298	2.432548937218561	Upregulated	ACVR2B	1.5195066640467079	0.3272102568	0.3729503192	0.2814701944	3.6438234513396464	3.074287072085466	True	False	True	False	Transgressive Up (Overdominance)	4.074287072085466
ENSSSCG00000004438	TSPYL1	2.0419840313999997	12.276087848065695	1.4837520481064673e-05	2.5878073856284924	Upregulated	TSPYL1	3.0143260303999995	12.276087848065695	0.0001047596272939423	2.0259435021119705	Upregulated	TSPYL1	12.276087848065695	2.5281550309	3.0143260303999995	2.0419840313999997	3.8557496269109413	3.0725813081462405	True	False	True	False	Transgressive Up (Overdominance)	4.0725813081462405
ENSSSCG00000012985	LTBP3	0.6182622606000001	3.7573381970715	1.066449653104734e-05	2.603420128717941	Upregulated	LTBP3	0.9239090656	3.7573381970715	2.0732443069438046e-05	2.0238882098544178	Upregulated	LTBP3	3.7573381970715	0.7710856631	0.9239090656	0.6182622606000001	3.8727895963800596	3.0667835580024643	True	False	True	False	Transgressive Up (Overdominance)	4.066783558002464
ENSSSCG00000018019	ARHGAP44	0.1026705394	0.417100855168915	6.347347031030037e-05	2.022374000452386	Upregulated	ARHGAP44	0.0937333232	0.417100855168915	1.0102423024878225e-05	2.153762332420705	Upregulated	ARHGAP44	0.417100855168915	0.09820193129999999	0.1026705394	0.0937333232	3.2473793503582047	3.06251742326889	True	False	True	False	Transgressive Up (Overdominance)	4.06251742326889
ENSSSCG00000010517	PGAM1	0.7999836644	5.032227268098284	0.00025372931693177223	2.653154633741353	Upregulated	PGAM1	1.2406309012	5.032227268098284	0.0006547082941173143	2.0201231148291736	Upregulated	PGAM1	5.032227268098284	1.0203072828000002	1.2406309012	0.7999836644	3.9320703212942734	3.056184045739037	True	False	True	False	Transgressive Up (Overdominance)	4.056184045739037
ENSSSCG00000039713	-	2.7405209612000005	11.104608649140168	0.0074425848677309855	2.018636475565179	Upregulated	-	1.8706259464	11.104608649140168	0.004158423043105566	2.5695655412964715	Upregulated	-	11.104608649140168	2.3055734538	2.7405209612000005	1.8706259464	3.816419373166261	3.0520064638650886	True	False	True	False	Transgressive Up (Overdominance)	4.052006463865089
ENSSSCG00000007432	ZNF335	0.9288721882000001	3.763424182498498	1.0983317066439957e-06	2.0184939052833766	Upregulated	ZNF335	0.7243191164	3.763424182498498	6.882647605964252e-07	2.3773485505339504	Upregulated	ZNF335	3.763424182498498	0.8265956523	0.9288721882000001	0.7243191164	3.552920369260087	3.051606055501983	True	False	True	False	Transgressive Up (Overdominance)	4.051606055501983
ENSSSCG00000007558	INTS1	2.7637220096000004	11.1532251658029	2.6036619309439692e-08	2.0127765390931898	Upregulated	INTS1	2.4386326114	11.1532251658029	3.7715939319910046e-08	2.1933166204836976	Upregulated	INTS1	11.1532251658029	2.6011773105000002	2.7637220096000004	2.4386326114	3.287760438621932	3.0355814105258476	True	False	True	False	Transgressive Up (Overdominance)	4.035581410525848
ENSSSCG00000013004	TM7SF2	0.143171231	0.577666854074276	0.000541498153351349	2.0124960918646293	Upregulated	TM7SF2	0.0546049632	0.577666854074276	1.676110779728835e-05	3.4031337238435877	Upregulated	TM7SF2	0.577666854074276	0.0988880971	0.143171231	0.0546049632	4.841621701852689	3.034797005232678	True	False	True	False	Transgressive Up (Overdominance)	4.034797005232678
ENSSSCG00000000580	RECQL	0.1872259338	1.075182492068703	1.0286489036750669e-06	2.5217293607127624	Upregulated	RECQL	0.2669509592	1.075182492068703	5.904698546385124e-06	2.00993491305934	Upregulated	RECQL	1.075182492068703	0.22708844649999999	0.2669509592	0.1872259338	3.734641980426349	3.0276404898143663	True	False	True	False	Transgressive Up (Overdominance)	4.027640489814367
ENSSSCG00000014081	CERT1	0.3866356582	2.085060002614712	0.0005219935685073584	2.431042297227295	Upregulated	CERT1	0.5192029786000001	2.085060002614712	0.0008427304990135902	2.0057183362584663	Upregulated	CERT1	2.085060002614712	0.45291931840000005	0.5192029786000001	0.3866356582	3.6036013875064414	3.015886057196652	True	False	True	False	Transgressive Up (Overdominance)	4.015886057196652
ENSSSCG00000011176	SUSD4	0.0775757238	0.310887221240005	0.02050072754948706	2.0027141595028852	Upregulated	SUSD4	0.031297419	0.310887221240005	0.003081980757761154	3.3122757244809518	Upregulated	SUSD4	0.310887221240005	0.054436571399999995	0.0775757238	0.031297419	4.7109993014733655	3.007532331138946	True	False	True	False	Transgressive Up (Overdominance)	4.007532331138946
ENSSSCG00000036988	PSMG4	3.7174544576	14.8949033711732	7.086732046172736e-05	2.002431791219896	Upregulated	PSMG4	2.6500098678	14.8949033711732	4.2592491798199415e-05	2.490749127374492	Upregulated	PSMG4	14.8949033711732	3.1837321627	3.7174544576	2.6500098678	3.6784410905160465	3.0067480425273034	True	False	True	False	Transgressive Up (Overdominance)	4.006748042527303
ENSSSCG00000025425	FCSK	0.4206107198	1.684538006694672	4.8854006768625845e-05	2.0017954544674614	Upregulated	FCSK	0.30460200860000003	1.684538006694672	2.4491760796540133e-05	2.4673556186815286	Upregulated	FCSK	1.684538006694672	0.36260636420000003	0.4206107198	0.30460200860000003	3.64563828164236	3.0049811557243915	True	False	True	False	Transgressive Up (Overdominance)	4.0049811557243915
ENSSSCG00000007789	-	0.2534307304	1.0146843930423926	4.954755667939511e-05	2.001367684069928	Upregulated	-	0.2190209898	1.0146843930423926	4.2149580492676225e-05	2.2118900202549225	Upregulated	-	1.0146843930423926	0.23622586010000002	0.2534307304	0.2190209898	3.2953992954575444	3.0037938234281016	True	False	True	False	Transgressive Up (Overdominance)	4.003793823428102
ENSSSCG00000037151	MIEF2	1.6268637518000002	6.506561892850807	7.718475574885707e-06	1.9998019840216215	Upregulated	MIEF2	1.101032283	6.506561892850807	3.8289916771696026e-06	2.5630386455331062	Upregulated	MIEF2	6.506561892850807	1.3639480174	1.6268637518000002	1.101032283	3.7703884677759323	2.99945102080724	True	False	True	False	Transgressive Up (Overdominance)	3.99945102080724
ENSSSCG00000006283	SCYL3	1.2621861372	5.331404733373148	1.1356362050388213e-05	2.0785910251491813	Upregulated	SCYL3	1.3332137162	5.331404733373148	1.4569133171109366e-05	1.9996076431913925	Upregulated	SCYL3	5.331404733373148	1.2976999267	1.3332137162	1.2621861372	3.1083494139748478	2.9989123038495396	True	False	True	False	Transgressive Up (Overdominance)	3.9989123038495396
ENSSSCG00000027973	COG4	1.1096256535999998	5.587835494187764	1.4293030295326029e-05	2.3322165014070078	Upregulated	COG4	1.400746136	5.587835494187764	2.1710333406014528e-05	1.9960940355909824	Upregulated	COG4	5.587835494187764	1.2551858947999999	1.400746136	1.1096256535999998	3.4517991457178736	2.9891850140272416	True	False	True	False	Transgressive Up (Overdominance)	3.989185014027241
ENSSSCG00000027381	GGCX	1.7915411588	8.996676506410404	1.924209105584971e-05	2.328190960508375	Upregulated	GGCX	2.2645579048	8.996676506410404	4.507875065771136e-05	1.990162719253506	Upregulated	GGCX	8.996676506410404	2.0280495318000002	2.2645579048	1.7915411588	3.4361226712374138	2.972818044237631	True	False	True	False	Transgressive Up (Overdominance)	3.972818044237631
ENSSSCG00000037262	PTX4	0.0668861724	0.26537279460858276	0.0016972108835061664	1.9882405829251726	Upregulated	PTX4	0.0337715604	0.26537279460858276	0.0005370038074105667	2.974139731520743	Upregulated	PTX4	0.26537279460858276	0.0503288664	0.0668861724	0.0337715604	4.2727751207323585	2.967528490366759	True	False	True	False	Transgressive Up (Overdominance)	3.967528490366759
ENSSSCG00000017638	TSPOAP1	0.10273863840000001	0.4073550865036206	0.003374527360197381	1.9873080639234202	Upregulated	TSPOAP1	0.0872496386	0.4073550865036206	0.002191415301981494	2.223065862136421	Upregulated	TSPOAP1	0.4073550865036206	0.0949941385	0.10273863840000001	0.0872496386	3.2882128617190483	2.964964816037708	True	False	True	False	Transgressive Up (Overdominance)	3.964964816037708
ENSSSCG00000011133	PFKFB3	18.084133298	71.49537662140034	0.04679068560689224	1.9831254935057556	Upregulated	PFKFB3	16.265131524	71.49537662140034	0.040779372692077154	2.136067461981833	Upregulated	PFKFB3	71.49537662140034	17.174632411	18.084133298	16.265131524	3.1628475597305368	2.9534864869253816	True	False	True	False	Transgressive Up (Overdominance)	3.9534864869253816
ENSSSCG00000050530	SRRD	0.1909018496	1.1572211810062443	0.0005115539225591825	2.5997616489200275	Upregulated	SRRD	0.29478346	1.1572211810062443	0.0007465607025909329	1.972937151085891	Upregulated	SRRD	1.1572211810062443	0.2428426548	0.29478346	0.1909018496	3.7653126752353567	2.92566523578441	True	False	True	False	Transgressive Up (Overdominance)	3.92566523578441
ENSSSCG00000003341	TAS1R3	0.22775743639999999	0.8931213595712973	3.604530930774952e-05	1.971358066141117	Upregulated	TAS1R3	0.211787904	0.8931213595712973	3.866435581029108e-05	2.076236031719933	Upregulated	TAS1R3	0.8931213595712973	0.2197726702	0.22775743639999999	0.211787904	3.063841781412261	2.921370795563176	True	False	True	False	Transgressive Up (Overdominance)	3.921370795563176
ENSSSCG00000005845	TOR4A	0.11709042220000002	0.5597897955444597	6.509316661065063e-05	2.257262117507987	Upregulated	TOR4A	0.1429057316	0.5597897955444597	0.00048335330654634826	1.9698214075705969	Upregulated	TOR4A	0.5597897955444597	0.1299980769	0.1429057316	0.11709042220000002	3.3061390513882265	2.917196247322943	True	False	True	False	Transgressive Up (Overdominance)	3.917196247322943
ENSSSCG00000011530	CRBN	2.3876926924	10.770751250111712	1.3449762119991782e-08	2.1734298082270467	Upregulated	CRBN	2.7524416682000004	10.770751250111712	1.0405992975091058e-07	1.968334985504428	Upregulated	CRBN	10.770751250111712	2.5700671803	2.7524416682000004	2.3876926924	3.1908442443339	2.913162402150162	True	False	True	False	Transgressive Up (Overdominance)	3.9131624021501614
ENSSSCG00000034313	SELENOW	0.3997310436	4.5565376443403185	0.00023660594500908433	3.5108364628467466	Upregulated	SELENOW	1.1691304598	4.5565376443403185	0.0010779800207720589	1.9625020616113602	Upregulated	SELENOW	4.5565376443403185	0.7844307517	1.1691304598	0.3997310436	4.8087187867960255	2.897373134149454	True	False	True	False	Transgressive Up (Overdominance)	3.8973731341494537
ENSSSCG00000029803	KDM2B	0.2348054974	1.440690394646324	1.4142364827080939e-06	2.61722224151409	Upregulated	KDM2B	0.3697780246	1.440690394646324	4.999515031582778e-06	1.9620289376498805	Upregulated	KDM2B	1.440690394646324	0.302291761	0.3697780246	0.2348054974	3.765893684566296	2.8960952214636397	True	False	True	False	Transgressive Up (Overdominance)	3.8960952214636397
ENSSSCG00000026169	MFSD12	0.25957898339999996	2.369097296442908	0.0005943376684953845	3.190091963274524	Upregulated	MFSD12	0.6082327515999999	2.369097296442908	0.0018545258358253572	1.9616420412402267	Upregulated	MFSD12	2.369097296442908	0.43390586749999993	0.6082327515999999	0.25957898339999996	4.459933764188861	2.895050521713649	True	False	True	False	Transgressive Up (Overdominance)	3.895050521713649
ENSSSCG00000034154	WNK2	4.9043775976	21.6120790306885	1.3154589352631748e-06	2.1396958983871657	Upregulated	WNK2	5.5614886848	21.6120790306885	3.043235789062579e-06	1.958294846105206	Upregulated	WNK2	21.6120790306885	5.2329331412	5.5614886848	4.9043775976	3.130012451436076	2.886024094547934	True	False	True	False	Transgressive Up (Overdominance)	3.886024094547934
ENSSSCG00000008003	HAGHL	1.2028535648	4.668910826123312	1.230158141062924e-06	1.9566250143437716	Upregulated	HAGHL	0.8257685118000001	4.668910826123312	6.044102156828022e-07	2.4992767222480445	Upregulated	HAGHL	4.668910826123312	1.0143110383	1.2028535648	0.8257685118000001	3.603036593142548	2.8815288599985305	True	False	True	False	Transgressive Up (Overdominance)	3.88152885999853
ENSSSCG00000032284	CCND3	0.7732337572	4.292287336162446	2.969044303550718e-08	2.472770128821114	Upregulated	CCND3	1.1094386642	4.292287336162446	1.0336779149316385e-07	1.9519167471293288	Upregulated	CCND3	4.292287336162446	0.9413362107000001	1.1094386642	0.7732337572	3.559781390934275	2.868882052400393	True	False	True	False	Transgressive Up (Overdominance)	3.8688820524003926
ENSSSCG00000040562	C8orf88	0.0022488770000000003	0.10021292089398308	5.4193777037672454e-05	5.477719966775338	Upregulated	C8orf88	0.025979678200000002	0.10021292089398308	0.001928099793404699	1.947613067645847	Upregulated	C8orf88	0.10021292089398308	0.0141142776	0.025979678200000002	0.0022488770000000003	6.100109813199584	2.8573580520324944	True	False	True	False	Transgressive Up (Overdominance)	3.857358052032495
ENSSSCG00000008702	DOK7	0.816053793	3.2384765618142524	2.9246035010018247e-06	1.9885791420796053	Upregulated	DOK7	0.8420803926	3.2384765618142524	3.7829592701177546e-05	1.9432854250640181	Upregulated	DOK7	3.2384765618142524	0.8290670928	0.8420803926	0.816053793	2.90616946437589	2.845804498327245	True	False	True	False	Transgressive Up (Overdominance)	3.8458044983272446
ENSSSCG00000000583	PYROXD1	0.48661944120000006	1.8972626391476102	3.53473582458375e-06	1.9630535412293169	Upregulated	PYROXD1	0.4933427	1.8972626391476102	6.958425120031115e-08	1.9432573390870407	Upregulated	PYROXD1	1.8972626391476102	0.48998107060000007	0.4933427	0.48661944120000006	2.8721141549903986	2.8457296300271797	True	False	True	False	Transgressive Up (Overdominance)	3.84572963002718
ENSSSCG00000035771	MRPS22	1.2224321504	5.548098115986567	2.8123245984820345e-09	2.1822389090178325	Upregulated	MRPS22	1.4487199216	5.548098115986567	4.684578892084086e-08	1.93721459316382	Upregulated	MRPS22	5.548098115986567	1.335576036	1.4487199216	1.2224321504	3.154086301670186	2.8296554311609925	True	False	True	False	Transgressive Up (Overdominance)	3.829655431160993
ENSSSCG00000011363	PRKAR2A	5.7852267746	58.994237150607816	1.145868024856651e-08	3.3501286141264965	Upregulated	PRKAR2A	15.4584413024	58.994237150607816	1.1866511231370665e-05	1.9321791742453507	Upregulated	PRKAR2A	58.994237150607816	10.621834038500001	15.4584413024	5.7852267746	4.554053747853406	2.8163121362985453	True	False	True	False	Transgressive Up (Overdominance)	3.8163121362985453
ENSSSCG00000007559	MAFK	2.2450396624	9.603036569738112	1.9259291483071153e-05	2.0967497387794523	Upregulated	MAFK	2.5225612158	9.603036569738112	3.858170432478368e-05	1.9286013915058522	Upregulated	MAFK	9.603036569738112	2.3838004391	2.5225612158	2.2450396624	3.0284565822815788	2.806859674837514	True	False	True	False	Transgressive Up (Overdominance)	3.8068596748375136
ENSSSCG00000011387	RNF123	4.3182296853999995	19.38072561688238	4.480636842284952e-06	2.1661106994038586	Upregulated	RNF123	5.1008324389999995	19.38072561688238	3.7917932371753386e-06	1.9258179719793638	Upregulated	RNF123	19.38072561688238	4.7095310622	5.1008324389999995	4.3182296853999995	3.1152134598787233	2.799522107156671	True	False	True	False	Transgressive Up (Overdominance)	3.799522107156671
ENSSSCG00000014074	GFM2	0.53657968	2.5278225217293664	1.8882322349385418e-05	2.2360308489197362	Upregulated	GFM2	0.6657551856	2.5278225217293664	0.00013854464405449506	1.9248315097215136	Upregulated	GFM2	2.5278225217293664	0.6011674328000001	0.6657551856	0.53657968	3.2048560580798084	2.7969250204956513	True	False	True	False	Transgressive Up (Overdominance)	3.7969250204956517
ENSSSCG00000033532	SBK2	0.0858471402	0.3251283373344364	0.03989220811792045	1.9211673229559685	Upregulated	SBK2	0.074341921	0.3251283373344364	0.033072586091087645	2.128761429903651	Upregulated	SBK2	0.3251283373344364	0.0800945306	0.0858471402	0.074341921	3.059307606884663	2.787293747665649	True	False	True	False	Transgressive Up (Overdominance)	3.787293747665649
ENSSSCG00000025329	DDX49	3.3856825873999994	12.806681806847541	3.5075644993962286e-06	1.9193780938950291	Upregulated	DDX49	3.1466586062	12.806681806847541	2.8241128564084577e-06	2.0250041554689306	Upregulated	DDX49	12.806681806847541	3.2661705967999994	3.3856825873999994	3.1466586062	2.9210082349632223	2.782599660850754	True	False	True	False	Transgressive Up (Overdominance)	3.782599660850754
ENSSSCG00000000075	MRTFA	0.6284393498	2.977121844482638	0.00022017468479619193	2.2440728447915044	Upregulated	MRTFA	0.7876700258	2.977121844482638	0.0005660333990381493	1.918254986689005	Upregulated	MRTFA	2.977121844482638	0.7080546878	0.7876700258	0.6284393498	3.204649578315578	2.7796561338727	True	False	True	False	Transgressive Up (Overdominance)	3.7796561338727
ENSSSCG00000039009	-	0.3730639944	1.9666850598338463	0.00015284922578736522	2.398270913564129	Upregulated	-	0.5206792875999999	1.9666850598338463	0.0003854214032880335	1.917299023246045	Upregulated	-	1.9666850598338463	0.446871641	0.5206792875999999	0.3730639944	3.401006641264681	2.777152474988995	True	False	True	False	Transgressive Up (Overdominance)	3.777152474988995
ENSSSCG00000017569	CHAD	0.11609501480000002	0.6245609105145753	0.0012204198340352726	2.427536254804077	Upregulated	CHAD	0.1664098412	0.6245609105145753	0.004137266491452914	1.9081015234411898	Upregulated	CHAD	0.6245609105145753	0.141252428	0.1664098412	0.11609501480000002	3.4215941584705023	2.7531488883758115	True	False	True	False	Transgressive Up (Overdominance)	3.7531488883758115
ENSSSCG00000033514	CRHR2	1.0283112561999999	3.8563422632016158	0.00013289290629999492	1.906956085914816	Upregulated	CRHR2	0.642404518	3.8563422632016158	5.9007496345820645e-05	2.58567915682529	Upregulated	CRHR2	3.8563422632016158	0.8353578870999999	1.0283112561999999	0.642404518	3.61639534713578	2.750170232943149	True	False	True	False	Transgressive Up (Overdominance)	3.750170232943149
ENSSSCG00000002712	LDHD	2.4319041472	9.623315992038558	0.003097899230584757	1.9844477355005932	Upregulated	LDHD	2.5712332256	9.623315992038558	0.003940220930646694	1.9040736251729486	Upregulated	LDHD	9.623315992038558	2.5015686863999997	2.5712332256	2.4319041472	2.846912557051329	2.7426849871982917	True	False	True	False	Transgressive Up (Overdominance)	3.7426849871982917
ENSSSCG00000001757	WDR61	2.8081079266	11.466595019314616	0.005951267782525221	2.029766759515308	Upregulated	WDR61	3.0642179194	11.466595019314616	0.00682970921763006	1.903846242931041	Upregulated	WDR61	11.466595019314616	2.936162923	3.0642179194	2.8081079266	2.9052993038951387	2.7420951514962337	True	False	True	False	Transgressive Up (Overdominance)	3.7420951514962333
ENSSSCG00000029156	ZNF865	4.5221903571999995	16.89608163620422	2.2588071204620868e-05	1.901595083121478	Upregulated	ZNF865	3.612582355	16.89608163620422	1.3815682757949074e-05	2.225586328640425	Upregulated	ZNF865	16.89608163620422	4.0673863561	4.5221903571999995	3.612582355	3.1540390208726006	2.7362605953336625	True	False	True	False	Transgressive Up (Overdominance)	3.7362605953336625
ENSSSCG00000005368	XPA	0.5034405696	1.88091896837789	5.8125207510726435e-06	1.9015443122226354	Upregulated	XPA	0.44262834599999995	1.88091896837789	1.6535193731743511e-06	2.0872699479814387	Upregulated	XPA	1.88091896837789	0.4730344578	0.5034405696	0.44262834599999995	2.976283201705248	2.7361291122651106	True	False	True	False	Transgressive Up (Overdominance)	3.736129112265111
ENSSSCG00000003905	RAD54L	0.595603332	2.22059456427143	1.2630568946604641e-05	1.8985222799816734	Upregulated	RAD54L	0.4814779798	2.22059456427143	4.77821565123852e-06	2.205404286327248	Upregulated	RAD54L	2.22059456427143	0.5385406559	0.595603332	0.4814779798	3.123355479189237	2.7283111845845585	True	False	True	False	Transgressive Up (Overdominance)	3.7283111845845585
ENSSSCG00000040698	PRR7	0.185888653	0.9769497853048115	0.0015424864969732798	2.3938457022756494	Upregulated	PRR7	0.2621275538	0.9769497853048115	0.0034017259117743188	1.8980153983781565	Upregulated	PRR7	0.9769497853048115	0.2240081034	0.2621275538	0.185888653	3.3612251988952444	2.7270014965699167	True	False	True	False	Transgressive Up (Overdominance)	3.7270014965699167
ENSSSCG00000000363	GDF11	0.04793954239999999	0.559730642638263	6.75576635957793e-05	3.5454446875828234	Upregulated	GDF11	0.150234762	0.559730642638263	0.0005685952856906554	1.8975140619162645	Upregulated	GDF11	0.559730642638263	0.0990871522	0.150234762	0.04793954239999999	4.648872030437293	2.7257065887205454	True	False	True	False	Transgressive Up (Overdominance)	3.7257065887205454
ENSSSCG00000002029	MYH7	88.612350432	330.09312533436037	0.00026954981080231527	1.8972933977445603	Upregulated	MYH7	65.76431961	330.09312533436037	0.0001712606510681801	2.32749612461701	Upregulated	MYH7	330.09312533436037	77.188335021	88.612350432	65.76431961	3.2764638626361693	2.7251367752361975	True	False	True	False	Transgressive Up (Overdominance)	3.7251367752361975
ENSSSCG00000018034	CENPV	3.1918091744	11.737284803599028	1.327857960221869e-05	1.8786524008917094	Upregulated	CENPV	2.851369032	11.737284803599028	4.707798426971118e-05	2.0413720331123657	Upregulated	CENPV	11.737284803599028	3.0215891032	3.1918091744	2.851369032	2.8844741633363418	2.6773140755839258	True	False	True	False	Transgressive Up (Overdominance)	3.6773140755839253
ENSSSCG00000012377	KIF4A	0.1074610972	0.39538838862628095	0.0017369408804062782	1.8794560306060855	Upregulated	KIF4A	0.1075604336	0.39538838862628095	0.002615783711710274	1.8781230278940109	Upregulated	KIF4A	0.39538838862628095	0.1075107654	0.1075604336	0.1074610972	2.6776632289354065	2.6759649937510193	True	False	True	False	Transgressive Up (Overdominance)	3.6759649937510193
ENSSSCG00000035074	FOXO6	2.7504395205999996	11.10409085527428	0.0012130555998046773	2.0133571923851155	Upregulated	FOXO6	3.0240984624000005	11.10409085527428	0.0016319508955431829	1.8765142589007695	Upregulated	FOXO6	11.10409085527428	2.8872689915	3.0240984624000005	2.7504395205999996	2.8458802723141696	2.6718681594982834	True	False	True	False	Transgressive Up (Overdominance)	3.671868159498284
ENSSSCG00000007430	NEURL2	2.0435625062	9.544387991414812	4.273329154745231e-08	2.223566320026273	Upregulated	NEURL2	2.6020499076	9.544387991414812	5.211177360607258e-07	1.875004058230256	Upregulated	NEURL2	9.544387991414812	2.3228062069	2.6020499076	2.0435625062	3.1089902218544014	2.6680264907824447	True	False	True	False	Transgressive Up (Overdominance)	3.6680264907824442
ENSSSCG00000048260	-	0.0109704628	0.04016724429291952	0.015101713117070367	1.872395098924326	Upregulated	-	0.0017196244	0.04016724429291952	0.0015018833728578562	4.545854096188739	Upregulated	-	0.04016724429291952	0.0063450436	0.0109704628	0.0017196244	5.3304914552390965	2.661399252264865	True	False	True	False	Transgressive Up (Overdominance)	3.661399252264865
ENSSSCG00000004954	C15orf61	1.2154708606	4.44612262973372	0.0010179220881796835	1.8710324333187185	Upregulated	C15orf61	1.1394532312	4.44612262973372	0.0009570746689813529	1.9642060298094834	Upregulated	C15orf61	4.44612262973372	1.1774620459	1.2154708606	1.1394532312	2.7760220341839554	2.657942591514662	True	False	True	False	Transgressive Up (Overdominance)	3.657942591514662
ENSSSCG00000026098	CMYA5	78.189108502	348.660827807949	1.0843725044646912e-07	2.1567847220801175	Upregulated	CMYA5	95.327554768	348.660827807949	6.089034660388318e-08	1.870859090167986	Upregulated	CMYA5	348.660827807949	86.75833163499999	95.327554768	78.189108502	3.018759019880604	2.6575031076427975	True	False	True	False	Transgressive Up (Overdominance)	3.6575031076427975
ENSSSCG00000008440	PIGF	7.141886048000001	43.85531486283065	7.682702063049009e-07	2.6183746743291327	Upregulated	PIGF	11.996276656000001	43.85531486283065	2.6860287080759807e-06	1.8701649958224063	Upregulated	PIGF	43.85531486283065	9.569081352000001	11.996276656000001	7.141886048000001	3.5830224709778022	2.6557438712365964	True	False	True	False	Transgressive Up (Overdominance)	3.6557438712365964
ENSSSCG00000026344	MCM3AP	0.6846263785999999	2.89509633585745	8.307309035136203e-05	2.0802225699949584	Upregulated	MCM3AP	0.7936728366	2.89509633585745	0.00011209567286942755	1.8669950201538243	Upregulated	MCM3AP	2.89509633585745	0.7391496075999999	0.7936728366	0.6846263785999999	2.9167934422068553	2.64772007098	True	False	True	False	Transgressive Up (Overdominance)	3.64772007098
ENSSSCG00000031493	CYBA	0.40097891160000004	1.452834870322528	0.00038103932277610815	1.8572724659585589	Upregulated	CYBA	0.3369800734	1.452834870322528	0.0004235621506331593	2.1081355467688145	Upregulated	CYBA	1.452834870322528	0.36897949250000006	0.40097891160000004	0.3369800734	2.937440697527459	2.6232201452325152	True	False	True	False	Transgressive Up (Overdominance)	3.6232201452325152
ENSSSCG00000003940	HYI	0.5876787754	2.129169185563446	2.7509000465719308e-06	1.8571908920766742	Upregulated	HYI	0.49689871639999994	2.129169185563446	1.7268326263475358e-06	2.099266871896057	Upregulated	HYI	2.129169185563446	0.5422887459	0.5876787754	0.49689871639999994	2.926264746707601	2.6230152843519656	True	False	True	False	Transgressive Up (Overdominance)	3.6230152843519656
ENSSSCG00000032911	DUSP8	6.8300553848	24.72327078972048	1.2951681466745267e-05	1.8559004361808278	Upregulated	DUSP8	6.343207781599999	24.72327078972048	3.902556911222016e-05	1.9625851128761616	Upregulated	DUSP8	24.72327078972048	6.586631583199999	6.8300553848	6.343207781599999	2.7535530076982253	2.6197760335503397	True	False	True	False	Transgressive Up (Overdominance)	3.6197760335503393
ENSSSCG00000017694	ACACA	0.2305211704	1.423350137708157	0.00811836236472518	2.626319447183356	Upregulated	ACACA	0.39459104159999997	1.423350137708157	0.017186680504016626	1.8508604939481086	Upregulated	ACACA	1.423350137708157	0.312556106	0.39459104159999997	0.2305211704	3.553902836593943	2.607152691395914	True	False	True	False	Transgressive Up (Overdominance)	3.607152691395914
ENSSSCG00000023666	CTSB	5.9940809834	25.8978501285493	6.8833941235017325e-09	2.1112218589868395	Upregulated	CTSB	7.1972776068	25.8978501285493	2.6737517040427373e-08	1.8473091288526515	Upregulated	CTSB	25.8978501285493	6.5956792951	7.1972776068	5.9940809834	2.9264871698339077	2.5982841767949827	True	False	True	False	Transgressive Up (Overdominance)	3.5982841767949827
ENSSSCG00000009713	CLCN3	0.8439973299999999	4.651533255458748	9.874994024722038e-09	2.4623960009845303	Upregulated	CLCN3	1.2929838922	4.651533255458748	2.430876580427795e-07	1.847002038665378	Upregulated	CLCN3	4.651533255458748	1.0684906111	1.2929838922	0.8439973299999999	3.353368393822424	2.597518332223155	True	False	True	False	Transgressive Up (Overdominance)	3.597518332223155
ENSSSCG00000014291	AFF4	0.7817178786	6.319821646444608	3.873942898333994e-05	3.0151639052420416	Upregulated	AFF4	1.7579204212000001	6.319821646444608	0.00024954729533187774	1.8460140812458765	Upregulated	AFF4	6.319821646444608	1.2698191499	1.7579204212000001	0.7817178786	3.9769462422600124	2.5950555953667918	True	False	True	False	Transgressive Up (Overdominance)	3.5950555953667918
ENSSSCG00000006354	TOMM40L	0.6371397084000001	2.877278795793404	1.3472320061728183e-05	2.1750233604107754	Upregulated	TOMM40L	0.8010030269999999	2.877278795793404	4.523906057086918e-05	1.8448254190023545	Upregulated	TOMM40L	2.877278795793404	0.7190713677	0.8010030269999999	0.6371397084000001	3.001381399730296	2.5920947846722733	True	False	True	False	Transgressive Up (Overdominance)	3.5920947846722737
ENSSSCG00000018023	COX10	0.5924804488000001	3.174618686171172	3.240688330192332e-07	2.421743862906056	Upregulated	COX10	0.8862696682	3.174618686171172	2.2238811753573755e-06	1.840765671196269	Upregulated	COX10	3.174618686171172	0.7393750585000001	0.8862696682	0.5924804488000001	3.29365130683695	2.582000828956241	True	False	True	False	Transgressive Up (Overdominance)	3.5820008289562404
ENSSSCG00000009786	HIP1R	0.5312809414	1.8912076471684478	9.508160151668673e-07	1.8317609090663398	Upregulated	HIP1R	0.4801293566	1.8912076471684478	3.794488133552682e-06	1.9778127195695483	Upregulated	HIP1R	1.8912076471684478	0.505705149	0.5312809414	0.4801293566	2.7397437042280304	2.5597129499598643	True	False	True	False	Transgressive Up (Overdominance)	3.559712949959864
ENSSSCG00000006136	RMDN1	5.878372525600001	21.66414326564664	5.702694606476937e-06	1.8818204908369554	Upregulated	RMDN1	6.0955699249999995	21.66414326564664	6.702718586948034e-06	1.829476162946322	Upregulated	RMDN1	21.66414326564664	5.9869712253	6.0955699249999995	5.878372525600001	2.6185480855657657	2.554080017488544	True	False	True	False	Transgressive Up (Overdominance)	3.554080017488544
ENSSSCG00000013008	CDCA5	0.0719657078	0.4391520318695018	5.471375122692815e-05	2.6093389584472653	Upregulated	CDCA5	0.1236490804	0.4391520318695018	0.00010963318410261957	1.8284689686440465	Upregulated	CDCA5	0.4391520318695018	0.0978073941	0.1236490804	0.0719657078	3.4899676134966344	2.5515996596890322	True	False	True	False	Transgressive Up (Overdominance)	3.5515996596890322
ENSSSCG00000001985	CBLN3	0.057178568	0.20222956196653485	0.018344665855629095	1.822447511992201	Upregulated	CBLN3	0.007514610200000001	0.20222956196653485	0.002873493523533563	4.750151825748642	Upregulated	CBLN3	0.20222956196653485	0.0323465891	0.057178568	0.007514610200000001	5.2519594057147385	2.5368070422213944	True	False	True	False	Transgressive Up (Overdominance)	3.536807042221394
ENSSSCG00000013859	C19orf44	0.25575195619999996	0.9319622953474989	0.0005829768102964951	1.8655263136302134	Upregulated	C19orf44	0.26419917560000006	0.9319622953474989	0.000877229914449137	1.8186456237089086	Upregulated	C19orf44	0.9319622953474989	0.25997556590000004	0.26419917560000006	0.25575195619999996	2.5848072572557816	2.527498877432147	True	False	True	False	Transgressive Up (Overdominance)	3.527498877432147
ENSSSCG00000050014	MRPS16	0.05390707800000001	0.28184376275480505	0.01855111408719212	2.3863490243686276	Upregulated	MRPS16	0.07990542240000001	0.28184376275480505	0.03700473223385491	1.818530327573472	Upregulated	MRPS16	0.28184376275480505	0.06690625020000002	0.07990542240000001	0.05390707800000001	3.212517693224496	2.5272169808942153	True	False	True	False	Transgressive Up (Overdominance)	3.5272169808942153
ENSSSCG00000033979	KLHL34	2.6071004282000003	14.062451954828461	0.005656490291547358	2.431330104129061	Upregulated	KLHL34	4.006092552	14.062451954828461	0.011813741247157488	1.8115805103284903	Upregulated	KLHL34	14.062451954828461	3.3065964901000005	4.006092552	2.6071004282000003	3.2528479047660195	2.510266368610962	True	False	True	False	Transgressive Up (Overdominance)	3.510266368610962
ENSSSCG00000038530	TMEM240	0.11314628	0.3970596095034894	0.0010666844480281678	1.8111664588431982	Upregulated	TMEM240	0.041918705	0.3970596095034894	0.0001547136731515806	3.2436895582873753	Upregulated	TMEM240	0.3970596095034894	0.0775324925	0.11314628	0.041918705	4.121202694515327	2.5092590715619587	True	False	True	False	Transgressive Up (Overdominance)	3.5092590715619583
ENSSSCG00000003021	MEGF8	0.8055038048000001	2.8163324733870003	2.61587015046068e-05	1.8058543482775902	Upregulated	MEGF8	0.8003428048	2.8163324733870003	6.060654347396851e-05	1.815127680733464	Upregulated	MEGF8	2.8163324733870003	0.8029233048	0.8055038048000001	0.8003428048	2.5075983678024145	2.496361477878149	True	False	True	False	Transgressive Up (Overdominance)	3.496361477878149
ENSSSCG00000002355	ENTPD5	0.371829834	1.913559626061242	2.94262483286628e-07	2.3635444201841236	Upregulated	ENTPD5	0.5474541882	1.913559626061242	6.573487951211544e-06	1.8054487077800871	Upregulated	ENTPD5	1.913559626061242	0.4596420111	0.5474541882	0.371829834	3.163152148520486	2.495378549121934	True	False	True	False	Transgressive Up (Overdominance)	3.4953785491219334
ENSSSCG00000038587	CRNKL1	2.6147701526	9.471554870954003	2.8378161071339363e-07	1.8569171469481818	Upregulated	CRNKL1	2.7104820214	9.471554870954003	1.3484259361488702e-07	1.8050518435032552	Upregulated	CRNKL1	9.471554870954003	2.6626260869999996	2.7104820214	2.6147701526	2.5572230427689058	2.4944171539133912	True	False	True	False	Transgressive Up (Overdominance)	3.4944171539133912
ENSSSCG00000008233	TMEM150A	1.7049712516	6.672680467754191	0.0004947376448409896	1.9685190062582614	Upregulated	TMEM150A	1.909923728	6.672680467754191	0.0006254462594734349	1.8047513936950175	Upregulated	TMEM150A	6.672680467754191	1.8074474898	1.909923728	1.7049712516	2.691770026742268	2.493689496565169	True	False	True	False	Transgressive Up (Overdominance)	3.493689496565169
ENSSSCG00000013507	MPND	1.1909364158	4.140212470952644	0.00022542856102537265	1.7976084174352491	Upregulated	MPND	1.1099117536	4.140212470952644	0.00011878262489763786	1.8992598311377336	Upregulated	MPND	4.140212470952644	1.1504240847	1.1909364158	1.1099117536	2.5988576091331583	2.4764345233086993	True	False	True	False	Transgressive Up (Overdominance)	3.4764345233086993
ENSSSCG00000030428	TWNK	1.4137172404	6.576528561477287	3.5941460635701255e-06	2.2178326608595187	Upregulated	TWNK	1.8923455336000004	6.576528561477287	1.0899830927151699e-05	1.7971507121523016	Upregulated	TWNK	6.576528561477287	1.6530313870000002	1.8923455336000004	1.4137172404	2.9784656318067153	2.475331774618397	True	False	True	False	Transgressive Up (Overdominance)	3.475331774618397
ENSSSCG00000012293	PRICKLE3	0.44404721560000004	1.9653596024799942	6.455071622314702e-06	2.146008315211435	Upregulated	PRICKLE3	0.5674878006	1.9653596024799942	1.451508954117716e-05	1.7921320230703575	Upregulated	PRICKLE3	1.9653596024799942	0.5057675081	0.5674878006	0.44404721560000004	2.885895339270004	2.463263175705339	True	False	True	False	Transgressive Up (Overdominance)	3.4632631757053387
ENSSSCG00000024411	-	0.0956960242	0.4254728089305712	8.429649689237923e-05	2.1525360425962434	Upregulated	-	0.12314832140000001	0.4254728089305712	0.00022437309000169795	1.7886699722593034	Upregulated	-	0.4254728089305712	0.1094221728	0.12314832140000001	0.0956960242	2.8883600831820737	2.454962309624881	True	False	True	False	Transgressive Up (Overdominance)	3.454962309624881
ENSSSCG00000040025	NANOS1	2.2548063074	7.851455805607562	0.0002781898783855324	1.7999566729726382	Upregulated	NANOS1	2.2775198268	7.851455805607562	0.0002773465617143682	1.7854965678708987	Upregulated	NANOS1	7.851455805607562	2.2661630671	2.2775198268	2.2548063074	2.4646473237493183	2.44737100121721	True	False	True	False	Transgressive Up (Overdominance)	3.44737100121721
ENSSSCG00000032561	PDCD1LG2	0.020056991000000003	0.11935416312447136	0.00041462293356802726	2.573071798545329	Upregulated	PDCD1LG2	0.034667373999999994	0.11935416312447136	0.0017865850134886985	1.7835984252474175	Upregulated	PDCD1LG2	0.11935416312447136	0.0273621825	0.034667373999999994	0.020056991000000003	3.3620118067873923	2.4428383045243454	True	False	True	False	Transgressive Up (Overdominance)	3.442838304524346
ENSSSCG00000035103	-	0.276755559	1.099248230108601	6.117976096237511e-06	1.989833008838871	Upregulated	-	0.3196222938	1.099248230108601	1.3358127773560312e-05	1.7820772641581093	Upregulated	-	1.099248230108601	0.2981889264	0.3196222938	0.276755559	2.6864153319833046	2.439210128428786	True	False	True	False	Transgressive Up (Overdominance)	3.4392101284287855
ENSSSCG00000039712	-	0.21709832	0.9077078533366105	0.02422745037860458	2.0638794776057443	Upregulated	-	0.2642383076	0.9077078533366105	0.02665722408924182	1.7803884048513778	Upregulated	-	0.9077078533366105	0.2406683138	0.2642383076	0.21709832	2.7716134667022816	2.4351864481007994	True	False	True	False	Transgressive Up (Overdominance)	3.4351864481007994
ENSSSCG00000003342	DVL1	23.572458149999996	80.84214397761687	6.446143261592631e-06	1.7780053717494693	Upregulated	DVL1	17.946186878	80.84214397761687	3.9933751264253075e-06	2.171430243779049	Upregulated	DVL1	80.84214397761687	20.759322513999997	23.572458149999996	17.946186878	2.8942573353777457	2.4295169160207792	True	False	True	False	Transgressive Up (Overdominance)	3.4295169160207792
ENSSSCG00000042694	-	0.1628427394	0.6272519715324256	7.836796813833669e-06	1.9455657038776297	Upregulated	-	0.1830409264	0.6272519715324256	5.5776401278788785e-05	1.7768788412524306	Upregulated	-	0.6272519715324256	0.17294183289999998	0.1830409264	0.1628427394	2.626953415574825	2.426840018071639	True	False	True	False	Transgressive Up (Overdominance)	3.4268400180716396
ENSSSCG00000026850	SNCG	0.29160987380000003	1.0061995784356659	0.00010252784558992461	1.786805015581916	Upregulated	SNCG	0.29401857659999997	1.0061995784356659	0.001058333602740203	1.774937275283567	Upregulated	SNCG	1.0061995784356659	0.2928142252	0.29401857659999997	0.29160987380000003	2.4363070228176396	2.422231309569798	True	False	True	False	Transgressive Up (Overdominance)	3.422231309569798
ENSSSCG00000010559	-	0.0274212196	0.1997885816734824	0.0005401737523029494	2.8651094888214597	Upregulated	-	0.0584813406	0.1997885816734824	0.003599052963590963	1.7724258440353038	Upregulated	-	0.1997885816734824	0.0429512801	0.0584813406	0.0274212196	3.651516350812613	2.4162791007134063	True	False	True	False	Transgressive Up (Overdominance)	3.416279100713406
ENSSSCG00000005975	MTSS1	2.3141101372	7.905525969720259	0.0005726465932477177	1.772403921670013	Upregulated	MTSS1	2.2721809663999997	7.905525969720259	0.0006172600456380608	1.7987837090869914	Upregulated	MTSS1	7.905525969720259	2.2931455518	2.3141101372	2.2721809663999997	2.4474593047592776	2.4162271892925955	True	False	True	False	Transgressive Up (Overdominance)	3.4162271892925955
ENSSSCG00000038739	MYPOP	2.1697408111999996	7.411632914037924	6.027956337552194e-06	1.7722687146042548	Upregulated	MYPOP	1.8213743172	7.411632914037924	1.6824199694301867e-06	2.0247639825843167	Upregulated	MYPOP	7.411632914037924	1.9955575641999999	2.1697408111999996	1.8213743172	2.714066207360536	2.4159070409607297	True	False	True	False	Transgressive Up (Overdominance)	3.4159070409607297
ENSSSCG00000025525	-	1.9233670048	6.568823348414628	1.0572129722640617e-05	1.7720008935594553	Upregulated	-	1.919369343	6.568823348414628	1.1402138412726114e-05	1.775002613382322	Upregulated	-	6.568823348414628	1.9213681739	1.9233670048	1.919369343	2.418825937499114	2.4152729728758566	True	False	True	False	Transgressive Up (Overdominance)	3.4152729728758566
ENSSSCG00000017790	TAOK1	0.27935050619999996	1.918902717628906	0.0013446818339411181	2.7801332335996047	Upregulated	TAOK1	0.5625502106	1.918902717628906	0.0046572021518428664	1.7702277978579388	Upregulated	TAOK1	1.918902717628906	0.42095035839999995	0.5625502106	0.27935050619999996	3.5585012088420784	2.4110781250659548	True	False	True	False	Transgressive Up (Overdominance)	3.4110781250659548
ENSSSCG00000010597	TAF5	1.3535001098000001	5.064081014891768	6.155278737678699e-05	1.9036054805187785	Upregulated	TAF5	1.4891888893999998	5.064081014891768	0.00012162368783841654	1.7657737274820413	Upregulated	TAF5	5.064081014891768	1.4213444996	1.4891888893999998	1.3535001098000001	2.5628807909109437	2.400563253552144	True	False	True	False	Transgressive Up (Overdominance)	3.400563253552144
ENSSSCG00000013266	LARGE2	0.014747354800000001	0.050079594348701705	0.022276957150329815	1.7637666715970854	Upregulated	LARGE2	0.0110777378	0.050079594348701705	0.006320031214201971	2.1765595795626558	Upregulated	LARGE2	0.050079594348701705	0.012912546300000001	0.014747354800000001	0.0110777378	2.8783670691427994	2.395835729720268	True	False	True	False	Transgressive Up (Overdominance)	3.395835729720268
ENSSSCG00000016834	LMBRD2	0.6244530920000001	2.1166325823770498	3.131902107827687e-05	1.761105751645206	Upregulated	LMBRD2	0.5989728006	2.1166325823770498	4.9830647156522424e-05	1.8212084628030771	Upregulated	LMBRD2	2.1166325823770498	0.6117129463000001	0.6244530920000001	0.5989728006	2.46017293761672	2.3895781916907373	True	False	True	False	Transgressive Up (Overdominance)	3.389578191690737
ENSSSCG00000011885	FBXO40	36.42640505199999	123.3943703092006	0.00021428796116529594	1.760220048489045	Upregulated	FBXO40	30.724068147999997	123.3943703092006	0.000141079028065593	2.0058354152454925	Upregulated	FBXO40	123.3943703092006	33.5752366	36.42640505199999	30.724068147999997	2.6751601121762643	2.3874978915171763	True	False	True	False	Transgressive Up (Overdominance)	3.3874978915171763
ENSSSCG00000007522	CTSZ	3.4721393118000003	13.355323023382699	4.195484064060437e-07	1.9435181317058003	Upregulated	CTSZ	3.9456742064000005	13.355323023382699	1.8352727986769922e-06	1.7590711276386088	Upregulated	CTSZ	13.355323023382699	3.7089067591000004	3.9456742064000005	3.4721393118000003	2.600878612171822	2.3848012594957715	True	False	True	False	Transgressive Up (Overdominance)	3.384801259495771
ENSSSCG00000030149	CAPNS1	8.3295042586	32.37566144210712	3.6460212506776676e-06	1.95860712832134	Upregulated	CAPNS1	9.5707057682	32.37566144210712	6.841271533319483e-06	1.7582124459365711	Upregulated	CAPNS1	32.37566144210712	8.9501050134	9.5707057682	8.3295042586	2.617349896301176	2.382787249575654	True	False	True	False	Transgressive Up (Overdominance)	3.382787249575654
ENSSSCG00000038027	-	0.0063750948	0.08666583361495214	0.00697769126173324	3.7649446493250274	Upregulated	-	0.025651651799999998	0.08666583361495214	0.029983731010035555	1.7564116209466545	Upregulated	-	0.08666583361495214	0.016013373299999998	0.025651651799999998	0.0063750948	4.412091006143731	2.3785673644202574	True	False	True	False	Transgressive Up (Overdominance)	3.3785673644202574
ENSSSCG00000017209	MIF4GD	0.3204713114	1.0820575149472829	0.00011163198481065851	1.7555100675911417	Upregulated	MIF4GD	0.2325245158	1.0820575149472829	7.047718993114699e-05	2.218322447947401	Upregulated	MIF4GD	1.0820575149472829	0.2764979136	0.3204713114	0.2325245158	2.913438263815105	2.3764567262518552	True	False	True	False	Transgressive Up (Overdominance)	3.3764567262518552
ENSSSCG00000016087	TYW5	0.34591900080000004	1.4315397872978213	0.00013231015019266387	2.0490616022091195	Upregulated	TYW5	0.4245388416	1.4315397872978213	0.0002894920968714369	1.7535993092957542	Upregulated	TYW5	1.4315397872978213	0.3852289212	0.4245388416	0.34591900080000004	2.7160755813414283	2.3719877830321505	True	False	True	False	Transgressive Up (Overdominance)	3.3719877830321505
ENSSSCG00000023329	APC2	0.025839798599999998	0.08712692961008224	0.04876058523059132	1.7535238774139388	Upregulated	APC2	0.0066760746	0.08712692961008224	0.010152661152393558	3.7060467219561555	Upregulated	APC2	0.08712692961008224	0.016257936599999998	0.025839798599999998	0.0066760746	4.359039818748109	2.3718114819239435	True	False	True	False	Transgressive Up (Overdominance)	3.3718114819239435
ENSSSCG00000014396	DELE1	0.5822137436	2.8192048614823344	6.394175403209256e-05	2.275667516286335	Upregulated	DELE1	0.8361287373999999	2.8192048614823344	0.0001786605367061859	1.7534913232182803	Upregulated	DELE1	2.8192048614823344	0.7091712404999999	0.8361287373999999	0.5822137436	2.975351368584348	2.3717353983656233	True	False	True	False	Transgressive Up (Overdominance)	3.3717353983656233
ENSSSCG00000038639	TOM1L2	4.805040124	17.29059705255872	9.69366061433488e-06	1.8473673035473017	Upregulated	TOM1L2	5.1350574556	17.29059705255872	1.34117690057742e-05	1.7515353628833223	Upregulated	TOM1L2	17.29059705255872	4.9700487898	5.1350574556	4.805040124	2.4789592182765094	2.3671672034949838	True	False	True	False	Transgressive Up (Overdominance)	3.3671672034949838
ENSSSCG00000036580	GPR27	0.20708825819999999	0.6967724035399977	0.02773693445536642	1.7504417297028934	Upregulated	GPR27	0.1978841166	0.6967724035399977	0.014002433448037725	1.8160316680694122	Upregulated	GPR27	0.6967724035399977	0.2024861874	0.20708825819999999	0.1978841166	2.4410860932630594	2.3646156937931004	True	False	True	False	Transgressive Up (Overdominance)	3.3646156937931004
ENSSSCG00000032606	-	0.413311681	1.446042316344514	0.0009003567033261873	1.8068077285009898	Upregulated	-	0.430059643	1.446042316344514	0.0012523561688832308	1.749501111735048	Upregulated	-	1.446042316344514	0.421685662	0.430059643	0.413311681	2.429194887694602	2.362422724106931	True	False	True	False	Transgressive Up (Overdominance)	3.3624227241069304
ENSSSCG00000008041	PKD1	2.5349565478	8.52079398884654	2.5455596210207936e-06	1.7490268527242177	Upregulated	PKD1	2.159192383	8.52079398884654	1.8165886180891518e-06	1.9804960781192318	Upregulated	PKD1	8.52079398884654	2.3470744654	2.5349565478	2.159192383	2.630389284387014	2.361317572185385	True	False	True	False	Transgressive Up (Overdominance)	3.361317572185385
ENSSSCG00000037647	TFDP2	1.204600423	4.037574012640607	3.4550750526342217e-06	1.7449340354043337	Upregulated	TFDP2	1.1717898806	4.037574012640607	3.6446858149677745e-06	1.7847748098294471	Upregulated	TFDP2	4.037574012640607	1.1881951518	1.204600423	1.1717898806	2.398073125045221	2.3517952804509408	True	False	True	False	Transgressive Up (Overdominance)	3.3517952804509408
ENSSSCG00000024481	-	56.63332223399999	189.80098693817018	5.655064248724001e-06	1.7447644251346988	Upregulated	-	55.24994910400001	189.80098693817018	9.44355542332788e-06	1.7804424535745424	Upregulated	-	189.80098693817018	55.941635669	56.63332223399999	55.24994910400001	2.392839423952493	2.351401250202881	True	False	True	False	Transgressive Up (Overdominance)	3.351401250202881
ENSSSCG00000000968	SBF1	3.7036604104000004	12.40681467027042	8.492223615897333e-07	1.7441090363170102	Upregulated	SBF1	3.2023402624	12.40681467027042	5.087787829350953e-07	1.9539342513502833	Upregulated	SBF1	12.40681467027042	3.4530003364	3.7036604104000004	3.2023402624	2.5930534206681863	2.349879118353204	True	False	True	False	Transgressive Up (Overdominance)	3.349879118353204
ENSSSCG00000001824	ZXDC	2.9088134122	11.31615358096428	3.2441616921402633e-06	1.9598810001265847	Upregulated	ZXDC	3.3801865321999998	11.31615358096428	5.67292190643189e-06	1.7432088945038782	Upregulated	ZXDC	11.31615358096428	3.1444999721999998	3.3801865321999998	2.9088134122	2.598713207507873	2.3477896776303475	True	False	True	False	Transgressive Up (Overdominance)	3.3477896776303475
ENSSSCG00000013873	NR2F6	7.2375036364	24.203801820650238	1.4927456600383503e-07	1.741669604048131	Upregulated	NR2F6	6.327289600199999	24.203801820650238	2.9227356562651705e-07	1.935574142464309	Upregulated	NR2F6	24.203801820650238	6.7823966183	7.2375036364	6.327289600199999	2.568620825763046	2.3442196421043087	True	False	True	False	Transgressive Up (Overdominance)	3.3442196421043087
ENSSSCG00000034820	MAFA	7.7242165510000005	36.42806839727258	4.396163093412245e-06	2.237589981622775	Upregulated	MAFA	10.9016284734	36.42806839727258	2.130821614628751e-05	1.7405068387144824	Upregulated	MAFA	36.42806839727258	9.3129225122	10.9016284734	7.7242165510000005	2.9115614190445087	2.341525395600956	True	False	True	False	Transgressive Up (Overdominance)	3.341525395600956
ENSSSCG00000031802	DHRS7B	4.1817130034000005	13.9545561501143	4.074097116618349e-08	1.7385702812773924	Upregulated	DHRS7B	3.1390834639999996	13.9545561501143	1.3633751639668986e-07	2.1523209437498014	Upregulated	DHRS7B	13.9545561501143	3.6603982337	4.1817130034000005	3.1390834639999996	2.8123054539912093	2.337043010548154	True	False	True	False	Transgressive Up (Overdominance)	3.337043010548154
ENSSSCG00000013003	ZNHIT2	1.5190428572	5.806162863801058	5.888856589041315e-08	1.9344224667688659	Upregulated	ZNHIT2	1.7452361128	5.806162863801058	8.378630383567786e-06	1.7341628086686505	Upregulated	ZNHIT2	5.806162863801058	1.6321394850000002	1.7452361128	1.5190428572	2.557393787211182	2.326863810127009	True	False	True	False	Transgressive Up (Overdominance)	3.3268638101270085
ENSSSCG00000009085	NUDT6	0.2669253128	0.8879956386304192	7.837956139590423e-06	1.7341164666188678	Upregulated	NUDT6	0.145447387	0.8879956386304192	9.222125857998311e-07	2.610055212549455	Upregulated	NUDT6	0.8879956386304192	0.2061863499	0.2669253128	0.145447387	3.30676249451574	2.3267569467859746	True	False	True	False	Transgressive Up (Overdominance)	3.3267569467859746
ENSSSCG00000009468	KCTD12	0.12235946819999999	0.5644877360804378	0.003529464948392491	2.205816495940528	Upregulated	KCTD12	0.1698542434	0.5644877360804378	0.024196457263298762	1.7326449767714478	Upregulated	KCTD12	0.5644877360804378	0.1461068558	0.1698542434	0.12235946819999999	2.8635266838754174	2.323365520819469	True	False	True	False	Transgressive Up (Overdominance)	3.323365520819469
ENSSSCG00000011330	NBEAL2	0.0435519886	0.1447245659624988	0.002923491956909479	1.7324993304128804	Upregulated	NBEAL2	0.0233310256	0.1447245659624988	0.0005403624361047675	2.6329881971148104	Upregulated	NBEAL2	0.1447245659624988	0.033441507100000004	0.0435519886	0.0233310256	3.3276926942834697	2.323030029505904	True	False	True	False	Transgressive Up (Overdominance)	3.323030029505904
ENSSSCG00000007920	-	0.1338473132	1.1811859380609566	0.0017239101166132953	3.141576002228361	Upregulated	-	0.35549059780000003	1.1811859380609566	0.008737182438294988	1.7323527781854076	Upregulated	-	1.1811859380609566	0.2446689555	0.35549059780000003	0.1338473132	3.8276902790838805	2.3226924857390885	True	False	True	False	Transgressive Up (Overdominance)	3.3226924857390885
ENSSSCG00000007622	-	1.7176916406	5.703685739001308	8.150582216655915e-07	1.7314234269180697	Upregulated	-	1.3306451364	5.703685739001308	3.688071031998215e-07	2.099768617659067	Upregulated	-	5.703685739001308	1.5241683885000001	1.7176916406	1.3306451364	2.7421624684228965	2.3205527722129315	True	False	True	False	Transgressive Up (Overdominance)	3.3205527722129315
ENSSSCG00000026232	FAM184B	1.130766173	3.749364844241076	0.000198545222633828	1.7293455880893194	Upregulated	FAM184B	1.0668769862	3.749364844241076	0.00011958746866981005	1.8132523795143853	Upregulated	FAM184B	3.749364844241076	1.0988215796	1.130766173	1.0668769862	2.4121689215513435	2.3157737945889862	True	False	True	False	Transgressive Up (Overdominance)	3.3157737945889862
ENSSSCG00000004942	TIPIN	0.5805014358000001	1.9438353396088879	0.00022970686085643148	1.74353447429378	Upregulated	TIPIN	0.5875055874	1.9438353396088879	7.268994815399891e-05	1.726231537402966	Upregulated	TIPIN	1.9438353396088879	0.5840035116000001	0.5875055874	0.5805014358000001	2.328465156456583	2.308624430639564	True	False	True	False	Transgressive Up (Overdominance)	3.3086244306395645
ENSSSCG00000031757	CARS2	0.9782275445999999	3.317405390848168	9.759423236670454e-07	1.7618133286541537	Upregulated	CARS2	1.0030767814000001	3.317405390848168	1.523617667351832e-06	1.725623279387297	Upregulated	CARS2	3.317405390848168	0.990652163	1.0030767814000001	0.9782275445999999	2.3487085727467067	2.3072297678130345	True	False	True	False	Transgressive Up (Overdominance)	3.307229767813034
ENSSSCG00000031990	DIMT1	0.9528011656	6.205145064771144	0.00015738372131459118	2.7032178550587984	Upregulated	DIMT1	1.8773923992000001	6.205145064771144	0.0006368094461702015	1.7247347147437695	Upregulated	DIMT1	6.205145064771144	1.4150967824	1.8773923992000001	0.9528011656	3.3849616096555857	2.305193452053656	True	False	True	False	Transgressive Up (Overdominance)	3.305193452053656
ENSSSCG00000023166	RNF227	0.31516795680000004	1.054959463769563	0.004614556650460358	1.7429947970231026	Upregulated	RNF227	0.3199897562	1.054959463769563	0.004429039834790201	1.721089939130459	Upregulated	RNF227	1.054959463769563	0.3175788565	0.3199897562	0.31516795680000004	2.321881926889434	2.296853862753632	True	False	True	False	Transgressive Up (Overdominance)	3.296853862753632
ENSSSCG00000025478	MIB1	1.2154790186000002	6.372636597474897	1.3953380211729349e-05	2.3903654027334786	Upregulated	MIB1	1.9381714981999998	6.372636597474897	4.3960936337621485e-05	1.7171941601510867	Upregulated	MIB1	6.372636597474897	1.5768252584	1.9381714981999998	1.2154790186000002	3.04143487905641	2.287963218628089	True	False	True	False	Transgressive Up (Overdominance)	3.2879632186280894
ENSSSCG00000035671	USP22	3.4294350175999995	12.93923846957382	1.8446354603377575e-06	1.9157098867166678	Upregulated	USP22	3.9448040458	12.93923846957382	2.767727474448331e-06	1.7137271682585336	Upregulated	USP22	12.93923846957382	3.6871195316999996	3.9448040458	3.4294350175999995	2.509308108491942	2.2800712834773424	True	False	True	False	Transgressive Up (Overdominance)	3.2800712834773424
ENSSSCG00000011896	ADPRH	0.286246098	1.2952222567543399	0.011311814606588219	2.1778717496777293	Upregulated	ADPRH	0.39504583139999994	1.2952222567543399	0.02406551221671898	1.7131077388996452	Upregulated	ADPRH	1.2952222567543399	0.34064596469999997	0.39504583139999994	0.286246098	2.802253339167003	2.278663268421822	True	False	True	False	Transgressive Up (Overdominance)	3.278663268421822
ENSSSCG00000001065	ATXN1	1.5346907974000001	8.75325527630724	3.6567994532615188e-06	2.511871628078381	Upregulated	ATXN1	2.6704300554	8.75325527630724	1.617059521201799e-05	1.71274754796202	Upregulated	ATXN1	8.75325527630724	2.1025604264	2.6704300554	1.5346907974000001	3.1631408859409316	2.2778448020411086	True	False	True	False	Transgressive Up (Overdominance)	3.2778448020411086
ENSSSCG00000002260	-	0.1518216792	0.9699221567310602	0.0001327267203197456	2.675491151810664	Upregulated	-	0.295959306	0.9699221567310602	0.004398622670299423	1.7124701443384998	Upregulated	-	0.9699221567310602	0.2238904926	0.295959306	0.1518216792	3.3321274854842153	2.2772145935869315	True	False	True	False	Transgressive Up (Overdominance)	3.2772145935869315
ENSSSCG00000037559	ACOT11	2.8510745892	9.342426425976711	0.009921064989182363	1.7122915138074883	Upregulated	ACOT11	2.4119423906	9.342426425976711	0.006148773118514392	1.9536018482691935	Upregulated	ACOT11	9.342426425976711	2.6315084899	2.8510745892	2.4119423906	2.5502170948085117	2.276808843011771	True	False	True	False	Transgressive Up (Overdominance)	3.2768088430117706
ENSSSCG00000006366	PFDN2	5.301376215	19.57542289414194	6.462449336583974e-06	1.8846046438749826	Upregulated	PFDN2	5.983773721	19.57542289414194	5.590358023590751e-05	1.7099159496262166	Upregulated	PFDN2	19.57542289414194	5.642574968	5.983773721	5.301376215	2.469235766499778	2.2714176382442686	True	False	True	False	Transgressive Up (Overdominance)	3.2714176382442686
ENSSSCG00000033700	-	8.3552572296	35.77458090092688	9.433846008683094e-09	2.098178716188851	Upregulated	-	10.937944175	35.77458090092688	5.9371219773349964e-08	1.7095932618711038	Upregulated	-	35.77458090092688	9.646600702299999	10.937944175	8.3552572296	2.708516813844829	2.2706860017345885	True	False	True	False	Transgressive Up (Overdominance)	3.270686001734588
ENSSSCG00000006810	KCNC4	0.6159431006	2.216316375991732	0.045335979437781476	1.847294849385709	Upregulated	KCNC4	0.6797411062	2.216316375991732	0.04923404367826001	1.7051065636192289	Upregulated	KCNC4	2.216316375991732	0.6478421033999999	0.6797411062	0.6159431006	2.421074926066209	2.2605301574032306	True	False	True	False	Transgressive Up (Overdominance)	3.2605301574032306
ENSSSCG00000010606	SLK	1.1721815436	6.423765689013273	2.0557286775356808e-05	2.4542232436846687	Upregulated	SLK	1.9705198709999998	6.423765689013273	0.0001412186647355447	1.7048429726959025	Upregulated	SLK	6.423765689013273	1.5713507073	1.9705198709999998	1.1721815436	3.0880534556483688	2.2599344891423696	True	False	True	False	Transgressive Up (Overdominance)	3.2599344891423696
ENSSSCG00000013573	TRAPPC5	8.7195948458	28.38079052649544	8.368117733138111e-07	1.7025817680495565	Upregulated	TRAPPC5	5.2680432988	28.38079052649544	6.702181057103396e-08	2.4295756667179336	Upregulated	TRAPPC5	28.38079052649544	6.9938190723	8.7195948458	5.2680432988	3.0579818026608003	2.254829040613707	True	False	True	False	Transgressive Up (Overdominance)	3.254829040613707
ENSSSCG00000002666	KIAA0513	3.8918487838000004	12.66111756858238	2.4737170599807577e-07	1.7018771928650613	Upregulated	KIAA0513	3.6196145560000006	12.66111756858238	3.2839058154150966e-06	1.806496772362652	Upregulated	KIAA0513	12.66111756858238	3.7557316699000003	3.8918487838000004	3.6196145560000006	2.371145406913347	2.2532398538414093	True	False	True	False	Transgressive Up (Overdominance)	3.2532398538414093
ENSSSCG00000002812	KIFC3	0.2755778472	0.9791508826873088	6.365306430953591e-06	1.8290712705112706	Upregulated	KIFC3	0.3013568068	0.9791508826873088	4.951550956070564e-06	1.7000585381174662	Upregulated	KIFC3	0.9791508826873088	0.288467327	0.3013568068	0.2755778472	2.3943216130238167	2.2491414183889233	True	False	True	False	Transgressive Up (Overdominance)	3.2491414183889233
ENSSSCG00000015833	TTI2	1.9750995428	6.44646582426427	3.6076028348611187e-07	1.7065830765667716	Upregulated	TTI2	1.9845765525999997	6.44646582426427	7.75206496783251e-07	1.6996772283013812	Upregulated	TTI2	6.44646582426427	1.9798380477	1.9845765525999997	1.9750995428	2.2560571465697414	2.248282771364368	True	False	True	False	Transgressive Up (Overdominance)	3.248282771364368
ENSSSCG00000036948	-	441.4859684	1433.3779181857801	9.156406277434518e-06	1.6989795434267398	Upregulated	-	438.29749813999996	1433.3779181857801	1.1696578734773266e-05	1.709436685545764	Upregulated	-	1433.3779181857801	439.89173327	441.4859684	438.29749813999996	2.2584788705406083	2.246712287098319	True	False	True	False	Transgressive Up (Overdominance)	3.246712287098319
ENSSSCG00000005318	CREB3	2.5420830521999997	10.331144157130874	1.8224289628681824e-06	2.022916968736828	Upregulated	CREB3	3.1849665020000004	10.331144157130874	2.5641271533790895e-06	1.6976499350641931	Upregulated	CREB3	10.331144157130874	2.8635247771000003	3.1849665020000004	2.5420830521999997	2.6078417200194837	2.243721449077543	True	False	True	False	Transgressive Up (Overdominance)	3.2437214490775426
ENSSSCG00000040875	ZFPM1	0.2855919358	1.1377765469884389	7.419209080945486e-05	1.994190100173568	Upregulated	ZFPM1	0.3508961924	1.1377765469884389	0.000198064430071325	1.69710104999974	Upregulated	ZFPM1	1.1377765469884389	0.31824406409999995	0.3508961924	0.2855919358	2.575169737120131	2.2424875835969287	True	False	True	False	Transgressive Up (Overdominance)	3.2424875835969287
ENSSSCG00000039802	FBXL2	0.9730694559999999	3.779161637436266	0.00018231244644547484	1.9574515341632344	Upregulated	FBXL2	1.1659961676	3.779161637436266	0.0002778448188328469	1.6965031783210174	Upregulated	FBXL2	3.779161637436266	1.0695328117999998	1.1659961676	0.9730694559999999	2.5334695632909305	2.24114413275904	True	False	True	False	Transgressive Up (Overdominance)	3.24114413275904
ENSSSCG00000014374	DND1	0.6111908027999999	1.978346445812092	0.001378606442577607	1.6946003523865851	Upregulated	DND1	0.4012849554000001	1.978346445812092	0.0005175437337196063	2.301596117287239	Upregulated	DND1	1.978346445812092	0.5062378791	0.6111908027999999	0.4012849554000001	2.907938397121205	2.2368720811060157	True	False	True	False	Transgressive Up (Overdominance)	3.2368720811060157
ENSSSCG00000007289	TRPC4AP	9.618578422199999	39.695755907793995	5.370504447064195e-09	2.0450891773801367	Upregulated	TRPC4AP	12.276237860200002	39.695755907793995	2.257692253015357e-07	1.6931162647741476	Upregulated	TRPC4AP	39.695755907793995	10.9474081412	12.276237860200002	9.618578422199999	2.6260414698892136	2.233544051511827	True	False	True	False	Transgressive Up (Overdominance)	3.233544051511827
ENSSSCG00000005917	HSF1	6.1514020986	19.864114187242137	3.1780219909879625e-06	1.6911772711065838	Upregulated	HSF1	5.346298872399999	19.864114187242137	3.2666253605058945e-06	1.8935520644083859	Upregulated	HSF1	19.864114187242137	5.7488504855	6.1514020986	5.346298872399999	2.455319326419128	2.2292010616186215	True	False	True	False	Transgressive Up (Overdominance)	3.2292010616186215
ENSSSCG00000016367	RNPEPL1	18.521455760000002	59.67668059874677	1.2305088351711122e-06	1.6879697938449871	Upregulated	RNPEPL1	18.337562534	59.67668059874677	3.078585058026449e-06	1.7023654049455035	Upregulated	RNPEPL1	59.67668059874677	18.429509147	18.521455760000002	18.337562534	2.2381047223094965	2.222029702850245	True	False	True	False	Transgressive Up (Overdominance)	3.222029702850245
ENSSSCG00000009616	HR	3.5956154658000004	18.370911307982063	1.407927455621498e-05	2.3531125498476637	Upregulated	HR	5.711295636000001	18.370911307982063	5.5891982609271345e-05	1.6855332241783059	Upregulated	HR	18.370911307982063	4.6534555509	5.711295636000001	3.5956154658000004	2.947799889144539	2.216592605044769	True	False	True	False	Transgressive Up (Overdominance)	3.216592605044769
ENSSSCG00000038888	C1orf122	1.9796755015999998	7.313646663017337	0.00013612921048536633	1.885326958456857	Upregulated	C1orf122	2.276795757	7.313646663017337	0.0001898031558373832	1.683586050467056	Upregulated	C1orf122	7.313646663017337	2.1282356292999998	2.276795757	1.9796755015999998	2.4364835182384748	2.2122541692778364	True	False	True	False	Transgressive Up (Overdominance)	3.2122541692778364
ENSSSCG00000013087	TKFC	0.5714990717999999	1.9931710567266019	0.0004520459747966879	1.8022424691938734	Upregulated	TKFC	0.6212252388	1.9931710567266019	0.0004985012046754976	1.681877180540188	Upregulated	TKFC	1.9931710567266019	0.5963621553	0.6212252388	0.5714990717999999	2.342215864995553	2.2084515120099493	True	False	True	False	Transgressive Up (Overdominance)	3.2084515120099493
ENSSSCG00000038715	-	0.14581672340000001	0.6299469152973108	0.012515798405545965	2.111074071257613	Upregulated	-	0.1964941436	0.6299469152973108	0.024057788211418102	1.68074394554787	Upregulated	-	0.6299469152973108	0.1711554335	0.1964941436	0.14581672340000001	2.6805545837217655	2.205932267272473	True	False	True	False	Transgressive Up (Overdominance)	3.205932267272473
ENSSSCG00000015883	MARCHF7	1.631595385	9.129981390774105	5.241144045533053e-06	2.4843285880755714	Upregulated	MARCHF7	2.8485494564000002	9.129981390774105	2.7957506996739893e-05	1.6803844651940656	Upregulated	MARCHF7	9.129981390774105	2.2400724207000002	2.8485494564000002	1.631595385	3.0757527776361253	2.2051335356882253	True	False	True	False	Transgressive Up (Overdominance)	3.2051335356882253
ENSSSCG00000010744	DHX32	2.7633376267999994	8.833946989940005	1.9886417885777683e-07	1.676646332639261	Upregulated	DHX32	2.4994550414	8.833946989940005	2.168287092228445e-07	1.8214445982137935	Upregulated	DHX32	8.833946989940005	2.6313963340999997	2.7633376267999994	2.4994550414	2.3571328178358297	2.1968395408019297	True	False	True	False	Transgressive Up (Overdominance)	3.1968395408019297
ENSSSCG00000039996	FAM168A	0.7810775242	3.777256793081277	2.705257388098424e-05	2.2738012150773073	Upregulated	FAM168A	1.1841342734	3.777256793081277	0.0001233746230426961	1.6735061845008685	Upregulated	FAM168A	3.777256793081277	0.9826058987999999	1.1841342734	0.7810775242	2.8441218373451895	2.189888915414681	True	False	True	False	Transgressive Up (Overdominance)	3.189888915414681
ENSSSCG00000020965	LYSMD1	0.5779250646	2.045098943765132	0.00014812169462508865	1.8232162977247597	Upregulated	LYSMD1	0.6421535984	2.045098943765132	0.00023531754409570677	1.6711803180262754	Upregulated	LYSMD1	2.045098943765132	0.6100393315	0.6421535984	0.5779250646	2.352405063353087	2.1847504224234404	True	False	True	False	Transgressive Up (Overdominance)	3.1847504224234404
ENSSSCG00000011371	NDUFAF3	5.3121501576	16.912462694380316	2.509088238871699e-06	1.6707189191222882	Upregulated	NDUFAF3	4.335547855	16.912462694380316	2.0263860959548995e-06	1.9638005378259173	Upregulated	NDUFAF3	16.912462694380316	4.8238490063	5.3121501576	4.335547855	2.506009966790514	2.1837320468405723	True	False	True	False	Transgressive Up (Overdominance)	3.1837320468405723
ENSSSCG00000014558	SIRT3	0.6388629282	2.031002144516152	1.5199435717987589e-05	1.668613432185354	Upregulated	SIRT3	0.5388579622	2.031002144516152	1.3944211345027127e-05	1.914214815363208	Upregulated	SIRT3	2.031002144516152	0.5888604452	0.6388629282	0.5388579622	2.449038156784914	2.1790890578649043	True	False	True	False	Transgressive Up (Overdominance)	3.1790890578649043
ENSSSCG00000032552	-	0.28373090300000003	0.9628606269803737	2.16740973354729e-08	1.7628036920743946	Upregulated	-	0.3029802278	0.9628606269803737	2.9587350079318797e-08	1.668103336785345	Upregulated	-	0.9628606269803737	0.2933555654	0.3029802278	0.28373090300000003	2.282230646169884	2.177965222258552	True	False	True	False	Transgressive Up (Overdominance)	3.177965222258552
ENSSSCG00000000547	MRPS35	1.317754461	6.882160468637809	1.223649402372409e-06	2.384779955184187	Upregulated	MRPS35	2.1668978720000003	6.882160468637809	2.04589423833193e-05	1.6672303718055352	Upregulated	MRPS35	6.882160468637809	1.7423261665000003	2.1668978720000003	1.317754461	2.9499839932168106	2.176042838735968	True	False	True	False	Transgressive Up (Overdominance)	3.176042838735968
ENSSSCG00000003434	MFN2	12.69299642	45.618921350969	2.436640607553784e-07	1.8455996502341045	Upregulated	MFN2	14.373628632	45.618921350969	2.4137401883879234e-07	1.6662080177696694	Upregulated	MFN2	45.618921350969	13.533312526	14.373628632	12.69299642	2.370861440118715	2.1737929592397864	True	False	True	False	Transgressive Up (Overdominance)	3.1737929592397864
ENSSSCG00000001825	SLC41A3	3.5336038281999995	14.339468881045459	1.2599512875312789e-05	2.0207793835349404	Upregulated	SLC41A3	4.519625896999999	14.339468881045459	4.494521921342964e-05	1.6657163226148695	Upregulated	SLC41A3	14.339468881045459	4.026614862599999	4.519625896999999	3.5336038281999995	2.56117219310774	2.1727114606019926	True	False	True	False	Transgressive Up (Overdominance)	3.1727114606019926
ENSSSCG00000050615	CCDC78	0.1168589606	0.587542524055168	0.001377597732466564	2.329924909716291	Upregulated	CCDC78	0.18553236959999997	0.587542524055168	0.0126283434764152	1.6630223581412464	Upregulated	CCDC78	0.587542524055168	0.1511956651	0.18553236959999997	0.1168589606	2.885974665123968	2.166792540416991	True	False	True	False	Transgressive Up (Overdominance)	3.166792540416991
ENSSSCG00000001537	ZNF76	0.0352604832	0.11163750638041252	0.0015112677154820644	1.662697654547659	Upregulated	ZNF76	0.0334660242	0.11163750638041252	0.002755440859088289	1.7380527321710288	Upregulated	ZNF76	0.11163750638041252	0.0343632537	0.0352604832	0.0334660242	2.2487466802485154	2.1660798789170457	True	False	True	False	Transgressive Up (Overdominance)	3.1660798789170457
ENSSSCG00000017248	COG1	3.147072423	10.794175563278564	4.972294094547168e-07	1.7781707729088205	Upregulated	COG1	3.4114449604	10.794175563278564	6.164050530696095e-07	1.6617982120823758	Upregulated	COG1	10.794175563278564	3.2792586917	3.4114449604	3.147072423	2.291651125481277	2.1641066142286296	True	False	True	False	Transgressive Up (Overdominance)	3.1641066142286296
ENSSSCG00000031424	NECAB1	0.0213446566	0.12969581016008008	6.058491893734326e-05	2.6031850165697206	Upregulated	NECAB1	0.041028717000000006	0.12969581016008008	0.009027054738834318	1.6604259280439195	Upregulated	NECAB1	0.12969581016008008	0.031186686800000002	0.041028717000000006	0.0213446566	3.158691527311586	2.161098363375098	True	False	True	False	Transgressive Up (Overdominance)	3.161098363375098
ENSSSCG00000037087	PRRT4	0.1284436948	0.40568419892924823	0.008291582743664334	1.6592210406243169	Upregulated	PRRT4	0.10453438239999999	0.40568419892924823	0.02647402954798948	1.9563795747013484	Upregulated	PRRT4	0.40568419892924823	0.1164890386	0.1284436948	0.10453438239999999	2.4825954768352623	2.158459428942309	True	False	True	False	Transgressive Up (Overdominance)	3.158459428942309
ENSSSCG00000035664	ZBTB45	0.240777371	0.7598565420805821	0.0013278682526696322	1.658027259589915	Upregulated	ZBTB45	0.18896650580000002	0.7598565420805821	0.0006558328471076178	2.007596528854369	Upregulated	ZBTB45	0.7598565420805821	0.21487193840000002	0.240777371	0.18896650580000002	2.5363228336780437	2.1558469922847614	True	False	True	False	Transgressive Up (Overdominance)	3.1558469922847614
ENSSSCG00000021072	EPG5	0.4032556306	1.5278667427380621	5.1739085720216373e-05	1.921752137315689	Upregulated	EPG5	0.4844289548	1.5278667427380621	7.608622432262993e-05	1.6571617160536793	Upregulated	EPG5	1.5278667427380621	0.4438422927	0.4844289548	0.4032556306	2.4423640285464447	2.153954212685022	True	False	True	False	Transgressive Up (Overdominance)	3.153954212685022
ENSSSCG00000034386	ATP2A2	50.004338026000006	207.5836214880872	0.00031076505932242106	2.053567454864037	Upregulated	ATP2A2	65.86343127	207.5836214880872	0.001389966581442908	1.65614303969543	Upregulated	ATP2A2	207.5836214880872	57.933884648	65.86343127	50.004338026000006	2.5831124177041254	2.1517280148542612	True	False	True	False	Transgressive Up (Overdominance)	3.1517280148542612
ENSSSCG00000003107	ARHGAP35	9.3812699576	34.52390985241632	2.571227882456011e-06	1.8797407187816733	Upregulated	ARHGAP35	10.962350101199998	34.52390985241632	5.264109109065836e-06	1.6550387443605625	Upregulated	ARHGAP35	34.52390985241632	10.1718100294	10.962350101199998	9.3812699576	2.394077332611447	2.149316481749396	True	False	True	False	Transgressive Up (Overdominance)	3.149316481749396
ENSSSCG00000013568	-	0.31571370179999997	1.1352169245653438	5.731612398872772e-05	1.8462792240351737	Upregulated	-	0.36064380440000005	1.1352169245653438	0.00013374721712791992	1.65432145864438	Upregulated	-	1.1352169245653438	0.3381787531	0.36064380440000005	0.31571370179999997	2.3568546638696084	2.1477510793620715	True	False	True	False	Transgressive Up (Overdominance)	3.147751079362071
ENSSSCG00000011401	LSMEM2	4.689101669	14.74380822362988	1.67417136576269e-05	1.6527257457182496	Upregulated	LSMEM2	3.5704016633999998	14.74380822362988	1.1269769026389363e-05	2.045950921764551	Upregulated	LSMEM2	14.74380822362988	4.1297516662	4.689101669	3.5704016633999998	2.570144022048771	2.14427139021154	True	False	True	False	Transgressive Up (Overdominance)	3.1442713902115393
ENSSSCG00000000063	POLR3H	1.4167953945999998	7.5560324690997955	1.517142362398222e-08	2.4149974735370003	Upregulated	POLR3H	2.4045958016	7.5560324690997955	0.0008998483849625309	1.6518344953273671	Upregulated	POLR3H	7.5560324690997955	1.9106955981	2.4045958016	1.4167953945999998	2.9545977269291512	2.1423295607819277	True	False	True	False	Transgressive Up (Overdominance)	3.1423295607819277
ENSSSCG00000003216	POLD1	0.322864651	1.0129966496182372	0.008621783056475617	1.6496280020693619	Upregulated	POLD1	0.29462908819999994	1.0129966496182372	0.007505442249097954	1.78165762537736	Upregulated	POLD1	1.0129966496182372	0.3087468696	0.322864651	0.29462908819999994	2.2809940743063564	2.13752727801173	True	False	True	False	Transgressive Up (Overdominance)	3.13752727801173
ENSSSCG00000034608	TMEM94	2.801121117	8.778087206412254	2.7486152154172023e-06	1.647902237701817	Upregulated	TMEM94	2.4529783736	8.778087206412254	4.654247068953578e-06	1.839372088207927	Upregulated	TMEM94	8.778087206412254	2.6270497453	2.801121117	2.4529783736	2.3414240526343084	2.133776384440521	True	False	True	False	Transgressive Up (Overdominance)	3.133776384440521
ENSSSCG00000017900	KIF1C	50.362915801999996	173.3410693471812	3.300674978583363e-07	1.7831797932093103	Upregulated	KIF1C	55.320425772	173.3410693471812	3.6219546292068093e-07	1.6477293444975092	Upregulated	KIF1C	173.3410693471812	52.841670787	55.320425772	50.362915801999996	2.2803858539201642	2.133400853811151	True	False	True	False	Transgressive Up (Overdominance)	3.1334008538111506
ENSSSCG00000004039	SLC22A3	0.0815904224	0.38927904388102397	0.021788740137917116	2.254332967373613	Upregulated	SLC22A3	0.1243540672	0.38927904388102397	0.046394291560443855	1.6463509879595395	Upregulated	SLC22A3	0.38927904388102397	0.1029722448	0.1243540672	0.0815904224	2.7804268969479042	2.1304086198880996	True	False	True	False	Transgressive Up (Overdominance)	3.130408619888099
ENSSSCG00000013919	HOMER3	16.528327456000003	51.67373708904741	2.9081577632885258e-05	1.644490482488745	Upregulated	HOMER3	12.0176022354	51.67373708904741	9.403935463677691e-06	2.1042821477465306	Upregulated	HOMER3	51.67373708904741	14.272964845700002	16.528327456000003	12.0176022354	2.6203926547619214	2.1263742339694	True	False	True	False	Transgressive Up (Overdominance)	3.1263742339693996
ENSSSCG00000000110	PLA2G6	0.9156115398000001	3.3566198446296918	0.0019568774414782226	1.8742016023087549	Upregulated	PLA2G6	1.0779881352	3.3566198446296918	0.002884763163919046	1.638667854006038	Upregulated	PLA2G6	3.3566198446296918	0.9967998375	1.0779881352	0.9156115398000001	2.3673960592210586	2.1137818080037913	True	False	True	False	Transgressive Up (Overdominance)	3.1137818080037913
ENSSSCG00000008991	FRAS1	0.47467364539999995	2.5406194105728757	0.0002953897739175374	2.4201724167365177	Upregulated	FRAS1	0.8169380612000001	2.5406194105728757	0.001321440763472161	1.6368816681837808	Upregulated	FRAS1	2.5406194105728757	0.6458058533000001	0.8169380612000001	0.47467364539999995	2.9340297050430517	2.109929052443658	True	False	True	False	Transgressive Up (Overdominance)	3.109929052443658
ENSSSCG00000017947	ACADVL	17.929254609999997	55.637521270846285	7.716641345380886e-06	1.6337426363198149	Upregulated	ACADVL	16.388457578	55.637521270846285	5.690898462383314e-06	1.7633780676176953	Upregulated	ACADVL	55.637521270846285	17.158856094	17.929254609999997	16.388457578	2.2424959429726354	2.103169790439286	True	False	True	False	Transgressive Up (Overdominance)	3.1031697904392854
ENSSSCG00000007095	POLR3F	1.1654274102	3.9547086758291234	0.0004995767076215236	1.7627122747028934	Upregulated	POLR3F	1.2776406152	3.9547086758291234	0.0006177096433006082	1.630089341536797	Upregulated	POLR3F	3.9547086758291234	1.2215340126999998	1.2776406152	1.1654274102	2.2374937044019685	2.095321664621674	True	False	True	False	Transgressive Up (Overdominance)	3.095321664621674
ENSSSCG00000016435	SMARCD3	11.199388908	36.81268016825936	1.6436650527742195e-05	1.7167827756666552	Upregulated	SMARCD3	11.896433082	36.81268016825936	3.1923863185823714e-05	1.629673715939682	Upregulated	SMARCD3	36.81268016825936	11.547910994999999	11.896433082	11.199388908	2.1878216055006376	2.0944300627352836	True	False	True	False	Transgressive Up (Overdominance)	3.0944300627352836
ENSSSCG00000012904	AIP	1.6590952804	5.1291876714230344	9.733015729677631e-07	1.6283336175350893	Upregulated	AIP	1.3095273854	5.1291876714230344	6.494092121683873e-07	1.969684128667083	Upregulated	AIP	5.1291876714230344	1.4843113329	1.6590952804	1.3095273854	2.4556009630417575	2.091557026300751	True	False	True	False	Transgressive Up (Overdominance)	3.091557026300751
ENSSSCG00000004610	CCPG1	2.4326517474	11.277189094542337	4.753759221601394e-06	2.212805804950512	Upregulated	CCPG1	3.649661441	11.277189094542337	4.100020167476613e-05	1.6275729679178643	Upregulated	CCPG1	11.277189094542337	3.0411565942000003	3.649661441	2.4326517474	2.708190862663844	2.089927456792378	True	False	True	False	Transgressive Up (Overdominance)	3.089927456792378
ENSSSCG00000033033	TOLLIP	27.495131054	84.79749079315278	3.18648224761784e-07	1.6248454120982114	Upregulated	TOLLIP	23.586330928000002	84.79749079315278	6.987844833263803e-07	1.8460705637689574	Upregulated	TOLLIP	84.79749079315278	25.540730991000004	27.495131054	23.586330928000002	2.320088638928681	2.0840911660545225	True	False	True	False	Transgressive Up (Overdominance)	3.0840911660545225
ENSSSCG00000005716	POMT1	1.2011556568	3.704112934741532	6.267898554947242e-06	1.62470496476041	Upregulated	POMT1	1.0823467202	3.704112934741532	1.845548365676169e-06	1.774965357812402	Upregulated	POMT1	3.704112934741532	1.1417511884999998	1.2011556568	1.0823467202	2.2442382999468475	2.08379094230773	True	False	True	False	Transgressive Up (Overdominance)	3.08379094230773
ENSSSCG00000007818	KDM8	1.6347716094	5.035469182227604	3.719059633842435e-05	1.6230371144628397	Upregulated	KDM8	1.5592410246	5.035469182227604	1.6760317189292954e-05	1.691282253878578	Upregulated	KDM8	5.035469182227604	1.597006317	1.6347716094	1.5592410246	2.153067792297032	2.0802279372075345	True	False	True	False	Transgressive Up (Overdominance)	3.0802279372075345
ENSSSCG00000039045	SLC26A2	0.218980029	0.9820432602523359	0.0004609780915105899	2.1649872765904346	Upregulated	SLC26A2	0.31886441260000004	0.9820432602523359	0.002423914331373621	1.6228434863239576	Upregulated	SLC26A2	0.9820432602523359	0.2689222208	0.31886441260000004	0.218980029	2.6517743209576228	2.0798145589368784	True	False	True	False	Transgressive Up (Overdominance)	3.0798145589368784
ENSSSCG00000028036	MAP3K10	2.8476848272000006	8.764146294769345	2.8064254144363334e-06	1.6218240844036296	Upregulated	MAP3K10	2.8126198202000006	8.764146294769345	6.021849420170044e-06	1.639699008814855	Upregulated	MAP3K10	8.764146294769345	2.8301523237000006	2.8476848272000006	2.8126198202000006	2.09670480326357	2.077639144282246	True	False	True	False	Transgressive Up (Overdominance)	3.0776391442822457
ENSSSCG00000013351	NAV2	0.09548344499999999	0.39280281530970357	0.0004419028981788729	2.0404827455593244	Upregulated	NAV2	0.1277713372	0.39280281530970357	0.0009276704238258402	1.6202410353942278	Upregulated	NAV2	0.39280281530970357	0.1116273911	0.1277713372	0.09548344499999999	2.5188748159295065	2.074263946184196	True	False	True	False	Transgressive Up (Overdominance)	3.074263946184196
ENSSSCG00000007987	DECR2	5.8946312088	18.09302561895236	0.0011445123430548767	1.6179602233351842	Upregulated	DECR2	5.2556811666000005	18.09302561895236	0.001129251566121935	1.7834840208093	Upregulated	DECR2	18.09302561895236	5.5751561877	5.8946312088	5.2556811666000005	2.245294841939942	2.0694075639442167	True	False	True	False	Transgressive Up (Overdominance)	3.0694075639442167
ENSSSCG00000004980	THSD4	0.3036433676	1.757471146192184	5.6889225144336534e-05	2.5330512413682396	Upregulated	THSD4	0.5729890021999999	1.757471146192184	0.0002656872813382694	1.6169216499633103	Upregulated	THSD4	1.757471146192184	0.43831618489999996	0.5729890021999999	0.3036433676	3.0095967402918142	2.0671987410654427	True	False	True	False	Transgressive Up (Overdominance)	3.0671987410654427
ENSSSCG00000005587	NEK6	1.294042908	4.072385419995768	9.732099312974253e-08	1.6539886527326826	Upregulated	NEK6	1.3295109176	4.072385419995768	3.0862644434856653e-06	1.614978483595036	Upregulated	NEK6	4.072385419995768	1.3117769128	1.3295109176	1.294042908	2.1044801751413833	2.063070311108943	True	False	True	False	Transgressive Up (Overdominance)	3.063070311108943
ENSSSCG00000048263	-	0.0171247364	0.10401808340960313	0.005896737661835963	2.602680674800155	Upregulated	-	0.0339903478	0.10401808340960313	0.037850821067893704	1.6136373316618715	Upregulated	-	0.10401808340960313	0.0255575421	0.0339903478	0.0171247364	3.069956453660821	2.0602241560353534	True	False	True	False	Transgressive Up (Overdominance)	3.0602241560353534
ENSSSCG00000005908	-	0.3789710388	2.1630072377008283	0.000300139636056696	2.51287898667271	Upregulated	-	0.7068279932000001	2.1630072377008283	0.003205284304576133	1.6136074101557283	Upregulated	-	2.1630072377008283	0.5428995160000001	0.7068279932000001	0.3789710388	2.9841760288119836	2.060160687621204	True	False	True	False	Transgressive Up (Overdominance)	3.060160687621204
ENSSSCG00000021610	CHPF	0.7722599726	2.361908348147348	1.0450559467769452e-06	1.6127944818950877	Upregulated	CHPF	0.6827391962	2.361908348147348	2.4182219590322024e-07	1.7905464984699635	Upregulated	CHPF	2.361908348147348	0.7274995844000001	0.7722599726	0.6827391962	2.2466112679573755	2.0584368372679114	True	False	True	False	Transgressive Up (Overdominance)	3.0584368372679114
ENSSSCG00000014044	NSD1	2.1609029437999996	7.668354449008635	6.977631606725965e-07	1.8272827477263216	Upregulated	NSD1	2.5075692397999996	7.668354449008635	3.1169313285504616e-06	1.6126274856935512	Upregulated	NSD1	7.668354449008635	2.3342360917999994	2.5075692397999996	2.1609029437999996	2.2851666015905603	2.058082834681866	True	False	True	False	Transgressive Up (Overdominance)	3.058082834681866
ENSSSCG00000038220	RXRA	16.4824361	52.4863177524133	2.073882106999895e-06	1.671011898652798	Upregulated	RXRA	17.167168948000004	52.4863177524133	3.693063018145178e-06	1.612289243979767	Upregulated	RXRA	52.4863177524133	16.824802524000003	17.167168948000004	16.4824361	2.1195800175094694	2.0573659472564354	True	False	True	False	Transgressive Up (Overdominance)	3.0573659472564354
ENSSSCG00000010743	BCCIP	2.2082358072	7.231609868152016	1.8927029001965e-07	1.7114226101338537	Upregulated	BCCIP	2.367171508	7.231609868152016	6.966556680730522e-07	1.6111526121187087	Upregulated	BCCIP	7.231609868152016	2.2877036576	2.367171508	2.2082358072	2.161078072383992	2.0549581404272357	True	False	True	False	Transgressive Up (Overdominance)	3.0549581404272357
ENSSSCG00000018009	ADPRM	0.6150964266	2.0771880075075617	5.0589094278311164e-05	1.7557473015205283	Upregulated	ADPRM	0.679943924	2.0771880075075617	8.950243585739867e-05	1.6111441261208563	Upregulated	ADPRM	2.0771880075075617	0.6475201753	0.679943924	0.6150964266	2.2079124122197245	2.0549401710773454	True	False	True	False	Transgressive Up (Overdominance)	3.0549401710773454
ENSSSCG00000025343	ZNF628	4.878366403399999	14.889960573205542	9.57936310644075e-08	1.609869908868852	Upregulated	ZNF628	3.8543612376	14.889960573205542	7.129393606624893e-08	1.9497762388134885	Upregulated	ZNF628	14.889960573205542	4.3663638205	4.878366403399999	3.8543612376	2.4101511429939584	2.052243177721935	True	False	True	False	Transgressive Up (Overdominance)	3.052243177721935
ENSSSCG00000038327	-	0.0304577476	0.1568877621222023	0.0067269080914411266	2.364851659430233	Upregulated	-	0.05144383300000001	0.1568877621222023	0.01578794223330254	1.608662775919472	Upregulated	-	0.1568877621222023	0.040950790300000005	0.05144383300000001	0.0304577476	2.831129044711068	2.0496903705095666	True	False	True	False	Transgressive Up (Overdominance)	3.0496903705095666
ENSSSCG00000047860	-	4.0537966139999995	12.356215175424056	0.00032003453862379614	1.6078912866663757	Upregulated	-	3.1287679872000003	12.356215175424056	8.859929986759999e-05	1.9815703148259456	Upregulated	-	12.356215175424056	3.5912823005999996	4.0537966139999995	3.1287679872000003	2.4406137254539106	2.0480599674762217	True	False	True	False	Transgressive Up (Overdominance)	3.0480599674762217
ENSSSCG00000009060	MAML3	0.028935003999999997	0.08818407258720748	0.04696456050482055	1.6077022626382267	Upregulated	MAML3	0.023443107799999998	0.08818407258720748	0.04129074134373313	1.9113542689152514	Upregulated	MAML3	0.08818407258720748	0.026189055899999997	0.028935003999999997	0.023443107799999998	2.3672108274513053	2.047660632333332	True	False	True	False	Transgressive Up (Overdominance)	3.047660632333332
ENSSSCG00000033368	ATP5MC2	2.3980551446	7.5699506097132	7.031696503715953e-05	1.6584190526491154	Upregulated	ATP5MC2	2.488334624	7.5699506097132	9.42327722485946e-05	1.6051033794045393	Upregulated	ATP5MC2	7.5699506097132	2.4431948843	2.488334624	2.3980551446	2.0983818189690044	2.042175492275431	True	False	True	False	Transgressive Up (Overdominance)	3.042175492275431
ENSSSCG00000013630	DNM2	2.5790528564	8.938584784817206	3.5052859840320023e-07	1.7932050918335094	Upregulated	DNM2	2.9385240161999997	8.938584784817206	5.7686533827007e-06	1.6049547432315885	Upregulated	DNM2	8.938584784817206	2.7587884362999997	2.9385240161999997	2.5790528564	2.2400399636317725	2.0418620829841925	True	False	True	False	Transgressive Up (Overdominance)	3.0418620829841925
ENSSSCG00000003350	MIB2	7.8407879523999995	23.829911263282582	1.6740955672881675e-06	1.6037030303163737	Upregulated	MIB2	7.040291487999999	23.829911263282582	3.6648848522636894e-06	1.7590665124263514	Upregulated	MIB2	23.829911263282582	7.440539720199999	7.8407879523999995	7.040291487999999	2.2027127277592222	2.0392240432912674	True	False	True	False	Transgressive Up (Overdominance)	3.0392240432912674
ENSSSCG00000002664	GSE1	1.598853737	9.057268069974509	7.814538853702126e-06	2.5020379907317363	Upregulated	GSE1	2.9862005948	9.057268069974509	4.3689422812139055e-05	1.600764877761232	Upregulated	GSE1	9.057268069974509	2.2925271659	2.9862005948	1.598853737	2.9507789502763893	2.0330407427238213	True	False	True	False	Transgressive Up (Overdominance)	3.033040742723821
ENSSSCG00000036480	CTNNA3	0.1358739448	0.7996393598301532	6.281789534947707e-05	2.5570806548372214	Upregulated	CTNNA3	0.263681432	0.7996393598301532	0.00027948318314128373	1.6005535034952176	Upregulated	CTNNA3	0.7996393598301532	0.1997776884	0.263681432	0.1358739448	3.002645972302447	2.032596393932483	True	False	True	False	Transgressive Up (Overdominance)	3.032596393932483
ENSSSCG00000031413	PMPCA	8.624241251199999	26.13701014071758	6.781403199332437e-05	1.599624676946345	Upregulated	PMPCA	7.4220060082	26.13701014071758	4.829088303603578e-05	1.81621304408185	Upregulated	PMPCA	26.13701014071758	8.023123629699999	8.624241251199999	7.4220060082	2.2577100076039707	2.0306445957875785	True	False	True	False	Transgressive Up (Overdominance)	3.0306445957875785
ENSSSCG00000021475	SLC4A2	0.704392567	2.40847287364322	0.0015620945694854896	1.7736670845730687	Upregulated	SLC4A2	0.7952169490000001	2.40847287364322	0.0029608875470921885	1.598698263624067	Upregulated	SLC4A2	2.40847287364322	0.749804758	0.7952169490000001	0.704392567	2.212133355978544	2.0286991199972775	True	False	True	False	Transgressive Up (Overdominance)	3.0286991199972775
ENSSSCG00000014960	AMOTL1	8.4801725744	37.84276788859179	2.195731993205886e-09	2.15785208432982	Upregulated	AMOTL1	12.509781558	37.84276788859179	1.0172078712953311e-08	1.5969610160433452	Upregulated	AMOTL1	37.84276788859179	10.4949770662	12.509781558	8.4801725744	2.6057980546206014	2.0250542515981307	True	False	True	False	Transgressive Up (Overdominance)	3.0250542515981307
ENSSSCG00000004576	RORA	2.4980260602	11.182492819005521	9.452288882021415e-05	2.162381399106801	Upregulated	RORA	3.6985546050000004	11.182492819005521	0.0008059230847923631	1.596208351070432	Upregulated	RORA	11.182492819005521	3.0982903326000004	3.6985546050000004	2.4980260602	2.6092462676412507	2.023476469399191	True	False	True	False	Transgressive Up (Overdominance)	3.023476469399191
ENSSSCG00000014073	HEXB	0.7934348484	4.702084968892782	1.0114149996824206e-05	2.567116940904449	Upregulated	HEXB	1.5578110090000001	4.702084968892782	6.671094774930216e-05	1.5937803907158201	Upregulated	HEXB	4.702084968892782	1.1756229287000002	1.5578110090000001	0.7934348484	2.9996540166942234	2.018392437675206	True	False	True	False	Transgressive Up (Overdominance)	3.018392437675206
ENSSSCG00000039004	-	3.0921368408	12.91178851430546	6.313187604412876e-06	2.062012782170916	Upregulated	-	4.286729516	12.91178851430546	1.6776774140580663e-05	1.5907395596400267	Upregulated	-	12.91178851430546	3.6894331784	4.286729516	3.0921368408	2.4996672632257644	2.01203714069499	True	False	True	False	Transgressive Up (Overdominance)	3.01203714069499
ENSSSCG00000010133	ARVCF	3.8458781918	12.399950377271022	0.0014119430527036337	1.6889493722792033	Upregulated	ARVCF	4.118442164999999	12.399950377271022	0.0017621987297877552	1.5901637128683639	Upregulated	ARVCF	12.399950377271022	3.9821601783999996	4.118442164999999	3.8458781918	2.1138753394528758	2.0108351363168953	True	False	True	False	Transgressive Up (Overdominance)	3.0108351363168953
ENSSSCG00000040103	-	11.28708294	36.60608754984524	1.5024908055768428e-07	1.6974109061532638	Upregulated	-	12.1695182128	36.60608754984524	8.545401213969353e-07	1.5888115336075408	Upregulated	-	36.60608754984524	11.728300576399999	12.1695182128	11.28708294	2.1211757672296523	2.008014525286848	True	False	True	False	Transgressive Up (Overdominance)	3.008014525286848
ENSSSCG00000031132	SIVA1	1.3125344744	4.561613839764764	0.0004729462374987497	1.797189005066293	Upregulated	SIVA1	1.5182898597999999	4.561613839764764	0.0006063126975586869	1.58709707659002	Upregulated	SIVA1	4.561613839764764	1.4154121671	1.5182898597999999	1.3125344744	2.2228166083317853	2.0044420110700423	True	False	True	False	Transgressive Up (Overdominance)	3.0044420110700423
ENSSSCG00000008106	-	0.34216582300000004	1.0249475845295932	0.030235343376096967	1.582782563158614	Upregulated	-	0.2607574718	1.0249475845295932	0.017087981575728734	1.9747696349439263	Upregulated	-	1.0249475845295932	0.30146164740000003	0.34216582300000004	0.2607574718	2.39992696706	1.9954703703110441	True	False	True	False	Transgressive Up (Overdominance)	2.995470370311044
ENSSSCG00000039034	DNALI1	0.22657270020000003	0.7602190273125677	0.00026310786814175185	1.746441093516327	Upregulated	DNALI1	0.25383284759999997	0.7602190273125677	0.0008754305598680896	1.582536359208766	Upregulated	DNALI1	0.7602190273125677	0.2402027739	0.25383284759999997	0.22657270020000003	2.1649052796911423	1.9949592202131046	True	False	True	False	Transgressive Up (Overdominance)	2.994959220213105
ENSSSCG00000013269	MAPK8IP1	0.5515166256	1.8854726678357039	2.952683817850694e-05	1.7734499550837741	Upregulated	MAPK8IP1	0.6302496138	1.8854726678357039	7.748970117011214e-05	1.5809310029020909	Upregulated	MAPK8IP1	1.8854726678357039	0.5908831197	0.6302496138	0.5515166256	2.1909401453082396	1.9916284382429301	True	False	True	False	Transgressive Up (Overdominance)	2.9916284382429303
ENSSSCG00000022300	MAT2A	2.6701659822000003	13.43448052109846	1.0882090044585727e-05	2.3309392066315273	Upregulated	MAT2A	4.4927394204	13.43448052109846	0.00013182132112277972	1.5802732440391907	Upregulated	MAT2A	13.43448052109846	3.5814527013000004	4.4927394204	2.6701659822000003	2.751126048997379	1.9902647948147305	True	False	True	False	Transgressive Up (Overdominance)	2.9902647948147307
ENSSSCG00000013990	GUK1	1.1245756539999998	3.3572397188247103	5.151557185181856e-06	1.5778948349114645	Upregulated	GUK1	1.1067075356	3.3572397188247103	3.815693357453646e-05	1.6010015360093335	Upregulated	GUK1	3.3572397188247103	1.1156415948	1.1245756539999998	1.1067075356	2.009245742066976	1.9853391427098341	True	False	True	False	Transgressive Up (Overdominance)	2.985339142709834
ENSSSCG00000022151	B3GALT6	1.1305577128000002	3.375045518527302	0.002153436734661915	1.577872318838103	Upregulated	B3GALT6	0.8913945933999999	3.375045518527302	0.00038782291690295353	1.920770843946448	Upregulated	B3GALT6	3.375045518527302	1.0109761531	1.1305577128000002	0.8913945933999999	2.3384026993893507	1.9852925510264157	True	False	True	False	Transgressive Up (Overdominance)	2.9852925510264154
ENSSSCG00000005313	CCDC107	1.7131056174000001	5.108457485785615	0.0012301873047962015	1.5762736307293832	Upregulated	CCDC107	1.5445797508	5.108457485785615	0.0010603753664738906	1.725673367673069	Upregulated	CCDC107	5.108457485785615	1.6288426841	1.7131056174000001	1.5445797508	2.136249765340745	1.981986302478407	True	False	True	False	Transgressive Up (Overdominance)	2.981986302478407
ENSSSCG00000010824	RAB3GAP2	4.2359314918	15.931764177930958	4.7989361406664914e-05	1.9111548684309263	Upregulated	RAB3GAP2	5.347807003999999	15.931764177930958	0.00010886387989197488	1.5748867238584352	Upregulated	RAB3GAP2	15.931764177930958	4.791869247899999	5.347807003999999	4.2359314918	2.3247493522309552	1.9791210053045063	True	False	True	False	Transgressive Up (Overdominance)	2.9791210053045067
ENSSSCG00000005911	OPLAH	1.6386140050000002	4.8807392048891085	1.1193853861108363e-05	1.5746236150081474	Upregulated	OPLAH	0.9551786584	4.8807392048891085	4.106048477798721e-06	2.3532571576315604	Upregulated	OPLAH	4.8807392048891085	1.2968963317000002	1.6386140050000002	0.9551786584	2.7633996531483196	1.9785777431391527	True	False	True	False	Transgressive Up (Overdominance)	2.9785777431391525
ENSSSCG00000040118	-	52.614042698000006	156.62039678183478	7.0795138006179595e-06	1.5737522964242767	Upregulated	-	37.441465750000006	156.62039678183478	4.658601661325574e-06	2.0645632885926877	Upregulated	-	156.62039678183478	45.027754224000006	52.614042698000006	37.441465750000006	2.4783079787344886	1.976779368215861	True	False	True	False	Transgressive Up (Overdominance)	2.976779368215861
ENSSSCG00000007433	PCIF1	1.5645823482	4.649097325259768	9.194764295242761e-07	1.5711730343602133	Upregulated	PCIF1	1.4522799100000001	4.649097325259768	9.167584857256263e-08	1.6786310851166646	Upregulated	PCIF1	4.649097325259768	1.5084311291	1.5645823482	1.4522799100000001	2.0820746373973567	1.9714622120135763	True	False	True	False	Transgressive Up (Overdominance)	2.9714622120135763
ENSSSCG00000013399	TEAD1	8.784200981800002	30.412542854653758	0.0002604171780614208	1.7916834795049188	Upregulated	TEAD1	10.2464611894	30.412542854653758	0.0006874483172141779	1.5695407145501183	Upregulated	TEAD1	30.412542854653758	9.5153310856	10.2464611894	8.784200981800002	2.1961623385526226	1.968102088369362	True	False	True	False	Transgressive Up (Overdominance)	2.968102088369362
ENSSSCG00000017986	NDEL1	3.3672893314	20.779159359384657	4.462584883017462e-07	2.6254776959076933	Upregulated	NDEL1	7.020723652799999	20.779159359384657	1.3430689192936843e-05	1.56544564243097	Upregulated	NDEL1	20.779159359384657	5.1940064921	7.020723652799999	3.3672893314	3.0006032705175523	1.959689112830631	True	False	True	False	Transgressive Up (Overdominance)	2.959689112830631
ENSSSCG00000045726	PXMP2	1.2235105656	4.465120009113994	0.00041732964081125717	1.8676723913751212	Upregulated	PXMP2	1.5121339742	4.465120009113994	0.0006011104823440313	1.5621129840369254	Upregulated	PXMP2	4.465120009113994	1.3678222699	1.5121339742	1.2235105656	2.264400724693884	1.9528600542662113	True	False	True	False	Transgressive Up (Overdominance)	2.9528600542662113
ENSSSCG00000034159	SNAPIN	9.8614949418	41.5854711963306	1.2767506638925884e-08	2.0762013070256504	Upregulated	SNAPIN	14.08444441	41.5854711963306	1.4463991624137592e-07	1.5619769242391486	Upregulated	SNAPIN	41.5854711963306	11.9729696759	14.08444441	9.8614949418	2.473279589109512	1.952581584744996	True	False	True	False	Transgressive Up (Overdominance)	2.9525815847449963
ENSSSCG00000038234	TMEM175	0.5186173744	1.523461797902904	0.00036849856880799217	1.554610879281278	Upregulated	TMEM175	0.49168166499999993	1.523461797902904	0.0002583266589279982	1.6315568610592686	Upregulated	TMEM175	1.523461797902904	0.5051495197	0.5186173744	0.49168166499999993	2.015863102884197	1.9375448511832656	True	False	True	False	Transgressive Up (Overdominance)	2.9375448511832656
ENSSSCG00000029228	ZNF276	1.4836744654	4.348744835224342	0.00011015321394566355	1.5514244770136052	Upregulated	ZNF276	1.4067103164	4.348744835224342	0.00018638236410705274	1.6282737952003983	Upregulated	ZNF276	4.348744835224342	1.4451923909	1.4836744654	1.4067103164	2.0091113561123457	1.93106401480861	True	False	True	False	Transgressive Up (Overdominance)	2.93106401480861
ENSSSCG00000003198	FUZ	1.9311974812	5.642744798113472	1.8272818414992976e-05	1.5469014033914255	Upregulated	FUZ	1.8859599031999998	5.642744798113472	0.00019786157885788808	1.5810980992827484	Upregulated	FUZ	5.642744798113472	1.9085786921999999	1.9311974812	1.8859599031999998	1.9565167111915807	1.921889062638589	True	False	True	False	Transgressive Up (Overdominance)	2.921889062638589
ENSSSCG00000006733	TTF2	0.4249217926	1.831686825155592	0.00011346119684011606	2.1079036170843604	Upregulated	TTF2	0.6277406244	1.831686825155592	0.0007448822396480038	1.5449323765656637	Upregulated	TTF2	1.831686825155592	0.5263312085	0.6277406244	0.4249217926	2.4801030141757057	1.917903914385554	True	False	True	False	Transgressive Up (Overdominance)	2.9179039143855543
ENSSSCG00000032623	-	6.5521624574	33.4205816908212	3.8221034803324903e-07	2.350693810571489	Upregulated	-	11.471555624	33.4205816908212	0.00017646354509156948	1.542675799704875	Upregulated	-	33.4205816908212	9.0118590407	11.471555624	6.5521624574	2.7085113670647525	1.9133434719961568	True	False	True	False	Transgressive Up (Overdominance)	2.913343471996157
ENSSSCG00000000536	ERGIC2	2.1475182235999997	8.90188690941514	1.5659648316872223e-07	2.0514407987797316	Upregulated	ERGIC2	3.0558401032	8.90188690941514	8.81075600994562e-06	1.5425421163982118	Upregulated	ERGIC2	8.90188690941514	2.6016791634	3.0558401032	2.1475182235999997	2.421592883029329	1.9130735276670088	True	False	True	False	Transgressive Up (Overdominance)	2.9130735276670086
ENSSSCG00000033059	CASKIN1	0.1072585832	0.3123617736132486	0.020287334776572328	1.5421248075744833	Upregulated	CASKIN1	0.08453240660000001	0.3123617736132486	0.005017602723588154	1.8856414808288926	Upregulated	CASKIN1	0.3123617736132486	0.0958954949	0.1072585832	0.08453240660000001	2.2573143705966587	1.9122310242603373	True	False	True	False	Transgressive Up (Overdominance)	2.912231024260337
ENSSSCG00000006137	WWP1	12.860497399599998	56.221889878572675	1.3712817026069055e-06	2.128185508003497	Upregulated	WWP1	19.310108716	56.221889878572675	1.4722895632851131e-05	1.5417756635163054	Upregulated	WWP1	56.221889878572675	16.085303057799997	19.310108716	12.860497399599998	2.4952334859062457	1.911526325690143	True	False	True	False	Transgressive Up (Overdominance)	2.9115263256901427
ENSSSCG00000034186	SAMD10	0.09340567899999999	0.271896058147045	0.03507835303268991	1.5414730632671336	Upregulated	SAMD10	0.0888128954	0.271896058147045	0.021280902450435853	1.6142141633897449	Upregulated	SAMD10	0.271896058147045	0.0911092872	0.09340567899999999	0.0888128954	1.9842847694570152	1.9109157072456484	True	False	True	False	Transgressive Up (Overdominance)	2.9109157072456484
ENSSSCG00000003059	ZNF428	2.0359277546000003	5.925091818536879	0.0012861632035044371	1.541151143061912	Upregulated	ZNF428	1.1064479926000002	5.925091818536879	2.426306603139525e-05	2.4209018705923255	Upregulated	ZNF428	5.925091818536879	1.5711878736000002	2.0359277546000003	1.1064479926000002	2.771090598453355	1.9102662435588167	True	False	True	False	Transgressive Up (Overdominance)	2.9102662435588167
ENSSSCG00000032996	SLC7A5	2.0209243296	5.865676355460616	0.0071567068937536055	1.5372821679195943	Upregulated	SLC7A5	2.0171301298	5.865676355460616	0.008709280177677848	1.539993312556965	Upregulated	SLC7A5	5.865676355460616	2.0190272297	2.0209243296	2.0171301298	1.9051992311823236	1.902472036952321	True	False	True	False	Transgressive Up (Overdominance)	2.902472036952321
ENSSSCG00000028821	SASS6	0.274513572	0.99448107654723	4.170939089152262e-05	1.857066440947627	Upregulated	SASS6	0.34320041300000004	0.99448107654723	9.697432325737568e-05	1.534892630095007	Upregulated	SASS6	0.99448107654723	0.3088569925	0.34320041300000004	0.274513572	2.219875543362451	1.8976686474652635	True	False	True	False	Transgressive Up (Overdominance)	2.8976686474652635
ENSSSCG00000009856	NOS1	1.5360779055999998	4.4494232041593405	0.0014542770149262628	1.5343669386986267	Upregulated	NOS1	1.2449060410000001	4.4494232041593405	0.0006388832013450597	1.837581466771476	Upregulated	NOS1	4.4494232041593405	1.3904919733	1.5360779055999998	1.2449060410000001	2.1998913259453765	1.8966129829342042	True	False	True	False	Transgressive Up (Overdominance)	2.8966129829342044
ENSSSCG00000004941	DIS3L	0.8671259872	3.21536110435852	0.0005207499930877558	1.8906672429146099	Upregulated	DIS3L	1.1111119512	3.21536110435852	0.0015038271168658587	1.532976585730189	Upregulated	DIS3L	3.21536110435852	0.9891189692	1.1111119512	0.8671259872	2.2507324239864754	1.8938228059611206	True	False	True	False	Transgressive Up (Overdominance)	2.893822805961121
ENSSSCG00000023643	PDHA1	23.021087222	83.02178704775875	9.680903452120758e-07	1.8505340167941424	Upregulated	PDHA1	28.692334040000002	83.02178704775875	3.2907971600043603e-06	1.5328246543221942	Upregulated	PDHA1	83.02178704775875	25.856710631	28.692334040000002	23.021087222	2.21084101657628	1.8935180711341928	True	False	True	False	Transgressive Up (Overdominance)	2.893518071134193
ENSSSCG00000000006	PPARA	2.7011790212	7.810485764287835	0.0005384443321648948	1.5318230200078788	Upregulated	PPARA	2.659587111	7.810485764287835	0.0006771376308234298	1.554209986776974	Upregulated	PPARA	7.810485764287835	2.6803830661	2.7011790212	2.659587111	1.913943854917803	1.8915098566173607	True	False	True	False	Transgressive Up (Overdominance)	2.8915098566173603
ENSSSCG00000035176	SEMA6B	0.411310384	1.2312960283478227	0.003674054910947079	1.5818782565562817	Upregulated	SEMA6B	0.4273148396	1.2312960283478227	0.004310610727623155	1.5268063321752066	Upregulated	SEMA6B	1.2312960283478227	0.4193126118	0.4273148396	0.411310384	1.9364631391891338	1.8814726619380029	True	False	True	False	Transgressive Up (Overdominance)	2.8814726619380027
ENSSSCG00000009430	AKAP11	0.5742361466	2.971796849481774	3.52058395846035e-05	2.371619445113443	Upregulated	AKAP11	1.033433597	2.971796849481774	0.00023483858992675717	1.5238898055928431	Upregulated	AKAP11	2.971796849481774	0.8038348717999999	1.033433597	0.5742361466	2.697024045283245	1.875653412187038	True	False	True	False	Transgressive Up (Overdominance)	2.875653412187038
ENSSSCG00000026499	NMT2	0.053334609399999997	0.16049852187277333	0.006824947555634951	1.5894160885033923	Upregulated	NMT2	0.055842663400000006	0.16049852187277333	0.007557959568999431	1.5231203535320044	Upregulated	NMT2	0.16049852187277333	0.0545886364	0.055842663400000006	0.053334609399999997	1.9401452840242284	1.8741201099798064	True	False	True	False	Transgressive Up (Overdominance)	2.8741201099798066
ENSSSCG00000041922	-	0.13697189459999998	0.39361550051619537	0.003823801626723032	1.522907139383586	Upregulated	-	0.10490008740000001	0.39361550051619537	0.0021642413195266893	1.9077711549671754	Upregulated	-	0.39361550051619537	0.12093599099999999	0.13697189459999998	0.10490008740000001	2.2547424241654856	1.8736953786444555	True	False	True	False	Transgressive Up (Overdominance)	2.8736953786444555
ENSSSCG00000005659	ZER1	2.291378265	8.19683293498613	6.084328169142864e-07	1.8388509525925014	Upregulated	ZER1	2.8525786524	8.19683293498613	7.207663743223393e-06	1.5227999280779796	Upregulated	ZER1	8.19683293498613	2.5719784587000003	2.8525786524	2.291378265	2.1869757335095246	1.87348183303895	True	False	True	False	Transgressive Up (Overdominance)	2.8734818330389498
ENSSSCG00000040678	TYMS	0.14777871739999998	0.4242506865054678	0.0009840897662184206	1.5214784819847573	Upregulated	TYMS	0.1411199056	0.4242506865054678	0.0019710560373466914	1.5879954933415192	Upregulated	TYMS	0.4242506865054678	0.1444493115	0.14777871739999998	0.1411199056	1.9370211744170742	1.8708510533159348	True	False	True	False	Transgressive Up (Overdominance)	2.870851053315935
ENSSSCG00000011854	LRCH3	0.6575953207999999	2.5645541347976	8.623362349952851e-05	1.9634360867793659	Upregulated	LRCH3	0.8945361264	2.5645541347976	0.0005993103428628267	1.5194963725685677	Upregulated	LRCH3	2.5645541347976	0.7760657235999999	0.8945361264	0.6575953207999999	2.30455792184867	1.8669095178061441	True	False	True	False	Transgressive Up (Overdominance)	2.866909517806144
ENSSSCG00000049139	-	0.07874207479999999	0.2252186053927514	0.007262275831224504	1.5161193817737024	Upregulated	-	0.0551710328	0.2252186053927514	0.0025816950952604815	2.0293431208728476	Upregulated	-	0.2252186053927514	0.0669565538	0.07874207479999999	0.0551710328	2.3636528855036656	1.8602066425706045	True	False	True	False	Transgressive Up (Overdominance)	2.860206642570605
ENSSSCG00000001639	TRERF1	0.232936252	0.6797470692081984	0.0001278358876074666	1.545062841488074	Upregulated	TRERF1	0.23767806660000002	0.6797470692081984	0.00025884358921918985	1.515989251267784	Upregulated	TRERF1	0.6797470692081984	0.2353071593	0.23767806660000002	0.232936252	1.8887649284889325	1.8599486647296648	True	False	True	False	Transgressive Up (Overdominance)	2.859948664729665
ENSSSCG00000022693	LBX1	1.7143048894	8.320841172637193	0.0001015918242216117	2.2791056652259623	Upregulated	LBX1	2.9105796702	8.320841172637193	0.00040970069285381494	1.515422872566836	Upregulated	LBX1	8.320841172637193	2.3124422798	2.9105796702	1.7143048894	2.5982914018320282	1.8588261155776666	True	False	True	False	Transgressive Up (Overdominance)	2.8588261155776666
ENSSSCG00000010925	PPP1R12B	8.638471525800002	35.342909266021195	8.099182834088919e-05	2.0325728283569124	Upregulated	PPP1R12B	12.379475709000001	35.342909266021195	0.0009342764067070161	1.5134705854529718	Upregulated	PPP1R12B	35.342909266021195	10.508973617400002	12.379475709000001	8.638471525800002	2.3631171371010913	1.8549601046776603	True	False	True	False	Transgressive Up (Overdominance)	2.85496010467766
ENSSSCG00000029637	KDM2A	4.5788846252	15.55997607542128	1.2330271392883615e-05	1.7647717232865718	Upregulated	KDM2A	5.4548696838	15.55997607542128	3.8323911666188314e-05	1.5122232058216727	Upregulated	KDM2A	15.55997607542128	5.0168771544999995	5.4548696838	4.5788846252	2.101526227618393	1.8524927225359136	True	False	True	False	Transgressive Up (Overdominance)	2.8524927225359136
ENSSSCG00000010105	SMPD4	3.8327650492000003	10.898666983013062	1.1438346435417625e-08	1.5076942217370186	Upregulated	SMPD4	3.1712531505999997	10.898666983013062	7.037250330057533e-09	1.7810267369240556	Upregulated	SMPD4	10.898666983013062	3.5020090999	3.8327650492000003	3.1712531505999997	2.1121184074947927	1.8435520683136843	True	False	True	False	Transgressive Up (Overdominance)	2.8435520683136843
ENSSSCG00000012784	SSR4	30.970964469999995	88.03112356748949	8.309351767637262e-06	1.5070973706269573	Upregulated	SSR4	25.162530622	88.03112356748949	2.722846745121678e-06	1.8067366585925129	Upregulated	SSR4	88.03112356748949	28.066747545999995	30.970964469999995	25.162530622	2.136491801310817	1.8423759180235015	True	False	True	False	Transgressive Up (Overdominance)	2.8423759180235018
ENSSSCG00000032328	MAP6D1	0.13680920259999999	0.38866920717486175	0.0010057910484553177	1.5063775350773718	Upregulated	MAP6D1	0.12036157759999999	0.38866920717486175	0.0003018241914890209	1.6911678912462893	Upregulated	MAP6D1	0.38866920717486175	0.12858539009999997	0.13680920259999999	0.12036157759999999	2.022654493427258	1.8409580626768585	True	False	True	False	Transgressive Up (Overdominance)	2.840958062676858
ENSSSCG00000009957	MYO18B	20.67445448	64.51640196043672	9.424866238294661e-06	1.6418167198537832	Upregulated	MYO18B	22.745322444	64.51640196043672	2.645124294054727e-05	1.5040960957133476	Upregulated	MYO18B	64.51640196043672	21.709888462000002	22.745322444	20.67445448	1.9717518850160511	1.836468997934806	True	False	True	False	Transgressive Up (Overdominance)	2.836468997934806
ENSSSCG00000038534	TSR1	2.1141940870000004	7.725445344606662	1.0280577187916858e-06	1.8695102767591567	Upregulated	TSR1	2.7254107714	7.725445344606662	2.1990973478666054e-06	1.503144413737276	Upregulated	TSR1	7.725445344606662	2.4198024292	2.7254107714	2.1141940870000004	2.1925934329939225	1.834598522056264	True	False	True	False	Transgressive Up (Overdominance)	2.8345985220562637
ENSSSCG00000029633	USP24	10.335618620799998	35.30757592970552	2.2888806193184414e-05	1.7723530337027693	Upregulated	USP24	12.47378414	35.30757592970552	4.1795772729160304e-05	1.5010785768244292	Upregulated	USP24	35.30757592970552	11.404701380399999	12.47378414	10.335618620799998	2.095879037252545	1.8305424828127195	True	False	True	False	Transgressive Up (Overdominance)	2.8305424828127195
ENSSSCG00000032763	PYCR3	3.3258843232000004	9.40848977808389	2.4966731322224724e-07	1.5002251730946734	Upregulated	PYCR3	2.8427300268	9.40848977808389	2.329136083646018e-06	1.7266860713408687	Upregulated	PYCR3	9.40848977808389	3.084307175	3.3258843232000004	2.8427300268	2.0504386380010575	1.828868614718238	True	False	True	False	Transgressive Up (Overdominance)	2.828868614718238
ENSSSCG00000000682	GNB3	0.13002742420000002	0.3678079893755172	0.02244872471939847	1.5001368822810381	Upregulated	GNB3	0.11325383019999999	0.3678079893755172	0.019752644674258003	1.6993929752494616	Upregulated	GNB3	0.3678079893755172	0.1216406272	0.13002742420000002	0.11325383019999999	2.0237265117909318	1.8286954974188985	True	False	True	False	Transgressive Up (Overdominance)	2.8286954974188987
ENSSSCG00000008022	TELO2	1.3799149118	3.9025988781610104	4.2560993202522493e-07	1.499855875093177	Upregulated	TELO2	1.1839866252	3.9025988781610104	2.7579317839743984e-06	1.7207824017138265	Upregulated	TELO2	3.9025988781610104	1.2819507685	1.3799149118	1.1839866252	2.044265797139315	1.8281445796323414	True	False	True	False	Transgressive Up (Overdominance)	2.8281445796323412
ENSSSCG00000002277	SPTB	8.904756893400002	25.156758455701457	1.085204291775759e-05	1.4982979071220215	Upregulated	SPTB	8.3593732912	25.156758455701457	1.5827733373456485e-05	1.5894793459436716	Upregulated	SPTB	25.156758455701457	8.632065092300001	8.904756893400002	8.3593732912	1.9143383636138074	1.8250921116495677	True	False	True	False	Transgressive Up (Overdominance)	2.825092111649568
ENSSSCG00000048742	-	2.7147252386	7.664399979253856	0.02154702796570171	1.4973666643435524	Upregulated	-	1.6698550416000004	7.664399979253856	0.005867459584449624	2.198449983178898	Upregulated	-	7.664399979253856	2.1922901401	2.7147252386	1.6698550416000004	2.4960700862816676	1.8232691361452231	True	False	True	False	Transgressive Up (Overdominance)	2.823269136145223
ENSSSCG00000001801	BTBD1	33.441743856	159.2249500183786	1.7645510282229867e-08	2.2513444337038337	Upregulated	BTBD1	56.422189456	159.2249500183786	2.5058090202915556e-07	1.4967318633714413	Upregulated	BTBD1	159.2249500183786	44.931966656	56.422189456	33.441743856	2.5436897573927237	1.8220271413350202	True	False	True	False	Transgressive Up (Overdominance)	2.82202714133502
ENSSSCG00000018057	SOCS7	1.5715050618000004	5.2374082590511355	0.0007185393576331219	1.7367061490482025	Upregulated	SOCS7	1.8584460540000003	5.2374082590511355	0.0015595412729914205	1.494756257086319	Upregulated	SOCS7	5.2374082590511355	1.7149755579000003	1.8584460540000003	1.5715050618000004	2.0539258912030087	1.8181653418340948	True	False	True	False	Transgressive Up (Overdominance)	2.818165341834095
ENSSSCG00000022101	BRCA1	0.1035197984	0.3829880266526332	0.00027406884894489385	1.8873925770435191	Upregulated	BRCA1	0.13610549219999998	0.3829880266526332	0.00039912519228063316	1.492574005506418	Upregulated	BRCA1	0.3829880266526332	0.11981264529999999	0.13610549219999998	0.1035197984	2.1965576395852535	1.8139057466531336	True	False	True	False	Transgressive Up (Overdominance)	2.8139057466531336
ENSSSCG00000024570	KDM4B	2.6941529874	10.143103996266282	3.5674181221679887e-09	1.9125955323185164	Upregulated	KDM4B	3.6048964357999997	10.143103996266282	4.748981307500807e-09	1.4924694956176108	Upregulated	KDM4B	10.143103996266282	3.1495247116	3.6048964357999997	2.6941529874	2.220518943353028	1.8137019126363116	True	False	True	False	Transgressive Up (Overdominance)	2.8137019126363114
ENSSSCG00000039670	EPN1	23.821776833999998	66.9385107977093	1.9723001641624594e-07	1.4905554294067884	Upregulated	EPN1	20.939241588	66.9385107977093	2.1955860120599311e-07	1.6766272659814125	Upregulated	EPN1	66.9385107977093	22.380509211	23.821776833999998	20.939241588	1.990928855399281	1.8099713662907915	True	False	True	False	Transgressive Up (Overdominance)	2.8099713662907915
ENSSSCG00000017791	-	0.2452784586	1.4636841319731444	0.0006109304388777848	2.577111807759544	Upregulated	-	0.5210686852	1.4636841319731444	0.003363950022517011	1.4900587882326546	Upregulated	-	1.4636841319731444	0.3831735719	0.5210686852	0.2452784586	2.819898446323783	1.809004212969243	True	False	True	False	Transgressive Up (Overdominance)	2.809004212969243
ENSSSCG00000028052	OBSL1	5.7933497358	16.25721233692974	1.8245179919021634e-06	1.488610230173471	Upregulated	OBSL1	4.7130678908	16.25721233692974	1.7149342335707408e-06	1.7863415279030082	Upregulated	OBSL1	16.25721233692974	5.2532088133	5.7933497358	4.7130678908	2.0947203727691086	1.8061852086139925	True	False	True	False	Transgressive Up (Overdominance)	2.8061852086139925
ENSSSCG00000020945	SMDT1	20.060498006	75.44811601558506	6.262931393839056e-07	1.9111274546503165	Upregulated	SMDT1	26.89592381	75.44811601558506	2.2347923793021708e-05	1.4880973333794327	Upregulated	SMDT1	75.44811601558506	23.478210908	26.89592381	20.060498006	2.2135377057149084	1.8051877507004679	True	False	True	False	Transgressive Up (Overdominance)	2.805187750700468
ENSSSCG00000017565	SPATA20	2.224989007	6.241487720897592	0.0004647438919186436	1.4880917426656564	Upregulated	SPATA20	1.8547387724	6.241487720897592	0.0002066897173852117	1.7506739436723964	Upregulated	SPATA20	6.241487720897592	2.0398638897	2.224989007	1.8547387724	2.05975695359533	1.8051768800930494	True	False	True	False	Transgressive Up (Overdominance)	2.805176880093049
ENSSSCG00000023172	-	0.7135031996	2.003489199835384	0.0022347589843644965	1.4895229283040565	Upregulated	-	0.7145102614000001	2.003489199835384	0.0025855235212129055	1.4874880969172892	Upregulated	-	2.003489199835384	0.7140067305	0.7145102614000001	0.7135031996	1.805980832186825	1.8040033965499376	True	False	True	False	Transgressive Up (Overdominance)	2.8040033965499376
ENSSSCG00000029130	ELANE	0.8966115987999999	2.5102619956154877	0.0038050765597506873	1.4852828781702632	Upregulated	ELANE	0.42521071400000005	2.5102619956154877	0.00033533713544981825	2.5615880919591443	Upregulated	ELANE	2.5102619956154877	0.6609111564	0.8966115987999999	0.42521071400000005	2.7981837215291523	1.7997206359756586	True	False	True	False	Transgressive Up (Overdominance)	2.7997206359756586
ENSSSCG00000007998	RHBDL1	1.8733371049999998	5.238101940075643	4.5628406769402996e-05	1.4834336022630292	Upregulated	RHBDL1	1.5691404322	5.238101940075643	7.588920845456586e-05	1.7390696627338427	Upregulated	RHBDL1	5.238101940075643	1.7212387686	1.8733371049999998	1.5691404322	2.0432163367643326	1.7961341960798043	True	False	True	False	Transgressive Up (Overdominance)	2.7961341960798043
ENSSSCG00000012359	-	0.193971348	0.5420395220209334	0.0002632495035065473	1.4825544834136477	Upregulated	-	0.1456684988	0.5420395220209334	9.415908966469994e-05	1.8957091229235885	Upregulated	-	0.5420395220209334	0.1698199234	0.193971348	0.1456684988	2.191848819435597	1.7944308662583168	True	False	True	False	Transgressive Up (Overdominance)	2.794430866258317
ENSSSCG00000003904	LRRC41	2.6701020255999994	7.4476483806733	2.278255890494244e-05	1.4798900929172316	Upregulated	LRRC41	2.6644641882	7.4476483806733	0.0001070883163497308	1.4829395191538148	Upregulated	LRRC41	7.4476483806733	2.6672831069	2.6701020255999994	2.6644641882	1.792222678352727	1.7892748326722596	True	False	True	False	Transgressive Up (Overdominance)	2.78927483267226
ENSSSCG00000018055	-	4.8766506848	13.601076287375	2.49857703163525e-05	1.479758279348904	Upregulated	-	4.460820311800001	13.601076287375	2.4013195338979318e-05	1.6083398794979582	Upregulated	-	13.601076287375	4.6687354983	4.8766506848	4.460820311800001	1.913224853352151	1.789019998862765	True	False	True	False	Transgressive Up (Overdominance)	2.789019998862765
ENSSSCG00000013113	TMEM132A	1.5795157684	4.595446124820729	0.024419189514958552	1.540722585138538	Upregulated	TMEM132A	1.6483377832	4.595446124820729	0.02801878303758554	1.4791930098254809	Upregulated	TMEM132A	4.595446124820729	1.6139267758	1.6483377832	1.5795157684	1.8473696537705888	1.7879274331134736	True	False	True	False	Transgressive Up (Overdominance)	2.7879274331134734
ENSSSCG00000005057	FBXO34	0.5620742292	1.8239099697462777	9.124098911224174e-06	1.698201943452438	Upregulated	FBXO34	0.6553758611999999	1.8239099697462777	4.553159868322031e-05	1.4766400765690975	Upregulated	FBXO34	1.8239099697462777	0.6087250451999999	0.6553758611999999	0.5620742292	1.9962788357870542	1.7829983948549464	True	False	True	False	Transgressive Up (Overdominance)	2.782998394854946
ENSSSCG00000005128	TUSC1	0.8665723988	2.411201972508997	0.026541720391500843	1.476360311090379	Upregulated	TUSC1	0.7181198882000001	2.411201972508997	0.01843590472634871	1.747455878903262	Upregulated	TUSC1	2.411201972508997	0.7923461435000001	0.8665723988	0.7181198882000001	2.043116941111226	1.7824587718786653	True	False	True	False	Transgressive Up (Overdominance)	2.782458771878665
ENSSSCG00000017268	PRKCA	3.62702436	18.14641859128072	2.7098854588409623e-07	2.32282650356073	Upregulated	PRKCA	6.5271990446000006	18.14641859128072	7.350510548963895e-06	1.4751489039591335	Upregulated	PRKCA	18.14641859128072	5.0771117023	6.5271990446000006	3.62702436	2.574161778449773	1.78012336796951	True	False	True	False	Transgressive Up (Overdominance)	2.78012336796951
ENSSSCG00000003468	PLEKHM2	42.598827894	124.0468723405038	2.5945811756432463e-06	1.5419997198735065	Upregulated	PLEKHM2	44.67574630200001	124.0468723405038	3.992594583808549e-06	1.4733216256581358	Upregulated	PLEKHM2	124.0468723405038	43.637287098	44.67574630200001	42.598827894	1.8426806657783534	1.7766043683292778	True	False	True	False	Transgressive Up (Overdominance)	2.7766043683292776
ENSSSCG00000002440	CCDC88C	2.4472464948000003	6.925222954240553	0.001064707989534315	1.5007010970111923	Upregulated	CCDC88C	2.4957592418	6.925222954240553	0.0014671982366703824	1.4723817502167702	Upregulated	CCDC88C	6.925222954240553	2.4715028683	2.4957592418	2.4472464948000003	1.8020290985961924	1.774796077383618	True	False	True	False	Transgressive Up (Overdominance)	2.774796077383618
ENSSSCG00000039962	HSPB1	213.00838272000001	590.4606784371147	0.0005508565816352298	1.4709307796422955	Upregulated	HSPB1	190.73317148	590.4606784371147	0.0005503081361682635	1.6302852142597988	Upregulated	HSPB1	590.4606784371147	201.8707771	213.00838272000001	190.73317148	1.924943802760616	1.7720067675142934	True	False	True	False	Transgressive Up (Overdominance)	2.772006767514293
ENSSSCG00000040100	-	0.546249556	2.045974467025622	0.0007705088924055396	1.9051560338346576	Upregulated	-	0.7390167042	2.045974467025622	0.0035101481468431616	1.4691092614267294	Upregulated	-	2.045974467025622	0.6426331301	0.7390167042	0.546249556	2.1837363671357064	1.7685090951231328	True	False	True	False	Transgressive Up (Overdominance)	2.768509095123133
ENSSSCG00000014049	UNC5A	0.7149627254	2.394751102061408	0.002243043312597448	1.7439357835343798	Upregulated	UNC5A	0.8651585467999998	2.394751102061408	0.005136923119298645	1.4688392707663909	Upregulated	UNC5A	2.394751102061408	0.7900606361	0.8651585467999998	0.7149627254	2.0310978583652637	1.7679910357690851	True	False	True	False	Transgressive Up (Overdominance)	2.7679910357690853
ENSSSCG00000004709	ZSCAN29	0.8098704472	2.6679935713133442	0.0003520322059257512	1.7199921427520533	Upregulated	ZSCAN29	0.9649969892000001	2.6679935713133442	0.0013500150624383075	1.4671588439907444	Upregulated	ZSCAN29	2.6679935713133442	0.8874337182	0.9649969892000001	0.8098704472	2.0064144697193727	1.7647688036054485	True	False	True	False	Transgressive Up (Overdominance)	2.7647688036054485
ENSSSCG00000004725	ZNF106	65.86621368600001	328.2026211633224	2.28050120340931e-06	2.316976236451453	Upregulated	ZNF106	118.80415457	328.2026211633224	3.770429712478368e-05	1.4660014729339157	Upregulated	ZNF106	328.2026211633224	92.33518412800001	118.80415457	65.86621368600001	2.554469775122236	1.7625517167410492	True	False	True	False	Transgressive Up (Overdominance)	2.762551716741049
ENSSSCG00000014946	CEP295	0.7939957978	2.425367899339786	5.5157649644511967e-05	1.611000326425188	Upregulated	CEP295	0.8781700594	2.425367899339786	0.00023089000922934828	1.4656313507768142	Upregulated	CEP295	2.425367899339786	0.8360829286	0.8781700594	0.7939957978	1.9008700170460409	1.7618430774067744	True	False	True	False	Transgressive Up (Overdominance)	2.761843077406774
ENSSSCG00000008051	ABCA3	0.4969875312	1.372387271835002	3.2250115693038094e-05	1.4654060889107383	Upregulated	ABCA3	0.4454120178	1.372387271835002	1.8206124257760932e-05	1.6234752612714454	Upregulated	ABCA3	1.372387271835002	0.4711997745	0.4969875312	0.4454120178	1.9125380488377166	1.7614118779223853	True	False	True	False	Transgressive Up (Overdominance)	2.7614118779223853
ENSSSCG00000032536	B3GNT8	0.4582072717999999	1.615236075305529	0.0026740454150536537	1.8176727781828583	Upregulated	B3GNT8	0.5860703899999999	1.615236075305529	0.006625180093610113	1.4625991827559786	Upregulated	B3GNT8	1.615236075305529	0.5221388308999999	0.5860703899999999	0.4582072717999999	2.09349923759047	1.7560445005684884	True	False	True	False	Transgressive Up (Overdominance)	2.756044500568488
ENSSSCG00000026505	SETD6	1.2992358696	3.800318019517956	3.0125290386819773e-07	1.5484567832708467	Upregulated	SETD6	1.3808726528	3.800318019517956	6.4563179006588125e-06	1.4605398745797848	Upregulated	SETD6	3.800318019517956	1.3400542612	1.3808726528	1.2992358696	1.835943386437818	1.7521133189306335	True	False	True	False	Transgressive Up (Overdominance)	2.7521133189306335
ENSSSCG00000017232	SLC9A3R1	0.2102722514	1.0657659964953625	3.074015591500498e-05	2.3415603270950323	Upregulated	SLC9A3R1	0.387310498	1.0657659964953625	0.00046474626619391824	1.4603281983662018	Upregulated	SLC9A3R1	1.0657659964953625	0.2987913747	0.387310498	0.2102722514	2.5669235685449077	1.7517095508610834	True	False	True	False	Transgressive Up (Overdominance)	2.7517095508610834
ENSSSCG00000039508	REC114	0.5712821140000001	1.5715447504758877	0.014702507669110259	1.4599080870526984	Upregulated	REC114	0.3500117208	1.5715447504758877	0.0024460921879418864	2.1667082148085526	Upregulated	REC114	1.5715447504758877	0.4606469174	0.5712821140000001	0.3500117208	2.4116037492360904	1.7509083725241354	True	False	True	False	Transgressive Up (Overdominance)	2.7509083725241354
ENSSSCG00000023969	ACER1	0.1894918434	0.6030253945585474	0.010715215405109075	1.670083008559579	Upregulated	ACER1	0.2196181186	0.6030253945585474	0.021129491215385637	1.457221675780921	Upregulated	ACER1	0.6030253945585474	0.204554981	0.2196181186	0.1894918434	1.9479868522905703	1.7457907316693833	True	False	True	False	Transgressive Up (Overdominance)	2.7457907316693833
ENSSSCG00000033524	KRR1	0.1842178644	0.5049122753961417	8.303910326727344e-05	1.4546197799612586	Upregulated	KRR1	0.1670576568	0.5049122753961417	2.4424574199416717e-06	1.5956866448974611	Upregulated	KRR1	0.5049122753961417	0.1756377606	0.1842178644	0.1670576568	1.874736467097393	1.7408431698014069	True	False	True	False	Transgressive Up (Overdominance)	2.7408431698014066
ENSSSCG00000033013	MARCHF9	1.0286917398	2.816995166128586	0.0007375852705658536	1.4533463625118528	Upregulated	MARCHF9	0.8813964662	2.816995166128586	0.0005803085329783496	1.6762940705832574	Upregulated	MARCHF9	2.816995166128586	0.955044103	1.0286917398	0.8813964662	1.9495969424655835	1.7384249888856609	True	False	True	False	Transgressive Up (Overdominance)	2.7384249888856607
ENSSSCG00000003201	ATF5	3.6516566682	9.994572269850627	0.00025995403727298755	1.452593698053061	Upregulated	ATF5	2.7899522257999996	9.994572269850627	2.8667043060716422e-05	1.8409044083194788	Upregulated	ATF5	9.994572269850627	3.220804447	3.6516566682	2.7899522257999996	2.103129182263771	1.7369967053275088	True	False	True	False	Transgressive Up (Overdominance)	2.736996705327509
ENSSSCG00000027407	MYH14	4.8613098962	13.288125037450522	7.776122165013221e-06	1.4507205434964503	Upregulated	MYH14	4.8636315296	13.288125037450522	7.246046365666385e-06	1.450031714862956	Upregulated	MYH14	13.288125037450522	4.8624707129	4.8636315296	4.8613098962	1.7327928170749682	1.732140573680214	True	False	True	False	Transgressive Up (Overdominance)	2.7321405736802142
ENSSSCG00000011760	TBL1XR1	0.9588350005999999	5.255659745515119	0.00045522609940417633	2.4545173996349736	Upregulated	TBL1XR1	1.9236712228	5.255659745515119	0.003431226643361807	1.4500096305092813	Upregulated	TBL1XR1	5.255659745515119	1.4412531117	1.9236712228	0.9588350005999999	2.6465903891898037	1.7320987511916108	True	False	True	False	Transgressive Up (Overdominance)	2.732098751191611
ENSSSCG00000002387	GPATCH2L	0.0574304178	0.15976415621447745	0.027300801811585115	1.4760568073190923	Upregulated	GPATCH2L	0.058485161800000005	0.15976415621447745	0.044993969167628746	1.4498012178318493	Upregulated	GPATCH2L	0.15976415621447745	0.057957789800000006	0.058485161800000005	0.0574304178	1.756560537691129	1.7317040989100494	True	False	True	False	Transgressive Up (Overdominance)	2.731704098910049
ENSSSCG00000036178	CCDC167	0.3828413986	1.4228639640794243	3.051472684781199e-06	1.89397898717373	Upregulated	CCDC167	0.5211730626	1.4228639640794243	4.8586920297772476e-05	1.4489633128710664	Upregulated	CCDC167	1.4228639640794243	0.4520072306	0.5211730626	0.3828413986	2.1478787677593054	1.7301180091333146	True	False	True	False	Transgressive Up (Overdominance)	2.7301180091333146
ENSSSCG00000018045	ULK2	6.2508015962000005	25.45013961280796	3.714001735947528e-05	2.0255604541296366	Upregulated	ULK2	9.3343375776	25.45013961280796	0.00013002308567569034	1.4470540219478523	Upregulated	ULK2	25.45013961280796	7.7925695869	9.3343375776	6.2508015962000005	2.2659496112286117	1.7265073071582202	True	False	True	False	Transgressive Up (Overdominance)	2.7265073071582204
ENSSSCG00000037779	CAPN10	1.093214084	3.1025100689724603	8.296468776932642e-05	1.5048599410298795	Upregulated	CAPN10	1.1400241154	3.1025100689724603	0.00015783268555766988	1.4443715498901974	Upregulated	CAPN10	3.1025100689724603	1.1166190996999998	1.1400241154	1.093214084	1.7784855818837475	1.7214424914896502	True	False	True	False	Transgressive Up (Overdominance)	2.72144249148965
ENSSSCG00000004979	MYO9A	0.31996890980000003	1.3750576152253031	0.000202355956930585	2.1034884334785446	Upregulated	MYO9A	0.505921167	1.3750576152253031	0.0010936567670501776	1.4425075633862785	Upregulated	MYO9A	1.3750576152253031	0.4129450384	0.505921167	0.31996890980000003	2.329880461945037	1.7179286120386876	True	False	True	False	Transgressive Up (Overdominance)	2.717928612038688
ENSSSCG00000006981	MICU3	0.389378341	1.2696545524616785	0.024391926528730266	1.7051914798810421	Upregulated	MICU3	0.46736820199999995	1.2696545524616785	0.04132617765592818	1.4418045350531805	Upregulated	MICU3	1.2696545524616785	0.4283732715	0.46736820199999995	0.389378341	1.9638976960813452	1.7166044823513231	True	False	True	False	Transgressive Up (Overdominance)	2.716604482351323
ENSSSCG00000002927	LRFN3	0.8347097268000001	2.267202192736486	0.0032841719731997454	1.4415665709656833	Upregulated	LRFN3	0.6284795618	2.267202192736486	0.0013574384376866706	1.8509753247032728	Upregulated	LRFN3	2.267202192736486	0.7315946443000001	0.8347097268000001	0.6284795618	2.0989868643800373	1.7161564313239601	True	False	True	False	Transgressive Up (Overdominance)	2.7161564313239603
ENSSSCG00000037975	JRK	1.3439421334000001	3.6486865210195902	0.0016427164412204057	1.4409061854661436	Upregulated	JRK	1.1533384779999998	3.6486865210195902	0.0010444164822015357	1.661561233733555	Upregulated	JRK	3.6486865210195902	1.2486403057	1.3439421334000001	1.1533384779999998	1.9221277772016985	1.714913410586276	True	False	True	False	Transgressive Up (Overdominance)	2.7149134105862758
ENSSSCG00000042162	KCNJ11	7.3276054314	26.584471502306663	3.2267014219373727e-05	1.8591700599852572	Upregulated	KCNJ11	9.7976628906	26.584471502306663	0.00018376778308145858	1.4400742274147829	Upregulated	KCNJ11	26.584471502306663	8.562634161	9.7976628906	7.3276054314	2.104707149978478	1.7133482544916028	True	False	True	False	Transgressive Up (Overdominance)	2.7133482544916028
ENSSSCG00000022197	HS6ST1	18.532509190000003	50.227440899721515	2.0812910085208014e-05	1.4384175444211216	Upregulated	HS6ST1	17.074071066	50.227440899721515	5.53199100057537e-06	1.556668682012964	Upregulated	HS6ST1	50.227440899721515	17.803290128	18.532509190000003	17.074071066	1.8212448675835855	1.710234236755369	True	False	True	False	Transgressive Up (Overdominance)	2.710234236755369
ENSSSCG00000038918	CTSF	9.4978080758	28.988574804164095	0.01797499727375442	1.6098178976448525	Upregulated	CTSF	10.696932948399999	28.988574804164095	0.027474585667186132	1.438287203651648	Upregulated	CTSF	28.988574804164095	10.0973705121	10.696932948399999	9.4978080758	1.8709033475028143	1.7099893907907577	True	False	True	False	Transgressive Up (Overdominance)	2.7099893907907577
ENSSSCG00000003693	MYOM1	52.57515699400001	181.41959457683978	1.1726374018953543e-06	1.786877127281926	Upregulated	MYOM1	66.965594274	181.41959457683978	4.6983118994189916e-05	1.4378383252760083	Upregulated	MYOM1	181.41959457683978	59.770375634000004	66.965594274	52.57515699400001	2.0352761322390016	1.7091463391563986	True	False	True	False	Transgressive Up (Overdominance)	2.7091463391563986
ENSSSCG00000021287	GCFC2	0.4950652966	1.3400441892623518	6.990605908344513e-05	1.4365898487331556	Upregulated	GCFC2	0.39446896859999997	1.3400441892623518	1.8371306444661934e-05	1.7642968573553968	Upregulated	GCFC2	1.3400441892623518	0.4447671326	0.4950652966	0.39446896859999997	2.0129119061221563	1.7068029176463828	True	False	True	False	Transgressive Up (Overdominance)	2.7068029176463826
ENSSSCG00000024144	-	11.8786691436	32.12785066302406	5.567852643912747e-05	1.4354512592220303	Upregulated	-	11.7147485946	32.12785066302406	0.0005736568911624897	1.455498475019791	Upregulated	-	32.12785066302406	11.7967088691	11.8786691436	11.7147485946	1.7234588069880183	1.7046675241673799	True	False	True	False	Transgressive Up (Overdominance)	2.70466752416738
ENSSSCG00000024784	CACNA1S	38.051196133999994	107.84612409459582	4.335463892503544e-06	1.5029606176279187	Upregulated	CACNA1S	39.91095633799999	107.84612409459582	1.444174279455356e-05	1.434117574164689	Upregulated	CACNA1S	107.84612409459582	38.98107623599999	39.91095633799999	38.051196133999994	1.7666276693252827	1.7021683765546216	True	False	True	False	Transgressive Up (Overdominance)	2.7021683765546216
ENSSSCG00000015584	PROX1	0.0897266618	0.37710197402348217	0.005496859372674162	2.071346059490772	Upregulated	PROX1	0.13989159280000002	0.37710197402348217	0.004291832342605841	1.4306454405325126	Upregulated	PROX1	0.37710197402348217	0.11480912730000001	0.13989159280000002	0.0897266618	2.2845992552325773	1.6956728883816248	True	False	True	False	Transgressive Up (Overdominance)	2.6956728883816248
ENSSSCG00000001421	ZBTB12	0.36103387639999995	1.0565423827868554	0.0017858836404780524	1.5491445225689136	Upregulated	ZBTB12	0.3920376448	1.0565423827868554	0.0022376408962164703	1.4302865429508262	Upregulated	ZBTB12	1.0565423827868554	0.37653576059999994	0.3920376448	0.36103387639999995	1.8059549539286326	1.6950023723508898	True	False	True	False	Transgressive Up (Overdominance)	2.69500237235089
ENSSSCG00000000972	TUBGCP6	2.4100382542	6.505844809506312	2.3992732564164336e-06	1.432680362392607	Upregulated	TUBGCP6	2.4219995724	6.505844809506312	2.431737126122367e-06	1.4255377983992599	Upregulated	TUBGCP6	6.505844809506312	2.4160189133	2.4219995724	2.4100382542	1.692795480073493	1.6861461428994233	True	False	True	False	Transgressive Up (Overdominance)	2.6861461428994233
ENSSSCG00000007992	PIGQ	1.474818993	3.952080947122962	6.769054282618374e-06	1.422074595758808	Upregulated	PIGQ	1.303312054	3.952080947122962	1.0198893771361118e-05	1.6004299447768693	Upregulated	PIGQ	3.952080947122962	1.3890655235	1.474818993	1.303312054	1.84513644623832	1.679705757710541	True	False	True	False	Transgressive Up (Overdominance)	2.6797057577105408
ENSSSCG00000000970	PPP6R2	8.3043579616	22.23840873833438	1.644038536763191e-05	1.4211130222992174	Upregulated	PPP6R2	7.0518800566	22.23840873833438	1.013977493780035e-05	1.6569737186143	Upregulated	PPP6R2	22.23840873833438	7.6781190091	8.3043579616	7.0518800566	1.8963355102959105	1.677920296929217	True	False	True	False	Transgressive Up (Overdominance)	2.677920296929217
ENSSSCG00000035364	VKORC1	0.6231007364	1.6886767754274117	1.7180277789303308e-05	1.438355885579809	Upregulated	VKORC1	0.6307112403999999	1.6886767754274117	0.000382099477848786	1.4208416626680704	Upregulated	VKORC1	1.6886767754274117	0.6269059883999999	0.6307112403999999	0.6231007364	1.6936682798919838	1.6774166484752122	True	False	True	False	Transgressive Up (Overdominance)	2.677416648475212
ENSSSCG00000016911	MTREX	3.0406436132	9.192294522460475	7.384767748721954e-07	1.5960482915535148	Upregulated	MTREX	3.4389097192	9.192294522460475	1.970562698022877e-06	1.4184737812194033	Upregulated	MTREX	9.192294522460475	3.2397766662	3.4389097192	3.0406436132	1.8373235162664174	1.6730258346528784	True	False	True	False	Transgressive Up (Overdominance)	2.673025834652878
ENSSSCG00000009935	MYO1H	0.0966556246	0.30223255845733676	0.0034518933151596203	1.644733491830668	Upregulated	MYO1H	0.11311060020000001	0.30223255845733676	0.002752779714815591	1.4179249470290123	Upregulated	MYO1H	0.30223255845733676	0.1048831124	0.11311060020000001	0.0966556246	1.8816131743372706	1.6720091478865367	True	False	True	False	Transgressive Up (Overdominance)	2.672009147886537
ENSSSCG00000037341	RNF220	5.3272317646	14.2327559751173	3.4093923061251836e-06	1.4177570939907078	Upregulated	RNF220	5.1123667008	14.2327559751173	5.116502019195081e-06	1.4771518197212719	Upregulated	RNF220	14.2327559751173	5.2197992327	5.3272317646	5.1123667008	1.7266864759768255	1.6716982860958705	True	False	True	False	Transgressive Up (Overdominance)	2.6716982860958707
ENSSSCG00000043909	-	0.029235023000000006	0.1544814802393614	0.0027781451206925285	2.401664261912857	Upregulated	-	0.0578876268	0.1544814802393614	0.011000878377445957	1.4161069761533205	Upregulated	-	0.1544814802393614	0.043561324900000004	0.0578876268	0.029235023000000006	2.546298938197846	1.6686442125722347	True	False	True	False	Transgressive Up (Overdominance)	2.668644212572235
ENSSSCG00000021581	CLCN2	0.15000319359999997	0.4000422112027412	0.0042293383029822955	1.415159020366289	Upregulated	CLCN2	0.1418931952	0.4000422112027412	0.005098237496215091	1.4953468332534015	Upregulated	CLCN2	0.4000422112027412	0.14594819439999998	0.15000319359999997	0.1418931952	1.7409877377882879	1.6668912947913481	True	False	True	False	Transgressive Up (Overdominance)	2.6668912947913483
ENSSSCG00000034844	-	1.9030504626	5.070967174795071	1.895012365661458e-05	1.4139471180154444	Upregulated	-	1.6894616186	5.070967174795071	1.4047555196018707e-05	1.5856973600844548	Upregulated	-	5.070967174795071	1.7962560405999999	1.9030504626	1.6894616186	1.8230759202353057	1.6646519755797626	True	False	True	False	Transgressive Up (Overdominance)	2.664651975579763
ENSSSCG00000029502	-	3.6785460995999997	11.26548103400722	9.768567592896608e-08	1.6147013412449787	Upregulated	-	4.2313945238	11.26548103400722	2.4398755079508703e-08	1.4127038076382703	Upregulated	-	11.26548103400722	3.9549703116999995	4.2313945238	3.6785460995999997	1.8484363082778439	1.6623565755079404	True	False	True	False	Transgressive Up (Overdominance)	2.6623565755079404
ENSSSCG00000027812	IQSEC1	4.1906800996	11.14750328604089	0.0006814012957035944	1.4114643239328388	Upregulated	IQSEC1	4.0414398528	11.14750328604089	0.0008227269837742798	1.4637793430714505	Upregulated	IQSEC1	11.14750328604089	4.1160599762	4.1906800996	4.0414398528	1.708294667837277	1.6600702084382242	True	False	True	False	Transgressive Up (Overdominance)	2.660070208438224
ENSSSCG00000017261	ARSG	0.1410970546	0.641638913342657	0.0004495384098087692	2.1850737672733516	Upregulated	ARSG	0.24143673359999998	0.641638913342657	0.004716124778497688	1.410116446400731	Upregulated	ARSG	0.641638913342657	0.19126689409999997	0.24143673359999998	0.1410970546	2.3546783742260655	1.6575861252566957	True	False	True	False	Transgressive Up (Overdominance)	2.6575861252566955
ENSSSCG00000041322	-	34.186444044	120.73097669598647	5.703648454014763e-05	1.8202996132831122	Upregulated	-	45.48487969	120.73097669598647	0.0001834527109325036	1.4083369425521077	Upregulated	-	120.73097669598647	39.835661867	45.48487969	34.186444044	2.030726013768091	1.6543101250090713	True	False	True	False	Transgressive Up (Overdominance)	2.6543101250090713
ENSSSCG00000037284	CCDC85C	0.7904608408	2.096700246637364	0.0006737915976704775	1.4073547234611024	Upregulated	CCDC85C	0.6892925308000001	2.096700246637364	0.0002463712086146455	1.60493233482004	Upregulated	CCDC85C	2.096700246637364	0.7398766858000001	0.7904608408	0.6892925308000001	1.8338509468916202	1.6525036262585269	True	False	True	False	Transgressive Up (Overdominance)	2.6525036262585266
ENSSSCG00000021461	SNF8	7.6157094164	20.198295900678183	6.617971654683644e-08	1.4071832425345867	Upregulated	SNF8	7.497754076599999	20.198295900678183	1.1204784887851094e-07	1.4297031684562649	Upregulated	SNF8	20.198295900678183	7.556731746499999	7.6157094164	7.497754076599999	1.6728877745373578	1.6521883643803812	True	False	True	False	Transgressive Up (Overdominance)	2.652188364380381
ENSSSCG00000012913	PPP1CA	3.7133769358000004	9.846025452102719	0.00018682054452248562	1.4068097018961676	Upregulated	PPP1CA	3.4449372782	9.846025452102719	0.00021534263690983503	1.5150637528703446	Upregulated	PPP1CA	9.846025452102719	3.5791571070000003	3.7133769358000004	3.4449372782	1.7509341327448797	1.651501752267311	True	False	True	False	Transgressive Up (Overdominance)	2.6515017522673108
ENSSSCG00000007575	RADIL	0.2736978544	0.9042514363531959	4.321346276453805e-05	1.724139859498029	Upregulated	RADIL	0.3410500512	0.9042514363531959	0.0004947452598966432	1.4067405053352617	Upregulated	RADIL	0.9042514363531959	0.3073739528	0.3410500512	0.2736978544	1.9418609746075917	1.6513745802750843	True	False	True	False	Transgressive Up (Overdominance)	2.651374580275084
ENSSSCG00000040849	-	7.045262817799999	58.215971192960936	0.003269497614468499	3.046689570713078	Upregulated	-	22.0384633936	58.215971192960936	0.03374254793603581	1.4013913647591019	Upregulated	-	58.215971192960936	14.5418631057	22.0384633936	7.045262817799999	3.0033364892660774	1.6415621703401941	True	False	True	False	Transgressive Up (Overdominance)	2.641562170340194
ENSSSCG00000015090	MPZL3	0.03242803440000001	0.08541147436910827	0.029732627731287608	1.3971883191447227	Upregulated	MPZL3	0.028901363000000003	0.08541147436910827	0.012531101787070157	1.5632923653409592	Upregulated	MPZL3	0.08541147436910827	0.030664698700000007	0.03242803440000001	0.028901363000000003	1.7853355157573505	1.6338776293239734	True	False	True	False	Transgressive Up (Overdominance)	2.6338776293239734
ENSSSCG00000005626	FPGS	0.6554179124000001	1.724941588488156	0.003999329237109702	1.3960605018806842	Upregulated	FPGS	0.565520611	1.724941588488156	0.0019599927390565484	1.6088959980499007	Upregulated	FPGS	1.724941588488156	0.6104692617	0.6554179124000001	0.565520611	1.8255994145956456	1.6318194175862375	True	False	True	False	Transgressive Up (Overdominance)	2.6318194175862377
ENSSSCG00000032501	-	9.870757594	25.949951694927343	1.289149607005827e-05	1.3944991302111183	Upregulated	-	8.6963274538	25.949951694927343	3.3616403952373834e-05	1.5772536829322614	Upregulated	-	25.949951694927343	9.2835425239	9.870757594	8.6963274538	1.7952639445686316	1.6289726444808226	True	False	True	False	Transgressive Up (Overdominance)	2.6289726444808226
ENSSSCG00000008305	SMYD5	2.364185273	6.213268951534771	9.36922403035068e-05	1.394009406099469	Upregulated	SMYD5	1.6134376864	6.213268951534771	3.4942640519339913e-06	1.9452146453909411	Upregulated	SMYD5	6.213268951534771	1.9888114796999998	2.364185273	1.6134376864	2.12411156861987	1.6280803888311723	True	False	True	False	Transgressive Up (Overdominance)	2.6280803888311723
ENSSSCG00000007525	-	0.7825577511999999	4.744813739893766	8.567915698181995e-07	2.600082325520395	Upregulated	-	1.8068935000000004	4.744813739893766	3.568592991316164e-05	1.392839979713694	Upregulated	-	4.744813739893766	1.2947256256000002	1.8068935000000004	0.7825577511999999	2.664725287023597	1.6259509704881696	True	False	True	False	Transgressive Up (Overdominance)	2.6259509704881694
ENSSSCG00000040845	AGPAT2	10.9081063028	36.94654664903198	2.3206297758987426e-06	1.7600388587022735	Upregulated	AGPAT2	14.071052421999998	36.94654664903198	8.456431148740768e-06	1.3927092869444355	Upregulated	AGPAT2	36.94654664903198	12.489579362399999	14.071052421999998	10.9081063028	1.9581898298560734	1.6257130981380112	True	False	True	False	Transgressive Up (Overdominance)	2.6257130981380112
ENSSSCG00000039799	-	0.0755849156	0.19818014582826388	0.0320864916395142	1.3906421858527365	Upregulated	-	0.0573778146	0.19818014582826388	0.011156915594593565	1.7882475119929921	Upregulated	-	0.19818014582826388	0.0664813651	0.0755849156	0.0573778146	1.9809879133824209	1.621953656428557	True	False	True	False	Transgressive Up (Overdominance)	2.6219536564285573
ENSSSCG00000027197	DYRK1B	19.397537892000003	61.347642386930204	3.074493777659522e-07	1.6611343572887434	Upregulated	DYRK1B	23.41923025	61.347642386930204	3.553695048577775e-06	1.3893142439355526	Upregulated	DYRK1B	61.347642386930204	21.408384071	23.41923025	19.397537892000003	1.8655895831966272	1.619541365452445	True	False	True	False	Transgressive Up (Overdominance)	2.619541365452445
ENSSSCG00000009243	THAP9	0.5222519138	1.3654261272483603	0.00014309061891608075	1.3865334838413	Upregulated	THAP9	0.42126731039999993	1.3654261272483603	0.00010950981041380151	1.6965433882672105	Upregulated	THAP9	1.3654261272483603	0.47175961209999995	0.5222519138	0.42126731039999993	1.8943260343340453	1.6144971251771414	True	False	True	False	Transgressive Up (Overdominance)	2.6144971251771416
ENSSSCG00000000784	LRRK2	0.24599513160000003	0.8618995930294531	0.00019962458702609874	1.8088900483867658	Upregulated	LRRK2	0.3299031116	0.8618995930294531	0.0005859588524729799	1.3854774271171937	Upregulated	LRRK2	0.8618995930294531	0.2879491216	0.3299031116	0.24599513160000003	1.9932357085872525	1.6125840064051493	True	False	True	False	Transgressive Up (Overdominance)	2.612584006405149
ENSSSCG00000011549	-	0.8873245452	2.31768278913964	0.0038200059711092807	1.3851493426162202	Upregulated	-	0.803376067	2.31768278913964	0.0050785232487344225	1.5285357361642642	Upregulated	-	2.31768278913964	0.8453503061000001	0.8873245452	0.803376067	1.7416832671797382	1.6119899440145	True	False	True	False	Transgressive Up (Overdominance)	2.6119899440145002
ENSSSCG00000032531	SMG1	0.65989581	2.2086152452300523	8.529838609865741e-06	1.7428319514447939	Upregulated	SMG1	0.8456468982	2.2086152452300523	3.350112381036651e-05	1.385014820394933	Upregulated	SMG1	2.2086152452300523	0.7527713541000001	0.8456468982	0.65989581	1.933978867820539	1.6117464037663896	True	False	True	False	Transgressive Up (Overdominance)	2.6117464037663893
ENSSSCG00000007845	UQCRC2	30.556027888000006	79.76564955015395	2.8874626594720226e-07	1.3843105815981605	Upregulated	UQCRC2	27.331947684	79.76564955015395	2.2274966356524074e-08	1.545179324438889	Upregulated	UQCRC2	79.76564955015395	28.943987786	30.556027888000006	27.331947684	1.7558624658049373	1.6104718140239558	True	False	True	False	Transgressive Up (Overdominance)	2.610471814023956
ENSSSCG00000021024	ASB8	6.357409640199999	17.01368597841332	5.3311726187052315e-06	1.4201847749264536	Upregulated	ASB8	6.5208684506	17.01368597841332	0.0001343307993805896	1.3835597108494642	Upregulated	ASB8	17.01368597841332	6.439139045399999	6.5208684506	6.357409640199999	1.6422299407507872	1.609113511076558	True	False	True	False	Transgressive Up (Overdominance)	2.6091135110765578
ENSSSCG00000014811	INPPL1	13.27152317	37.47069200619058	1.3763521497945184e-06	1.4974286634816245	Upregulated	INPPL1	14.369415395999999	37.47069200619058	1.4601524215712656e-06	1.3827612529926645	Upregulated	INPPL1	37.47069200619058	13.820469283	14.369415395999999	13.27152317	1.7112459959866748	1.6076698998221781	True	False	True	False	Transgressive Up (Overdominance)	2.607669899822178
ENSSSCG00000010548	CHUK	1.5069555818	8.008819504910724	2.5442746628695094e-07	2.4099527124684923	Upregulated	CHUK	3.0732853842	8.008819504910724	1.4545296718973609e-05	1.3818078646340206	Upregulated	CHUK	8.008819504910724	2.290120483	3.0732853842	1.5069555818	2.4971171012013187	1.6059472205492824	True	False	True	False	Transgressive Up (Overdominance)	2.6059472205492824
ENSSSCG00000010076	ZNF70	0.08344721340000001	0.217392948079621	0.029182113901736008	1.3813693633602218	Upregulated	ZNF70	0.0377092022	0.217392948079621	0.000179035700160061	2.5273166087974577	Upregulated	ZNF70	0.217392948079621	0.060578207800000006	0.08344721340000001	0.0377092022	2.5886328759897874	1.605155273880254	True	False	True	False	Transgressive Up (Overdominance)	2.605155273880254
ENSSSCG00000031727	-	0.21704777999999997	0.5647410671806294	0.012758069199341375	1.3795768793529686	Upregulated	-	0.18908472459999998	0.5647410671806294	0.00758033602545452	1.5785567274770116	Upregulated	-	0.5647410671806294	0.20306625229999997	0.21704777999999997	0.18908472459999998	1.781068054313176	1.6019204950201726	True	False	True	False	Transgressive Up (Overdominance)	2.6019204950201726
ENSSSCG00000011443	STAB1	1.0749947512	3.8998396672201343	0.0008542608049582846	1.8590851964762871	Upregulated	STAB1	1.4990635632	3.8998396672201343	0.005899769663211451	1.3793532545161498	Upregulated	STAB1	3.8998396672201343	1.2870291572	1.4990635632	1.0749947512	2.030109803964691	1.6015172157845523	True	False	True	False	Transgressive Up (Overdominance)	2.6015172157845523
ENSSSCG00000022462	-	0.0907041602	0.23592936359398559	0.00562723182866977	1.3791143590631265	Upregulated	-	0.057027626799999995	0.23592936359398559	4.685501137032844e-05	2.04862208507517	Upregulated	-	0.23592936359398559	0.0738658935	0.0907041602	0.057027626799999995	2.194023011364312	1.601086466968751	True	False	True	False	Transgressive Up (Overdominance)	2.601086466968751
ENSSSCG00000004718	TTBK2	0.476349169	1.91601477543739	0.00013125090596793855	2.008017309321183	Upregulated	TTBK2	0.7374882566000001	1.91601477543739	0.0012126414121841685	1.3774167046354941	Upregulated	TTBK2	1.91601477543739	0.6069187128	0.7374882566000001	0.476349169	2.1569545229507217	1.5980275052387727	True	False	True	False	Transgressive Up (Overdominance)	2.5980275052387727
ENSSSCG00000005901	GPT	2.8485403002	7.398872462781496	2.8757414364121533e-06	1.3770826135794672	Upregulated	GPT	2.3666770733999996	7.398872462781496	2.3881824720473074e-06	1.6444425629845343	Upregulated	GPT	7.398872462781496	2.6076086868	2.8485403002	2.3666770733999996	1.8374167106573147	1.5974259385629934	True	False	True	False	Transgressive Up (Overdominance)	2.5974259385629934
ENSSSCG00000042327	OVOL3	0.120128356	0.36799750514505875	0.003460995616315763	1.615119249679703	Upregulated	OVOL3	0.141841108	0.36799750514505875	0.007035282692507821	1.3754202744134367	Upregulated	OVOL3	0.36799750514505875	0.130984732	0.141841108	0.120128356	1.80946870315434	1.594434789278851	True	False	True	False	Transgressive Up (Overdominance)	2.5944347892788513
ENSSSCG00000021418	LSS	0.7671761866000001	2.0409332437510224	0.03535463777678158	1.4115991500428964	Upregulated	LSS	0.7868725403999999	2.0409332437510224	0.03600242548584402	1.3750271260936622	Upregulated	LSS	2.0409332437510224	0.7770243635	0.7868725403999999	0.7671761866000001	1.626601352057891	1.5937278770886216	True	False	True	False	Transgressive Up (Overdominance)	2.5937278770886216
ENSSSCG00000015853	HERC2	2.2415850738	6.923568676157368	2.5720789414427098e-05	1.6269965962829134	Upregulated	HERC2	2.6693677418	6.923568676157368	7.131507784599516e-05	1.3750177805387223	Upregulated	HERC2	6.923568676157368	2.4554764078	2.6693677418	2.2415850738	1.8196437376323986	1.5937110753757322	True	False	True	False	Transgressive Up (Overdominance)	2.593711075375732
ENSSSCG00000036512	FGFRL1	1.1974380446	3.4608277159135383	4.934409784121993e-05	1.531166111325262	Upregulated	FGFRL1	1.3347054942	3.4608277159135383	0.00010587181176942672	1.3745956811404592	Upregulated	FGFRL1	3.4608277159135383	1.2660717693999999	1.3347054942	1.1974380446	1.7335162188741073	1.5929523261518452	True	False	True	False	Transgressive Up (Overdominance)	2.592952326151845
ENSSSCG00000006853	PRMT6	0.1784127022	0.6140725554146524	0.0029466448187946666	1.7831907940694214	Upregulated	PRMT6	0.23683859219999998	0.6140725554146524	0.011037102202991806	1.3745049432002316	Upregulated	PRMT6	0.6140725554146524	0.20762564719999999	0.23683859219999998	0.1784127022	1.9575949007067202	1.5927892481985988	True	False	True	False	Transgressive Up (Overdominance)	2.592789248198599
ENSSSCG00000017640	-	0.161442863	0.41853654786349254	0.010142255694849805	1.3743299444337091	Upregulated	-	0.11536301499999999	0.41853654786349254	0.0003947171502157414	1.8591728338595606	Upregulated	-	0.41853654786349254	0.138402939	0.161442863	0.11536301499999999	2.02404378756359	1.592474762191826	True	False	True	False	Transgressive Up (Overdominance)	2.5924747621918263
ENSSSCG00000035770	ZNF444	2.9953242512	7.76358022895171	5.691629168488937e-07	1.3740099279591043	Upregulated	ZNF444	2.5372638306	7.76358022895171	2.6643693692714275e-06	1.6134485727142938	Upregulated	ZNF444	7.76358022895171	2.7662940409	2.9953242512	2.5372638306	1.806491325277145	1.5918997670590858	True	False	True	False	Transgressive Up (Overdominance)	2.5918997670590858
ENSSSCG00000027806	SAMHD1	1.3370358686	4.832912062447106	0.0007577011960945746	1.8538545752926572	Upregulated	SAMHD1	1.8647611870000003	4.832912062447106	0.00563314501200539	1.3739018626117099	Upregulated	SAMHD1	4.832912062447106	1.6008985278	1.8647611870000003	1.3370358686	2.018874699752913	1.5917056275834558	True	False	True	False	Transgressive Up (Overdominance)	2.5917056275834556
ENSSSCG00000013105	-	0.7733884886	2.28587109583109	0.0006451394223702656	1.56347885372564	Upregulated	-	0.8822385716	2.28587109583109	0.0007656034925614879	1.3735033080519725	Upregulated	-	2.28587109583109	0.8278135301	0.8822385716	0.7733884886	1.76133575100537	1.5909897497289271	True	False	True	False	Transgressive Up (Overdominance)	2.590989749728927
ENSSSCG00000008018	MAPK8IP3	2.6516707184	6.869650207925295	3.6821605869724506e-07	1.3733350068258299	Upregulated	MAPK8IP3	2.3107878422	6.869650207925295	3.690251612160305e-07	1.5718518317632746	Upregulated	MAPK8IP3	6.869650207925295	2.4812292803	2.6516707184	2.3107878422	1.7686478885557486	1.590687508919054	True	False	True	False	Transgressive Up (Overdominance)	2.590687508919054
ENSSSCG00000006568	DENND4B	10.1508987046	26.29757461317098	8.648088215740206e-06	1.373322286671359	Upregulated	DENND4B	8.506738670999999	26.29757461317098	3.5873399832895873e-06	1.6282517080370047	Upregulated	DENND4B	26.29757461317098	9.328818687799998	10.1508987046	8.506738670999999	1.8189608452313804	1.5906646670854792	True	False	True	False	Transgressive Up (Overdominance)	2.590664667085479
ENSSSCG00000007947	PAM16	6.450709520799999	16.682894864581602	2.9042763324038493e-05	1.370839893129644	Upregulated	PAM16	5.3159509894	16.682894864581602	9.138834191594896e-05	1.6499699423473209	Upregulated	PAM16	16.682894864581602	5.8833302551	6.450709520799999	5.3159509894	1.8356210073571744	1.5862108363100862	True	False	True	False	Transgressive Up (Overdominance)	2.5862108363100864
ENSSSCG00000007369	-	40.144400142	122.582113205593	3.6145734984041007e-06	1.6104778196831697	Upregulated	-	47.484152249999994	122.582113205593	2.657077273817936e-05	1.3682304788617001	Upregulated	-	122.582113205593	43.814276195999994	47.484152249999994	40.144400142	1.7977664781504272	1.5815373634598904	True	False	True	False	Transgressive Up (Overdominance)	2.58153736345989
ENSSSCG00000024752	ALDH4A1	4.1094103192	22.84328389844627	0.0015615452463225402	2.4747667701545017	Upregulated	ALDH4A1	8.8522102022	22.84328389844627	0.008880129590930805	1.3676604496554432	Upregulated	ALDH4A1	22.84328389844627	6.4808102607	8.8522102022	4.1094103192	2.524757395995565	1.5805175630340467	True	False	True	False	Transgressive Up (Overdominance)	2.5805175630340464
ENSSSCG00000033533	-	0.12771025860000002	0.329344377885824	0.04954175818630655	1.3667225053651948	Upregulated	-	0.06614568779999999	0.329344377885824	0.014116262202323556	2.315877910783285	Upregulated	-	0.329344377885824	0.0969279732	0.12771025860000002	0.06614568779999999	2.3978259011591914	1.5788404275130326	True	False	True	False	Transgressive Up (Overdominance)	2.5788404275130326
ENSSSCG00000000401	GLS2	0.1105795374	0.28548006366158385	0.017465061229513235	1.3683055578912795	Upregulated	GLS2	0.1107926064	0.28548006366158385	0.027668294284024657	1.365528391086885	Upregulated	GLS2	0.28548006366158385	0.11068607189999999	0.1107926064	0.1105795374	1.5791868729382914	1.5767068122840358	True	False	True	False	Transgressive Up (Overdominance)	2.5767068122840358
ENSSSCG00000012271	RBM10	10.367603324000001	26.696324321597082	2.747445014967724e-07	1.3645586931113045	Upregulated	RBM10	10.0413749872	26.696324321597082	1.46006906184892e-06	1.410684284221858	Upregulated	RBM10	26.696324321597082	10.204489155600001	10.367603324000001	10.0413749872	1.6161353022700526	1.574975477678401	True	False	True	False	Transgressive Up (Overdominance)	2.574975477678401
ENSSSCG00000027489	TMCO4	0.071282753	0.29282475765828736	0.018844102155283534	2.0384125741720376	Upregulated	TMCO4	0.1137303116	0.29282475765828736	0.035120696775776276	1.3644207202537961	Upregulated	TMCO4	0.29282475765828736	0.0925065323	0.1137303116	0.071282753	2.165449513431684	1.5747292303935565	True	False	True	False	Transgressive Up (Overdominance)	2.5747292303935567
ENSSSCG00000040636	KRT80	0.4179165232	1.2582066323097285	0.00872680846236628	1.590082167227591	Upregulated	KRT80	0.4889146584	1.2582066323097285	0.015441698995709586	1.363714306797103	Upregulated	KRT80	1.2582066323097285	0.4534155908	0.4889146584	0.4179165232	1.7749522906562758	1.5734688267013281	True	False	True	False	Transgressive Up (Overdominance)	2.573468826701328
ENSSSCG00000015358	CRPPA	0.5276699124	1.37299351160746	1.5703233417677685e-05	1.3796171788221425	Upregulated	CRPPA	0.5337238042	1.37299351160746	1.845488057127882e-05	1.3631595453256977	Upregulated	CRPPA	1.37299351160746	0.5306968583	0.5337238042	0.5276699124	1.5871521380503715	1.5724794374975344	True	False	True	False	Transgressive Up (Overdominance)	2.572479437497534
ENSSSCG00000041835	UFSP1	1.293346118	3.3243827329223556	0.001968358036958791	1.3619780749991948	Upregulated	UFSP1	1.2325879071999999	3.3243827329223556	0.0045364630109034415	1.43139594558685	Upregulated	UFSP1	3.3243827329223556	1.2629670125999999	1.293346118	1.2325879071999999	1.632200761980817	1.570373612025142	True	False	True	False	Transgressive Up (Overdominance)	2.5703736120251417
ENSSSCG00000031780	MAGI2	0.0750772884	0.2323942475466206	0.005715365499779507	1.6301259084025352	Upregulated	MAGI2	0.0904371646	0.2323942475466206	0.012821918785223468	1.361586691850327	Upregulated	MAGI2	0.2323942475466206	0.0827572265	0.0904371646	0.0750772884	1.8081444651437248	1.5696763999014254	True	False	True	False	Transgressive Up (Overdominance)	2.569676399901425
ENSSSCG00000039681	B9D1	1.1936664658000002	3.048358117814862	0.00013532514316046284	1.352632623875823	Upregulated	B9D1	1.1906447338	3.048358117814862	0.0008493657550059361	1.3562893949432906	Upregulated	B9D1	3.048358117814862	1.1921555998	1.1936664658000002	1.1906447338	1.5570136300381134	1.553777127157409	True	False	True	False	Transgressive Up (Overdominance)	2.553777127157409
ENSSSCG00000016448	KCNH2	1.7395052413999998	4.439734828396406	0.0066290992703437026	1.3517964854153006	Upregulated	KCNH2	1.5065899917999999	4.439734828396406	0.004492116778292952	1.5591866607184097	Upregulated	KCNH2	4.439734828396406	1.6230476165999999	1.7395052413999998	1.5065899917999999	1.7354310391070793	1.5522974709884692	True	False	True	False	Transgressive Up (Overdominance)	2.5522974709884694
ENSSSCG00000034905	MVD	2.1777376864000004	5.548071663457762	0.0006635807958122103	1.3491562342914447	Upregulated	MVD	1.8364138764	5.548071663457762	0.0005655816462962977	1.5950951842512027	Upregulated	MVD	5.548071663457762	2.0070757814	2.1777376864000004	1.8364138764	1.7642561954426068	1.5476308272137365	True	False	True	False	Transgressive Up (Overdominance)	2.5476308272137365
ENSSSCG00000040365	CLBA1	0.2871356464	0.7303996777953454	0.004089808507574915	1.346953684135633	Upregulated	CLBA1	0.1634635684	0.7303996777953454	0.0017069554871523979	2.159716994982055	Upregulated	CLBA1	0.7303996777953454	0.2252996074	0.2871356464	0.1634635684	2.241903908419085	1.543744348543363	True	False	True	False	Transgressive Up (Overdominance)	2.543744348543363
ENSSSCG00000008404	MTIF2	1.3141308226000001	4.555219460586149	5.984251668271733e-06	1.7934116575540846	Upregulated	MTIF2	1.7934119250000002	4.555219460586149	0.00021764927449167588	1.3448136657702954	Upregulated	MTIF2	4.555219460586149	1.5537713738	1.7934119250000002	1.3141308226000001	1.9317179717667345	1.5399738883670848	True	False	True	False	Transgressive Up (Overdominance)	2.5399738883670846
ENSSSCG00000025638	UBE2Z	3.5588693846	9.039300638612634	5.317894282546065e-06	1.3447921722001115	Upregulated	UBE2Z	3.3859098166000003	9.039300638612634	6.065498313463202e-06	1.4166676094335824	Upregulated	UBE2Z	9.039300638612634	3.4723896006	3.5588693846	3.3859098166000003	1.6031930970680013	1.539936047590746	True	False	True	False	Transgressive Up (Overdominance)	2.539936047590746
ENSSSCG00000007139	ADRA1D	0.1181019786	0.2994553950208516	0.006468137051485955	1.3423079894343684	Upregulated	ADRA1D	0.1043703986	0.2994553950208516	0.0022459930140014926	1.5206285297155795	Upregulated	ADRA1D	0.2994553950208516	0.11123618860000001	0.1181019786	0.1043703986	1.6920681011256042	1.535566284076223	True	False	True	False	Transgressive Up (Overdominance)	2.5355662840762228
ENSSSCG00000007147	HSPA12B	1.2212464916	3.4596009758999196	6.9974149194637985e-06	1.5022512320069619	Upregulated	HSPA12B	1.364554288	3.4596009758999196	0.0002380323539841335	1.3421758570903122	Upregulated	HSPA12B	3.4596009758999196	1.2929003898	1.364554288	1.2212464916	1.6758449476800672	1.535334069390957	True	False	True	False	Transgressive Up (Overdominance)	2.5353340693909567
ENSSSCG00000024045	CASTOR2	7.6300803488	23.246008209914283	0.00010473473381564637	1.6072128441952778	Upregulated	CASTOR2	9.187841378200002	23.246008209914283	0.00011458218156088346	1.3391851438930984	Upregulated	CASTOR2	23.246008209914283	8.4089608635	9.187841378200002	7.6300803488	1.76443291712964	1.5300837545008237	True	False	True	False	Transgressive Up (Overdominance)	2.530083754500824
ENSSSCG00000016340	ASB1	3.8602150099999997	16.3795797378891	1.4949966017130274e-05	2.085145229765929	Upregulated	ASB1	6.4839385504000004	16.3795797378891	0.0016591639221192863	1.3369560179181543	Upregulated	ASB1	16.3795797378891	5.1720767802	6.4839385504000004	3.8602150099999997	2.1669250929518706	1.5261775093285894	True	False	True	False	Transgressive Up (Overdominance)	2.5261775093285896
ENSSSCG00000014437	PPARGC1B	0.23233104720000003	0.6975642752204709	1.371065856669105e-06	1.58614419704727	Upregulated	PPARGC1B	0.2772278336	0.6975642752204709	4.850297697064281e-06	1.3312540454550414	Upregulated	PPARGC1B	0.6975642752204709	0.2547794404	0.2772278336	0.23233104720000003	1.737914307862931	1.5162129868494958	True	False	True	False	Transgressive Up (Overdominance)	2.516212986849496
ENSSSCG00000038931	C6orf120	2.3084160455999996	9.488924339993655	0.00015611773941127212	2.039341289078158	Upregulated	C6orf120	3.7830328682000003	9.488924339993655	0.0009534165008489724	1.3267012422451883	Upregulated	C6orf120	9.488924339993655	3.0457244569	3.7830328682000003	2.3084160455999996	2.1154900826621965	1.5082849318484952	True	False	True	False	Transgressive Up (Overdominance)	2.5082849318484954
ENSSSCG00000034153	TAF6	2.3077251748	5.786438611708342	3.9064771689351366e-07	1.3262042588318497	Upregulated	TAF6	1.6461384786	5.786438611708342	1.3724424915340639e-07	1.8135899784806453	Upregulated	TAF6	5.786438611708342	1.9769318267	2.3077251748	1.6461384786	1.926979339174975	1.5074210200137141	True	False	True	False	Transgressive Up (Overdominance)	2.507421020013714
ENSSSCG00000005839	FBXW5	7.2244544202	18.08997277241746	1.3788336838400186e-06	1.324229689825058	Upregulated	FBXW5	5.4372226126	18.08997277241746	3.9464831997928713e-07	1.7342484347671427	Upregulated	FBXW5	18.08997277241746	6.3308385164	7.2244544202	5.4372226126	1.8574370876078252	1.5039915432003879	True	False	True	False	Transgressive Up (Overdominance)	2.503991543200388
ENSSSCG00000013011	SAC3D1	1.7045822743999999	4.26698776067367	8.980805582347077e-05	1.3237997372021217	Upregulated	SAC3D1	1.6026677752	4.26698776067367	0.0005128679881534756	1.4127425791411041	Upregulated	SAC3D1	4.26698776067367	1.6536250248	1.7045822743999999	1.6026677752	1.5803841237766385	1.5032454137044324	True	False	True	False	Transgressive Up (Overdominance)	2.5032454137044327
ENSSSCG00000002648	CBFA2T3	1.6740018226	5.436963911994111	0.002979032323840229	1.6995001535879193	Upregulated	CBFA2T3	2.1749273235999995	5.436963911994111	0.0063099045755861	1.3218340589238493	Upregulated	CBFA2T3	5.436963911994111	1.9244645730999999	2.1749273235999995	1.6740018226	1.8251826445607389	1.499837053403099	True	False	True	False	Transgressive Up (Overdominance)	2.4998370534030987
ENSSSCG00000025078	ZNF358	39.302231062	98.7519631514056	8.741505846590467e-07	1.3291982166966014	Upregulated	ZNF358	39.524930554	98.7519631514056	4.785608355272704e-06	1.3210465009447232	Upregulated	ZNF358	98.7519631514056	39.413580808	39.524930554	39.302231062	1.505531370835541	1.498472780780426	True	False	True	False	Transgressive Up (Overdominance)	2.498472780780426
ENSSSCG00000015129	ARHGEF12	1.1402550854	4.634033439011692	2.893258045244636e-05	2.0229118502179646	Upregulated	ARHGEF12	1.8548337544000002	4.634033439011692	0.0006910326644412986	1.3209785683400759	Upregulated	ARHGEF12	4.634033439011692	1.4975444199	1.8548337544000002	1.1402550854	2.094421359014602	1.4983551372293766	True	False	True	False	Transgressive Up (Overdominance)	2.498355137229377
ENSSSCG00000005011	NEMF	1.1557620869999998	3.03954232360163	7.866898338652239e-05	1.3950096570840675	Upregulated	NEMF	1.2166234864	3.03954232360163	0.00035644695438043043	1.32097134728482	Upregulated	NEMF	3.03954232360163	1.1861927867	1.2166234864	1.1557620869999998	1.5624353458240685	1.4983426323583997	True	False	True	False	Transgressive Up (Overdominance)	2.4983426323584
ENSSSCG00000017131	FN3K	1.8033745845999998	4.49982507749449	4.847383196049225e-06	1.3191698257739486	Upregulated	FN3K	1.4299225577999999	4.49982507749449	8.770007242504638e-06	1.653931905206632	Upregulated	FN3K	4.49982507749449	1.6166485711999998	1.8033745845999998	1.4299225577999999	1.7834281102629355	1.495224850078821	True	False	True	False	Transgressive Up (Overdominance)	2.495224850078821
ENSSSCG00000042430	-	5.034804064	13.444264905630979	1.3818059420877392e-05	1.4169833348155578	Upregulated	-	5.3929089842	13.444264905630979	0.00012069753516941903	1.317855283994738	Upregulated	-	13.444264905630979	5.2138565241000006	5.3929089842	5.034804064	1.5785644164712962	1.4929523092304404	True	False	True	False	Transgressive Up (Overdominance)	2.49295230923044
ENSSSCG00000011402	IFRD2	3.7677739868000004	9.590038196690292	6.834043763818889e-07	1.347824135214969	Upregulated	IFRD2	3.8476578763999996	9.590038196690292	4.883214078808989e-07	1.3175560372750397	Upregulated	IFRD2	9.590038196690292	3.8077159315999998	3.8476578763999996	3.7677739868000004	1.518580264116647	1.492435269651121	True	False	True	False	Transgressive Up (Overdominance)	2.492435269651121
ENSSSCG00000017186	RNF157	18.769252982	47.51665806126893	1.9044619151688138e-06	1.3400621402503463	Upregulated	RNF157	19.075620119599996	47.51665806126893	5.704489451660258e-05	1.3167034145070404	Upregulated	RNF157	47.51665806126893	18.9224365508	19.075620119599996	18.769252982	1.5111278842819016	1.4909626928692121	True	False	True	False	Transgressive Up (Overdominance)	2.490962692869212
ENSSSCG00000036796	VWA7	1.2759329257999998	3.175660326983884	0.0042533898291914375	1.3155041176581383	Upregulated	VWA7	1.0969852486	3.175660326983884	0.0016248476545015758	1.5335124824416726	Upregulated	VWA7	3.175660326983884	1.1864590871999998	1.2759329257999998	1.0969852486	1.6765864590226425	1.488892842852825	True	False	True	False	Transgressive Up (Overdominance)	2.4888928428528247
ENSSSCG00000029602	WDR37	1.1274548022	2.878656064569928	8.579799926164181e-05	1.3523258298203542	Upregulated	WDR37	1.1570645807999997	2.878656064569928	0.00016539706748026358	1.3149260394306974	Upregulated	WDR37	2.878656064569928	1.1422596914999998	1.1570645807999997	1.1274548022	1.5201415107187368	1.487895759958024	True	False	True	False	Transgressive Up (Overdominance)	2.487895759958024
ENSSSCG00000040859	LLGL1	1.8023862906	4.48220374868347	0.00015182429418257124	1.3142999860676559	Upregulated	LLGL1	1.6043061716	4.48220374868347	0.00016759915089471745	1.482258734081691	Upregulated	LLGL1	4.48220374868347	1.7033462311	1.8023862906	1.6043061716	1.6314108469825994	1.4868163789635682	True	False	True	False	Transgressive Up (Overdominance)	2.486816378963568
ENSSSCG00000036952	GTPBP8	0.414296241	1.2395693223678181	4.023009248293558e-06	1.5811043201619266	Upregulated	GTPBP8	0.4990494684	1.2395693223678181	7.200012706684682e-07	1.3125842205043614	Upregulated	GTPBP8	1.2395693223678181	0.45667285469999996	0.4990494684	0.414296241	1.7143485968355243	1.4838606207556841	True	False	True	False	Transgressive Up (Overdominance)	2.483860620755684
ENSSSCG00000000399	TIMELESS	0.0355967506	0.24780279156412383	0.004897188571025172	2.7993749820128992	Upregulated	TIMELESS	0.0998298594	0.24780279156412383	0.03896708937234637	1.3116491404264372	Upregulated	TIMELESS	0.24780279156412383	0.067713305	0.0998298594	0.0355967506	2.659587898775932	1.4822512327822013	True	False	True	False	Transgressive Up (Overdominance)	2.4822512327822013
ENSSSCG00000012686	MOSPD1	0.3054052558	1.36961365517357	9.90311803334501e-08	2.1649721955426724	Upregulated	MOSPD1	0.552029291	1.36961365517357	1.298215448317628e-06	1.3109522663276467	Upregulated	MOSPD1	1.36961365517357	0.4287172734	0.552029291	0.3054052558	2.1946780317752648	1.4810525048272667	True	False	True	False	Transgressive Up (Overdominance)	2.4810525048272667
ENSSSCG00000010652	FAM160B1	2.8092939564000003	7.953571128498735	0.0014887256203300096	1.5013951796106073	Upregulated	FAM160B1	3.2124993147999996	7.953571128498735	0.005260549752936867	1.3079066248213411	Upregulated	FAM160B1	7.953571128498735	3.0108966356	3.2124993147999996	2.8092939564000003	1.6415955414934986	1.4758203346088186	True	False	True	False	Transgressive Up (Overdominance)	2.4758203346088186
ENSSSCG00000032986	AKAP17A	3.2854668772	8.129547465778597	0.00034309279324895966	1.3070766488835286	Upregulated	AKAP17A	2.6876821618	8.129547465778597	0.0001274599126756531	1.5968125074950277	Upregulated	AKAP17A	8.129547465778597	2.9865745195000004	3.2854668772	2.6876821618	1.7220306785245094	1.4743964159842349	True	False	True	False	Transgressive Up (Overdominance)	2.4743964159842347
ENSSSCG00000030425	SPHK2	2.6331790232	6.511055137452329	0.00010959210546757452	1.3060857457984107	Upregulated	SPHK2	2.21172828	6.511055137452329	9.18545618585512e-05	1.5577172003288926	Upregulated	SPHK2	6.511055137452329	2.4224536515999997	2.6331790232	2.21172828	1.6877934829225156	1.4726974809102413	True	False	True	False	Transgressive Up (Overdominance)	2.472697480910241
ENSSSCG00000009501	-	1.1527283019999999	4.651203518970805	0.000940843080361236	2.0125515581776168	Upregulated	-	1.8853272898	4.651203518970805	0.0070881672437255365	1.3027890733047063	Upregulated	-	4.651203518970805	1.5190277959	1.8853272898	1.1527283019999999	2.061960769595424	1.4670536220075694	True	False	True	False	Transgressive Up (Overdominance)	2.4670536220075694
ENSSSCG00000003351	MMP23B	0.4659946294	1.1484161470852174	0.02168242683449451	1.3012602875467327	Upregulated	MMP23B	0.421510094	1.1484161470852174	0.026154335920445144	1.4460064352910795	Upregulated	MMP23B	1.1484161470852174	0.4437523617	0.4659946294	0.421510094	1.5879662762484796	1.464440735215944	True	False	True	False	Transgressive Up (Overdominance)	2.464440735215944
ENSSSCG00000023975	CCDC9B	8.353887624199999	20.57865919539772	4.237733391752226e-06	1.3006293446235915	Upregulated	CCDC9B	8.2374819568	20.57865919539772	5.25981847917891e-06	1.320873681164848	Upregulated	CCDC9B	20.57865919539772	8.2956847905	8.353887624199999	8.2374819568	1.4806462293461127	1.4633631814467236	True	False	True	False	Transgressive Up (Overdominance)	2.4633631814467236
ENSSSCG00000007767	ZNF668	0.5707674947999999	1.405428007300696	0.000141772794624184	1.3000344731116709	Upregulated	ZNF668	0.4995648546000001	1.405428007300696	1.8127323422945314e-05	1.492265664808664	Upregulated	ZNF668	1.405428007300696	0.5351661747	0.5707674947999999	0.4995648546000001	1.6261525368051177	1.4623476636369521	True	False	True	False	Transgressive Up (Overdominance)	2.4623476636369523
ENSSSCG00000007973	-	0.057251367	0.1405892336044528	0.046760334759444015	1.2961040701226223	Upregulated	-	0.0472329726	0.1405892336044528	0.04072822098266029	1.5736198770622163	Upregulated	-	0.1405892336044528	0.0522421698	0.057251367	0.0472329726	1.691106325458419	1.4556485018856022	True	False	True	False	Transgressive Up (Overdominance)	2.4556485018856025
ENSSSCG00000007275	RALY	6.5802112064	16.14431545496294	2.908223688139338e-07	1.2948204733526614	Upregulated	RALY	5.792456822599999	16.14431545496294	3.873972923346472e-07	1.4787789793624206	Upregulated	RALY	16.14431545496294	6.1863340145	6.5802112064	5.792456822599999	1.6096740682159523	1.453464630323836	True	False	True	False	Transgressive Up (Overdominance)	2.453464630323836
ENSSSCG00000004859	ZNF516	0.27371731439999997	1.1108587523214493	0.0009592477310608309	2.0209167845873326	Upregulated	ZNF516	0.4532097836	1.1108587523214493	0.0021750302064603875	1.2934244765562226	Upregulated	ZNF516	1.1108587523214493	0.363463549	0.4532097836	0.27371731439999997	2.0563140523382972	1.4510917295242813	True	False	True	False	Transgressive Up (Overdominance)	2.4510917295242813
ENSSSCG00000035320	ASB14	4.653460301000001	20.08098741076192	0.00026217797843769837	2.1094544057252245	Upregulated	ASB14	8.200948411999999	20.08098741076192	0.0028824995836827095	1.2919675431006203	Upregulated	ASB14	20.08098741076192	6.4272043565	8.200948411999999	4.653460301000001	2.1243735684945966	1.448617696628662	True	False	True	False	Transgressive Up (Overdominance)	2.448617696628662
ENSSSCG00000040089	TEDC1	4.702610271799999	11.511242837278767	0.0024035898565516493	1.2915099265980383	Upregulated	TEDC1	4.443595938	11.511242837278767	0.002096233169422916	1.3732440640476398	Upregulated	TEDC1	11.511242837278767	4.5731031048999995	4.702610271799999	4.443595938	1.5171623235314053	1.4478411290656783	True	False	True	False	Transgressive Up (Overdominance)	2.447841129065678
ENSSSCG00000029039	-	0.024669897599999997	0.09313301109754993	0.005757946156541988	1.9165408959652441	Upregulated	-	0.038072382	0.09313301109754993	0.016526711179217234	1.290547788273105	Upregulated	-	0.09313301109754993	0.0313711398	0.038072382	0.024669897599999997	1.9687480815583858	1.4462091995596682	True	False	True	False	Transgressive Up (Overdominance)	2.4462091995596684
ENSSSCG00000006746	VANGL1	0.17202186479999998	0.5420789556012804	0.02802301861908247	1.655911050203687	Upregulated	VANGL1	0.2217728014	0.5420789556012804	0.03181286021361078	1.2894205584778637	Upregulated	VANGL1	0.5420789556012804	0.1968973331	0.2217728014	0.17202186479999998	1.7531046107464032	1.4442986343648199	True	False	True	False	Transgressive Up (Overdominance)	2.4442986343648196
ENSSSCG00000029241	ASB10	6.3261983208000006	15.455421491041317	8.759997036150821e-05	1.288702310143571	Upregulated	ASB10	5.1868349976	15.455421491041317	5.278471259043682e-05	1.5751866181900451	Upregulated	ASB10	15.455421491041317	5.756516659200001	6.3261983208000006	5.1868349976	1.6848565558028283	1.4430820387380539	True	False	True	False	Transgressive Up (Overdominance)	2.4430820387380536
ENSSSCG00000035196	BTBD8	0.9499360772	2.360634204326196	0.0029800256375976182	1.3132721634336972	Upregulated	BTBD8	0.9664686422000001	2.360634204326196	0.0022223822487542643	1.2883796748890053	Upregulated	BTBD8	2.360634204326196	0.9582023597	0.9664686422000001	0.9499360772	1.4636071706870752	1.4425357443078723	True	False	True	False	Transgressive Up (Overdominance)	2.4425357443078726
ENSSSCG00000010672	RAB11FIP2	1.8804260336000003	6.849327080194928	1.06587651974411e-05	1.864902696640253	Upregulated	RAB11FIP2	2.8156015998	6.849327080194928	0.0003543179455309337	1.2825190449731028	Upregulated	RAB11FIP2	6.849327080194928	2.3480138167	2.8156015998	1.8804260336000003	1.9170727324855643	1.4326336086332152	True	False	True	False	Transgressive Up (Overdominance)	2.4326336086332154
ENSSSCG00000009943	SSH1	0.370400783	1.1783354384614533	6.917513011310324e-05	1.669591238264349	Upregulated	SSH1	0.4848186832	1.1783354384614533	9.602454146727077e-05	1.2812330903624887	Upregulated	SSH1	1.1783354384614533	0.4276097331	0.4848186832	0.370400783	1.7556328756106447	1.430466232621155	True	False	True	False	Transgressive Up (Overdominance)	2.4304662326211552
ENSSSCG00000005615	PTRH1	0.9805186468	2.630880618380126	0.0009135191653948292	1.423928812803964	Upregulated	PTRH1	1.0827585648000002	2.630880618380126	0.000618441219185598	1.2808342003260151	Upregulated	PTRH1	2.630880618380126	1.0316386058	1.0827585648000002	0.9805186468	1.550195973269117	1.4297943271093723	True	False	True	False	Transgressive Up (Overdominance)	2.4297943271093723
ENSSSCG00000003035	GSK3A	10.397502791600001	31.086348316491446	3.271222095713162e-06	1.5800440822999344	Upregulated	GSK3A	12.812719650399998	31.086348316491446	0.0004650203031324211	1.2787044174595052	Upregulated	GSK3A	31.086348316491446	11.605111221	12.812719650399998	10.397502791600001	1.6786773279896896	1.4262099823218224	True	False	True	False	Transgressive Up (Overdominance)	2.426209982321822
ENSSSCG00000040107	GMEB2	1.4454911642	3.506265936560014	1.1967035865193649e-05	1.2783756328908156	Upregulated	GMEB2	1.2272972156	3.506265936560014	3.0172847734559205e-05	1.5144507530394766	Upregulated	GMEB2	3.506265936560014	1.3363941899	1.4454911642	1.2272972156	1.62367642949898	1.425657121536637	True	False	True	False	Transgressive Up (Overdominance)	2.425657121536637
ENSSSCG00000008641	ADAM17	0.328805409	1.76995076661241	5.056113023232214e-07	2.428403293181384	Upregulated	ADAM17	0.730531184	1.76995076661241	8.179886731781053e-06	1.2766914670904803	Upregulated	ADAM17	1.76995076661241	0.5296682964999999	0.730531184	0.328805409	2.341621120818603	1.422827122753476	True	False	True	False	Transgressive Up (Overdominance)	2.4228271227534757
ENSSSCG00000048408	-	0.44355504479999996	1.0746380092667809	0.024963213477307355	1.2766657133070893	Upregulated	-	0.3310368932	1.0746380092667809	0.013368359826420546	1.6987868555592893	Upregulated	-	1.0746380092667809	0.38729596899999996	0.44355504479999996	0.3310368932	1.7747203567377718	1.4227838728592022	True	False	True	False	Transgressive Up (Overdominance)	2.422783872859202
ENSSSCG00000007774	CTF1	4.7911223686	11.598385802354553	0.0005448727739891392	1.2754884667099953	Upregulated	CTF1	4.4683602121999995	11.598385802354553	0.00032542226608025713	1.3761066362204752	Upregulated	CTF1	11.598385802354553	4.6297412904	4.7911223686	4.4683602121999995	1.5051909112944142	1.4208076751217864	True	False	True	False	Transgressive Up (Overdominance)	2.4208076751217864
ENSSSCG00000008008	STUB1	36.003948085999994	87.1408745218677	1.1587227077257008e-07	1.275194474934357	Upregulated	STUB1	29.190046044000002	87.1408745218677	9.60525875550898e-07	1.577873105286246	Upregulated	STUB1	87.1408745218677	32.596997065	36.003948085999994	29.190046044000002	1.673279208759769	1.4203144142337023	True	False	True	False	Transgressive Up (Overdominance)	2.4203144142337023
ENSSSCG00000025245	ARMC5	0.3884471628	1.1385896941243547	0.0034833058020781733	1.5514576670140237	Upregulated	ARMC5	0.47063049	1.1385896941243547	0.00936653091570614	1.2745812521087683	Upregulated	ARMC5	1.1385896941243547	0.4295388264	0.47063049	0.3884471628	1.6507259044938218	1.4192858693119408	True	False	True	False	Transgressive Up (Overdominance)	2.419285869311941
ENSSSCG00000026414	-	4.1004036632	13.33743727544918	4.214346738894361e-06	1.7016436386415876	Upregulated	-	5.513465098999999	13.33743727544918	0.0008034755842050363	1.274450273221647	Upregulated	-	13.33743727544918	4.8069343811	5.513465098999999	4.1004036632	1.7746243693048072	1.4190662380121437	True	False	True	False	Transgressive Up (Overdominance)	2.4190662380121437
ENSSSCG00000033692	B3GALNT2	3.2982456466000003	9.85531710326092	0.0002311361508596677	1.5792034402058148	Upregulated	B3GALNT2	4.0814516934	9.85531710326092	0.000321238931836652	1.2718199097748633	Upregulated	B3GALNT2	9.85531710326092	3.68984867	4.0814516934	3.2982456466000003	1.6709271801276662	1.4146597445212137	True	False	True	False	Transgressive Up (Overdominance)	2.414659744521214
ENSSSCG00000023890	ATG2A	1.4001847586	3.837652665517812	7.680691060522082e-06	1.4546069357310456	Upregulated	ATG2A	1.5916519182	3.837652665517812	1.0984100313785748e-05	1.2696992791445958	Upregulated	ATG2A	3.837652665517812	1.4959183384	1.5916519182	1.4001847586	1.5654158833445928	1.4111130214059713	True	False	True	False	Transgressive Up (Overdominance)	2.4111130214059715
ENSSSCG00000009761	NCOR2	11.349635297	27.56607136423146	0.00046987995444899903	1.2802477338413225	Upregulated	NCOR2	11.4457436368	27.56607136423146	0.0008509132404807385	1.268082474628413	Upregulated	NCOR2	27.56607136423146	11.397689466900001	11.4457436368	11.349635297	1.4185666265330366	1.40841244037669	True	False	True	False	Transgressive Up (Overdominance)	2.40841244037669
[truncated: 328 more rows]
