# Supplementary material for: Heterosis-Based Identification of Candidate Genes Associated with Lipid Metabolism and Meat Quality in Crossbred Pigs
Source: Animals (Basel). 2026 Jan 29;16(3):423. doi: 10.3390/ani16030423 (PMC12896934; doi:10.3390/ani16030423)
Supplement: Supplementary file 1 [file animals-16-00423-s001.zip › Table S5.csv]

Gene_ID	Name_LWLDP	LWLDP_mean	BXW_mean_from_parent_LWLDP	P_LWLDP	log2FC_LWLDP	Reg_LWLDP	Name_SBP	SBP_mean	BXW_mean_from_parent_SBP	P_SBP	log2FC_SBP	Reg_SBP	Name	BXW_mean	MPV	HighParent	LowParent	MPH	BPH	up_LWLDP	down_LWLDP	up_SBP	down_SBP	Class
ENSSSCG00000000377	ENSSSCG00000000377	33.85421985	16.26587285	7.47E-07	-1.057487432	Downregulated	ENSSSCG00000000377	36.26434675	16.26587285	0.000260587	-1.15670362	Downregulated	ENSSSCG00000000377	16.26587285	35.0592833	36.26434675	33.85421985	-0.536046624	-0.551463785	FALSE	TRUE	FALSE	TRUE	Transgressive Down (Underdominance)
ENSSSCG00000000435	ENSSSCG00000000435	2.940363007	1.094423104	0.001574378	-1.425823684	Downregulated	ENSSSCG00000000435	2.363418942	1.094423104	0.005189341	-1.110704793	Downregulated	ENSSSCG00000000435	1.094423104	2.651890975	2.940363007	2.363418942	-0.587304639	-0.6277932	FALSE	TRUE	FALSE	TRUE	Transgressive Down (Underdominance)
ENSSSCG00000000657	ENSSSCG00000000657	10.59794461	2.278946282	0.000365523	-2.217345668	Downregulated	ENSSSCG00000000657	15.79413424	2.278946282	0.001125092	-2.792950034	Downregulated	ENSSSCG00000000657	2.278946282	13.19603942	15.79413424	10.59794461	-0.827300737	-0.855709326	FALSE	TRUE	FALSE	TRUE	Transgressive Down (Underdominance)
ENSSSCG00000001394	ENSSSCG00000001394	1.920941603	0.907909182	0.030762639	-1.081193764	Downregulated	ENSSSCG00000001394	2.423683013	0.907909182	0.012183151	-1.416581127	Downregulated	ENSSSCG00000001394	0.907909182	2.172312308	2.423683013	1.920941603	-0.582054027	-0.625401021	FALSE	TRUE	FALSE	TRUE	Transgressive Down (Underdominance)
ENSSSCG00000001396	ENSSSCG00000001396	2.713586673	0.992975331	0.001455593	-1.450371208	Downregulated	ENSSSCG00000001396	2.446250963	0.992975331	0.042676404	-1.300742638	Downregulated	ENSSSCG00000001396	0.992975331	2.579918818	2.713586673	2.446250963	-0.61511373	-0.634072742	FALSE	TRUE	FALSE	TRUE	Transgressive Down (Underdominance)
ENSSSCG00000001398	ENSSSCG00000001398	1.46152625	0.629873486	1.92E-05	-1.214341752	Downregulated	ENSSSCG00000001398	1.863188137	0.629873486	0.009728358	-1.56463937	Downregulated	ENSSSCG00000001398	0.629873486	1.662357194	1.863188137	1.46152625	-0.621096183	-0.661937797	FALSE	TRUE	FALSE	TRUE	Transgressive Down (Underdominance)
ENSSSCG00000001456	ENSSSCG00000001456	11.39565668	4.944482055	0.015305413	-1.204592754	Downregulated	ENSSSCG00000001456	15.8738895	4.944482055	0.001425855	-1.682764359	Downregulated	ENSSSCG00000001456	4.944482055	13.63477309	15.8738895	11.39565668	-0.637362351	-0.688514774	FALSE	TRUE	FALSE	TRUE	Transgressive Down (Underdominance)
ENSSSCG00000002296	ENSSSCG00000002296	2.138266654	0.876079528	0.001327538	-1.287308032	Downregulated	ENSSSCG00000002296	2.00130648	0.876079528	0.01156684	-1.191808375	Downregulated	ENSSSCG00000002296	0.876079528	2.069786567	2.138266654	2.00130648	-0.576729533	-0.590285184	FALSE	TRUE	FALSE	TRUE	Transgressive Down (Underdominance)
ENSSSCG00000002446	ENSSSCG00000002446	1.587314958	0.616345433	3.14E-05	-1.364777373	Downregulated	ENSSSCG00000002446	1.805314707	0.616345433	0.000558838	-1.550439307	Downregulated	ENSSSCG00000002446	0.616345433	1.696314833	1.805314707	1.587314958	-0.636656226	-0.658593911	FALSE	TRUE	FALSE	TRUE	Transgressive Down (Underdominance)
ENSSSCG00000002536	ENSSSCG00000002536	0.430666595	0.100092262	0.0306761	-2.105240972	Downregulated	ENSSSCG00000002536	0.401483448	0.100092262	0.026143621	-2.004010058	Downregulated	ENSSSCG00000002536	0.100092262	0.416075022	0.430666595	0.401483448	-0.759436983	-0.767587587	FALSE	TRUE	FALSE	TRUE	Transgressive Down (Underdominance)
ENSSSCG00000003253	ENSSSCG00000003253	14.74609697	3.556004851	3.26E-05	-2.052003952	Downregulated	ENSSSCG00000003253	19.54262842	3.556004851	7.49E-05	-2.458295321	Downregulated	ENSSSCG00000003253	3.556004851	17.14436269	19.54262842	14.74609697	-0.7925846	-0.818038558	FALSE	TRUE	FALSE	TRUE	Transgressive Down (Underdominance)
ENSSSCG00000003451	ENSSSCG00000003451	6.148791756	1.764885875	1.78E-05	-1.800728052	Downregulated	ENSSSCG00000003451	14.71301376	1.764885875	2.78E-05	-3.059445993	Downregulated	ENSSSCG00000003451	1.764885875	10.43090276	14.71301376	6.148791756	-0.830802193	-0.880045931	FALSE	TRUE	FALSE	TRUE	Transgressive Down (Underdominance)
ENSSSCG00000003839	ENSSSCG00000003839	7.948747239	2.654712346	0.000109433	-1.582171958	Downregulated	ENSSSCG00000003839	10.32071772	2.654712346	2.04E-05	-1.958915852	Downregulated	ENSSSCG00000003839	2.654712346	9.13473248	10.32071772	7.948747239	-0.709382584	-0.74277832	FALSE	TRUE	FALSE	TRUE	Transgressive Down (Underdominance)
ENSSSCG00000004150	ENSSSCG00000004150	0.394392891	0.137768266	0.008150173	-1.517389939	Downregulated	ENSSSCG00000004150	0.352521885	0.137768266	0.014866632	-1.355469218	Downregulated	ENSSSCG00000004150	0.137768266	0.373457388	0.394392891	0.352521885	-0.631100441	-0.650682685	FALSE	TRUE	FALSE	TRUE	Transgressive Down (Underdominance)
ENSSSCG00000004207	ENSSSCG00000004207	11.93790048	5.876308225	0.000581732	-1.022567156	Downregulated	ENSSSCG00000004207	14.42634819	5.876308225	0.00038968	-1.295724174	Downregulated	ENSSSCG00000004207	5.876308225	13.18212434	14.42634819	11.93790048	-0.554221454	-0.592668349	FALSE	TRUE	FALSE	TRUE	Transgressive Down (Underdominance)
ENSSSCG00000004404	ENSSSCG00000004404	0.269747565	0.043308795	0.00341251	-2.638878001	Downregulated	ENSSSCG00000004404	0.270131288	0.043308795	0.009429163	-2.640928814	Downregulated	ENSSSCG00000004404	0.043308795	0.269939426	0.270131288	0.269747565	-0.839561062	-0.839675014	FALSE	TRUE	FALSE	TRUE	Transgressive Down (Underdominance)
ENSSSCG00000004583	ENSSSCG00000004583	14.37800482	7.120442932	0.000433876	-1.013824599	Downregulated	ENSSSCG00000004583	15.74477705	7.120442932	0.002029743	-1.144834436	Downregulated	ENSSSCG00000004583	7.120442932	15.06139093	15.74477705	14.37800482	-0.527238688	-0.547758415	FALSE	TRUE	FALSE	TRUE	Transgressive Down (Underdominance)
ENSSSCG00000004963	ENSSSCG00000004963	12.25907842	5.195047043	6.86E-06	-1.23864181	Downregulated	ENSSSCG00000004963	12.59828617	5.195047043	2.00E-05	-1.278018769	Downregulated	ENSSSCG00000004963	5.195047043	12.4286823	12.59828617	12.25907842	-0.582011438	-0.58763859	FALSE	TRUE	FALSE	TRUE	Transgressive Down (Underdominance)
ENSSSCG00000005095	ENSSSCG00000005095	1.392981567	0.691028545	0.002830231	-1.011358955	Downregulated	ENSSSCG00000005095	3.382907262	0.691028545	0.001538511	-2.291446416	Downregulated	ENSSSCG00000005095	0.691028545	2.387944415	3.382907262	1.392981567	-0.710617826	-0.795729385	FALSE	TRUE	FALSE	TRUE	Transgressive Down (Underdominance)
ENSSSCG00000005216	ENSSSCG00000005216	0.426188398	0.025180669	0.006057626	-4.081102825	Downregulated	ENSSSCG00000005216	0.576261474	0.025180669	0.013789654	-4.516335075	Downregulated	ENSSSCG00000005216	0.025180669	0.501224936	0.576261474	0.426188398	-0.94976174	-0.956303397	FALSE	TRUE	FALSE	TRUE	Transgressive Down (Underdominance)
ENSSSCG00000005638	ENSSSCG00000005638	2.657911884	0.654287678	0.000273273	-2.02229627	Downregulated	ENSSSCG00000005638	3.410654667	0.654287678	0.014284359	-2.382051681	Downregulated	ENSSSCG00000005638	0.654287678	3.034283275	3.410654667	2.657911884	-0.784368294	-0.80816361	FALSE	TRUE	FALSE	TRUE	Transgressive Down (Underdominance)
ENSSSCG00000005949	ENSSSCG00000005949	0.113260514	0.023691342	0.033794952	-2.257213178	Downregulated	ENSSSCG00000005949	0.267559827	0.023691342	0.005515342	-3.497429716	Downregulated	ENSSSCG00000005949	0.023691342	0.190410171	0.267559827	0.113260514	-0.875577331	-0.911454041	FALSE	TRUE	FALSE	TRUE	Transgressive Down (Underdominance)
ENSSSCG00000006395	ENSSSCG00000006395	12.30573979	2.682699524	5.69E-05	-2.197574012	Downregulated	ENSSSCG00000006395	16.59357921	2.682699524	0.000296234	-2.628867728	Downregulated	ENSSSCG00000006395	2.682699524	14.4496595	16.59357921	12.30573979	-0.814341679	-0.838329062	FALSE	TRUE	FALSE	TRUE	Transgressive Down (Underdominance)
ENSSSCG00000006564	ENSSSCG00000006564	3.864335296	0.775831414	7.09E-06	-2.31640518	Downregulated	ENSSSCG00000006564	4.554344617	0.775831414	5.18E-05	-2.553428363	Downregulated	ENSSSCG00000006564	0.775831414	4.209339957	4.554344617	3.864335296	-0.815688107	-0.829650262	FALSE	TRUE	FALSE	TRUE	Transgressive Down (Underdominance)
ENSSSCG00000006928	ENSSSCG00000006928	5.923303806	1.782153889	2.18E-06	-1.732780165	Downregulated	ENSSSCG00000006928	6.527470159	1.782153889	0.000140674	-1.872902038	Downregulated	ENSSSCG00000006928	1.782153889	6.225386982	6.527470159	5.923303806	-0.713728015	-0.726976325	FALSE	TRUE	FALSE	TRUE	Transgressive Down (Underdominance)
ENSSSCG00000007978	ENSSSCG00000007978	3.767221985	0.8378055	0.01058919	-2.168813787	Downregulated	ENSSSCG00000007978	1.972921692	0.8378055	0.00208052	-1.235646435	Downregulated	ENSSSCG00000007978	0.8378055	2.870071839	3.767221985	1.972921692	-0.708089014	-0.777606549	FALSE	TRUE	FALSE	TRUE	Transgressive Down (Underdominance)
ENSSSCG00000008183	ENSSSCG00000008183	13.95121764	6.13677212	8.28E-06	-1.184839126	Downregulated	ENSSSCG00000008183	12.89328499	6.13677212	0.000479143	-1.071067968	Downregulated	ENSSSCG00000008183	6.13677212	13.42225132	13.95121764	12.89328499	-0.542791148	-0.560126415	FALSE	TRUE	FALSE	TRUE	Transgressive Down (Underdominance)
ENSSSCG00000008898	ENSSSCG00000008898	4.84559481	1.135123269	0.000981172	-2.093824795	Downregulated	ENSSSCG00000008898	4.21515308	1.135123269	0.001807534	-1.89273605	Downregulated	ENSSSCG00000008898	1.135123269	4.530373945	4.84559481	4.21515308	-0.749441595	-0.765741191	FALSE	TRUE	FALSE	TRUE	Transgressive Down (Underdominance)
ENSSSCG00000009138	ENSSSCG00000009138	0.557556408	0.179819128	0.022194584	-1.632571276	Downregulated	ENSSSCG00000009138	0.402588505	0.179819128	0.038004546	-1.162759487	Downregulated	ENSSSCG00000009138	0.179819128	0.480072457	0.557556408	0.402588505	-0.625433358	-0.677487111	FALSE	TRUE	FALSE	TRUE	Transgressive Down (Underdominance)
ENSSSCG00000010448	ENSSSCG00000010448	1.225485678	0.294833884	0.000682418	-2.055379382	Downregulated	ENSSSCG00000010448	1.805503341	0.294833884	0.00273725	-2.614426848	Downregulated	ENSSSCG00000010448	0.294833884	1.51549451	1.805503341	1.225485678	-0.805453677	-0.836702665	FALSE	TRUE	FALSE	TRUE	Transgressive Down (Underdominance)
ENSSSCG00000010531	ENSSSCG00000010531	4.924954346	1.641587024	3.28E-06	-1.585019119	Downregulated	ENSSSCG00000010531	5.394828328	1.641587024	0.000660748	-1.716485819	Downregulated	ENSSSCG00000010531	1.641587024	5.159891337	5.394828328	4.924954346	-0.68185628	-0.69571098	FALSE	TRUE	FALSE	TRUE	Transgressive Down (Underdominance)
ENSSSCG00000010878	ENSSSCG00000010878	0.203417251	0.090049942	0.015067967	-1.175644777	Downregulated	ENSSSCG00000010878	0.192140742	0.090049942	0.00619635	-1.093366208	Downregulated	ENSSSCG00000010878	0.090049942	0.197778997	0.203417251	0.192140742	-0.544694109	-0.557314132	FALSE	TRUE	FALSE	TRUE	Transgressive Down (Underdominance)
ENSSSCG00000011171	ENSSSCG00000011171	84.08950643	35.40290204	0.000254105	-1.248058152	Downregulated	ENSSSCG00000011171	118.0625919	35.40290204	3.27E-08	-1.737612389	Downregulated	ENSSSCG00000011171	35.40290204	101.0760492	118.0625919	84.08950643	-0.64973995	-0.700134467	FALSE	TRUE	FALSE	TRUE	Transgressive Down (Underdominance)
ENSSSCG00000011436	ENSSSCG00000011436	0.070340125	0.017866958	0.031356463	-1.977053891	Downregulated	ENSSSCG00000011436	0.165642421	0.017866958	0.014759031	-3.212706273	Downregulated	ENSSSCG00000011436	0.017866958	0.117991273	0.165642421	0.070340125	-0.848573904	-0.892135373	FALSE	TRUE	FALSE	TRUE	Transgressive Down (Underdominance)
ENSSSCG00000011859	ENSSSCG00000011859	7.468112794	2.922458999	1.08E-05	-1.353560933	Downregulated	ENSSSCG00000011859	10.60873996	2.922458999	0.001830125	-1.859998623	Downregulated	ENSSSCG00000011859	2.922458999	9.038426379	10.60873996	7.468112794	-0.676662853	-0.724523458	FALSE	TRUE	FALSE	TRUE	Transgressive Down (Underdominance)
ENSSSCG00000012006	ENSSSCG00000012006	0.680415107	0.207843728	0.008772115	-1.710915961	Downregulated	ENSSSCG00000012006	1.457235413	0.207843728	0.000234884	-2.809662843	Downregulated	ENSSSCG00000012006	0.207843728	1.06882526	1.457235413	0.680415107	-0.80554003	-0.857371207	FALSE	TRUE	FALSE	TRUE	Transgressive Down (Underdominance)
ENSSSCG00000012074	ENSSSCG00000012074	2.503820435	0.663089127	8.29E-06	-1.916856397	Downregulated	ENSSSCG00000012074	4.211084249	0.663089127	0.001591611	-2.666917034	Downregulated	ENSSSCG00000012074	0.663089127	3.357452342	4.211084249	2.503820435	-0.802502296	-0.842537198	FALSE	TRUE	FALSE	TRUE	Transgressive Down (Underdominance)
ENSSSCG00000012257	ENSSSCG00000012257	8.724375258	2.423797524	1.81E-07	-1.847782639	Downregulated	ENSSSCG00000012257	10.97399105	2.423797524	7.34E-06	-2.178747213	Downregulated	ENSSSCG00000012257	2.423797524	9.849183154	10.97399105	8.724375258	-0.753908777	-0.77913254	FALSE	TRUE	FALSE	TRUE	Transgressive Down (Underdominance)
ENSSSCG00000012362	ENSSSCG00000012362	0.435639903	0.177890609	0.000561185	-1.292145756	Downregulated	ENSSSCG00000012362	0.523844684	0.177890609	0.011940517	-1.558148779	Downregulated	ENSSSCG00000012362	0.177890609	0.479742293	0.523844684	0.435639903	-0.629195485	-0.660413451	FALSE	TRUE	FALSE	TRUE	Transgressive Down (Underdominance)
ENSSSCG00000012397	ENSSSCG00000012397	1.272757211	0.366901363	0.00225261	-1.794493071	Downregulated	ENSSSCG00000012397	1.145445457	0.366901363	0.017282331	-1.642444594	Downregulated	ENSSSCG00000012397	0.366901363	1.209101334	1.272757211	1.145445457	-0.696550361	-0.711727139	FALSE	TRUE	FALSE	TRUE	Transgressive Down (Underdominance)
ENSSSCG00000012452	ENSSSCG00000012452	1.977396468	0.429220862	3.24E-06	-2.203810057	Downregulated	ENSSSCG00000012452	2.40997503	0.429220862	0.003424577	-2.489226095	Downregulated	ENSSSCG00000012452	0.429220862	2.193685749	2.40997503	1.977396468	-0.804338036	-0.821898212	FALSE	TRUE	FALSE	TRUE	Transgressive Down (Underdominance)
ENSSSCG00000012523	ENSSSCG00000012523	5.093378243	1.592657213	0.000340465	-1.677187069	Downregulated	ENSSSCG00000012523	5.931054398	1.592657213	9.63E-05	-1.896852815	Downregulated	ENSSSCG00000012523	1.592657213	5.51221632	5.931054398	5.093378243	-0.711067723	-0.731471488	FALSE	TRUE	FALSE	TRUE	Transgressive Down (Underdominance)
ENSSSCG00000012700	ENSSSCG00000012700	0.713348405	0.117262211	1.49E-05	-2.604868713	Downregulated	ENSSSCG00000012700	0.487474467	0.117262211	0.004349666	-2.055588495	Downregulated	ENSSSCG00000012700	0.117262211	0.600411436	0.713348405	0.487474467	-0.804696907	-0.835617197	FALSE	TRUE	FALSE	TRUE	Transgressive Down (Underdominance)
ENSSSCG00000013052	ENSSSCG00000013052	21.71088286	7.431764212	7.06E-06	-1.546641758	Downregulated	ENSSSCG00000013052	24.30202578	7.431764212	5.66E-06	-1.709299945	Downregulated	ENSSSCG00000013052	7.431764212	23.00645432	24.30202578	21.71088286	-0.676970466	-0.694191576	FALSE	TRUE	FALSE	TRUE	Transgressive Down (Underdominance)
ENSSSCG00000013380	ENSSSCG00000013380	1.44066559	0.508858747	5.75E-06	-1.501398351	Downregulated	ENSSSCG00000013380	1.968461853	0.508858747	0.003923819	-1.951731613	Downregulated	ENSSSCG00000013380	0.508858747	1.704563722	1.968461853	1.44066559	-0.701472734	-0.74149423	FALSE	TRUE	FALSE	TRUE	Transgressive Down (Underdominance)
ENSSSCG00000013391	ENSSSCG00000013391	22.13334789	10.70577149	0.00059353	-1.047832925	Downregulated	ENSSSCG00000013391	22.18316206	10.70577149	0.002276816	-1.051076262	Downregulated	ENSSSCG00000013391	10.70577149	22.15825497	22.18316206	22.13334789	-0.516849521	-0.517391999	FALSE	TRUE	FALSE	TRUE	Transgressive Down (Underdominance)
ENSSSCG00000014331	ENSSSCG00000014331	1.874930957	0.92066807	4.43E-05	-1.026084453	Downregulated	ENSSSCG00000014331	1.906765019	0.92066807	4.45E-05	-1.050374046	Downregulated	ENSSSCG00000014331	0.92066807	1.890847988	1.906765019	1.874930957	-0.513092498	-0.517157038	FALSE	TRUE	FALSE	TRUE	Transgressive Down (Underdominance)
ENSSSCG00000014351	ENSSSCG00000014351	4.509615223	0.908505389	0.000849219	-2.311437366	Downregulated	ENSSSCG00000014351	7.297306335	0.908505389	0.004501097	-3.005797042	Downregulated	ENSSSCG00000014351	0.908505389	5.903460779	7.297306335	4.509615223	-0.846106306	-0.875501268	FALSE	TRUE	FALSE	TRUE	Transgressive Down (Underdominance)
ENSSSCG00000014414	ENSSSCG00000014414	4.157104206	1.506115872	1.05E-05	-1.464746145	Downregulated	ENSSSCG00000014414	5.06224841	1.506115872	2.75E-07	-1.748945537	Downregulated	ENSSSCG00000014414	1.506115872	4.609676308	5.06224841	4.157104206	-0.673270796	-0.702480844	FALSE	TRUE	FALSE	TRUE	Transgressive Down (Underdominance)
ENSSSCG00000014565	ENSSSCG00000014565	8.615320707	2.145313077	7.16E-06	-2.005716298	Downregulated	ENSSSCG00000014565	12.45106674	2.145313077	0.001482305	-2.537009242	Downregulated	ENSSSCG00000014565	2.145313077	10.53319373	12.45106674	8.615320707	-0.796328338	-0.82770046	FALSE	TRUE	FALSE	TRUE	Transgressive Down (Underdominance)
ENSSSCG00000015083	ENSSSCG00000015083	11.82529691	5.350013847	0.000796504	-1.144261876	Downregulated	ENSSSCG00000015083	11.17716617	5.350013847	0.00652147	-1.062939926	Downregulated	ENSSSCG00000015083	5.350013847	11.50123154	11.82529691	11.17716617	-0.53483122	-0.547578899	FALSE	TRUE	FALSE	TRUE	Transgressive Down (Underdominance)
ENSSSCG00000016548	ENSSSCG00000016548	18.42513432	4.02455551	5.23E-06	-2.194773777	Downregulated	ENSSSCG00000016548	25.78628887	4.02455551	0.000841646	-2.679702798	Downregulated	ENSSSCG00000016548	4.02455551	22.10571159	25.78628887	18.42513432	-0.817940468	-0.843926533	FALSE	TRUE	FALSE	TRUE	Transgressive Down (Underdominance)
ENSSSCG00000016646	ENSSSCG00000016646	24.23452773	9.129800273	0.00130479	-1.408408764	Downregulated	ENSSSCG00000016646	57.49706807	9.129800273	0.003454546	-2.654833186	Downregulated	ENSSSCG00000016646	9.129800273	40.8657979	57.49706807	24.23452773	-0.776590676	-0.841212768	FALSE	TRUE	FALSE	TRUE	Transgressive Down (Underdominance)
ENSSSCG00000016823	ENSSSCG00000016823	4.328967233	1.203316693	0.007391321	-1.847006494	Downregulated	ENSSSCG00000016823	4.757550315	1.203316693	0.001925004	-1.983202528	Downregulated	ENSSSCG00000016823	1.203316693	4.543258774	4.757550315	4.328967233	-0.735142383	-0.747072209	FALSE	TRUE	FALSE	TRUE	Transgressive Down (Underdominance)
ENSSSCG00000016868	ENSSSCG00000016868	0.218156634	0.027477733	0.018719097	-2.989029478	Downregulated	ENSSSCG00000016868	0.173296377	0.027477733	0.045483215	-2.656906619	Downregulated	ENSSSCG00000016868	0.027477733	0.195726505	0.218156634	0.173296377	-0.859611591	-0.874045854	FALSE	TRUE	FALSE	TRUE	Transgressive Down (Underdominance)
ENSSSCG00000017749	ENSSSCG00000017749	0.27056613	0.058625481	0.010196978	-2.206381501	Downregulated	ENSSSCG00000017749	0.230851905	0.058625481	0.0158168	-1.977367884	Downregulated	ENSSSCG00000017749	0.058625481	0.250709018	0.27056613	0.230851905	-0.76616126	-0.783322914	FALSE	TRUE	FALSE	TRUE	Transgressive Down (Underdominance)
ENSSSCG00000018050	ENSSSCG00000018050	0.506007099	0.230925224	0.026301522	-1.131731857	Downregulated	ENSSSCG00000018050	0.608737458	0.230925224	0.04239124	-1.398394375	Downregulated	ENSSSCG00000018050	0.230925224	0.557372278	0.608737458	0.506007099	-0.585689434	-0.6206489	FALSE	TRUE	FALSE	TRUE	Transgressive Down (Underdominance)
ENSSSCG00000021414	ENSSSCG00000021414	0.393091029	0.098324693	0.00326533	-1.999237754	Downregulated	ENSSSCG00000021414	0.548216727	0.098324693	0.010953145	-2.479120664	Downregulated	ENSSSCG00000021414	0.098324693	0.470653878	0.548216727	0.393091029	-0.791089168	-0.82064631	FALSE	TRUE	FALSE	TRUE	Transgressive Down (Underdominance)
ENSSSCG00000022176	ENSSSCG00000022176	58.070467	18.26918611	0.000104121	-1.668392273	Downregulated	ENSSSCG00000022176	50.65842217	18.26918611	0.000677457	-1.471389779	Downregulated	ENSSSCG00000022176	18.26918611	54.36444459	58.070467	50.65842217	-0.663949733	-0.68539626	FALSE	TRUE	FALSE	TRUE	Transgressive Down (Underdominance)
ENSSSCG00000022634	ENSSSCG00000022634	0.921895731	0.430230604	0.00058527	-1.099493434	Downregulated	ENSSSCG00000022634	1.086936734	0.430230604	0.006004412	-1.337085911	Downregulated	ENSSSCG00000022634	0.430230604	1.004416233	1.086936734	0.921895731	-0.57166104	-0.604180638	FALSE	TRUE	FALSE	TRUE	Transgressive Down (Underdominance)
ENSSSCG00000022674	ENSSSCG00000022674	24.0895243	10.60248972	1.33E-06	-1.184002821	Downregulated	ENSSSCG00000022674	27.40662353	10.60248972	5.59E-05	-1.370121517	Downregulated	ENSSSCG00000022674	10.60248972	25.74807391	27.40662353	24.0895243	-0.588222026	-0.613141338	FALSE	TRUE	FALSE	TRUE	Transgressive Down (Underdominance)
ENSSSCG00000022820	ENSSSCG00000022820	8.061539408	2.395423704	6.65E-07	-1.750774495	Downregulated	ENSSSCG00000022820	9.001733806	2.395423704	0.000875299	-1.90992204	Downregulated	ENSSSCG00000022820	2.395423704	8.531636607	9.001733806	8.061539408	-0.719230458	-0.733893075	FALSE	TRUE	FALSE	TRUE	Transgressive Down (Underdominance)
ENSSSCG00000022925	ENSSSCG00000022925	19.45942959	2.396845838	1.22E-05	-3.021260396	Downregulated	ENSSSCG00000022925	21.37969076	2.396845838	5.34E-05	-3.157031961	Downregulated	ENSSSCG00000022925	2.396845838	20.41956018	21.37969076	19.45942959	-0.882620105	-0.887891464	FALSE	TRUE	FALSE	TRUE	Transgressive Down (Underdominance)
ENSSSCG00000023014	ENSSSCG00000023014	4.112476415	1.130400016	5.17E-05	-1.863174014	Downregulated	ENSSSCG00000023014	3.765969791	1.130400016	0.001462761	-1.736188036	Downregulated	ENSSSCG00000023014	1.130400016	3.939223103	4.112476415	3.765969791	-0.713039859	-0.725129119	FALSE	TRUE	FALSE	TRUE	Transgressive Down (Underdominance)
ENSSSCG00000024009	ENSSSCG00000024009	11.15393294	2.798086469	0.000127183	-1.995040051	Downregulated	ENSSSCG00000024009	12.47902426	2.798086469	0.000145294	-2.156992682	Downregulated	ENSSSCG00000024009	2.798086469	11.8164786	12.47902426	11.15393294	-0.763204711	-0.775776823	FALSE	TRUE	FALSE	TRUE	Transgressive Down (Underdominance)
ENSSSCG00000024791	ENSSSCG00000024791	53.69234114	18.33746861	0.000476428	-1.549921816	Downregulated	ENSSSCG00000024791	62.95014628	18.33746861	0.001832767	-1.779415234	Downregulated	ENSSSCG00000024791	18.33746861	58.32124371	62.95014628	53.69234114	-0.685578231	-0.708698554	FALSE	TRUE	FALSE	TRUE	Transgressive Down (Underdominance)
ENSSSCG00000024973	ENSSSCG00000024973	1.780919521	0.654132384	0.010361849	-1.444967778	Downregulated	ENSSSCG00000024973	3.066938914	0.654132384	0.00955697	-2.229144887	Downregulated	ENSSSCG00000024973	0.654132384	2.423929217	3.066938914	1.780919521	-0.730135526	-0.786714896	FALSE	TRUE	FALSE	TRUE	Transgressive Down (Underdominance)
ENSSSCG00000025281	ENSSSCG00000025281	3.444691054	1.633601447	0.000466046	-1.076318548	Downregulated	ENSSSCG00000025281	4.223637588	1.633601447	0.002466061	-1.370429999	Downregulated	ENSSSCG00000025281	1.633601447	3.834164321	4.223637588	3.444691054	-0.573935463	-0.613224048	FALSE	TRUE	FALSE	TRUE	Transgressive Down (Underdominance)
ENSSSCG00000025499	ENSSSCG00000025499	2.187428132	0.63658372	0.004507417	-1.78081345	Downregulated	ENSSSCG00000025499	3.449098151	0.63658372	0.003727136	-2.437797017	Downregulated	ENSSSCG00000025499	0.63658372	2.818263141	3.449098151	2.187428132	-0.774121972	-0.815434733	FALSE	TRUE	FALSE	TRUE	Transgressive Down (Underdominance)
ENSSSCG00000025582	ENSSSCG00000025582	8.84259877	2.96496663	5.43E-05	-1.576454561	Downregulated	ENSSSCG00000025582	12.63026643	2.96496663	0.002120327	-2.090797299	Downregulated	ENSSSCG00000025582	2.96496663	10.7364326	12.63026643	8.84259877	-0.723840614	-0.765249083	FALSE	TRUE	FALSE	TRUE	Transgressive Down (Underdominance)
ENSSSCG00000025631	ENSSSCG00000025631	3.249636362	1.258133989	1.94E-05	-1.368992714	Downregulated	ENSSSCG00000025631	3.373856918	1.258133989	0.000527223	-1.423113218	Downregulated	ENSSSCG00000025631	1.258133989	3.31174664	3.373856918	3.249636362	-0.620099565	-0.627093259	FALSE	TRUE	FALSE	TRUE	Transgressive Down (Underdominance)
ENSSSCG00000027124	ENSSSCG00000027124	1.433130494	0.402438416	0.003325422	-1.832330046	Downregulated	ENSSSCG00000027124	1.802737766	0.402438416	0.01904022	-2.163349617	Downregulated	ENSSSCG00000027124	0.402438416	1.61793413	1.802737766	1.433130494	-0.751264029	-0.776762642	FALSE	TRUE	FALSE	TRUE	Transgressive Down (Underdominance)
ENSSSCG00000027348	ENSSSCG00000027348	3.951103898	1.323456667	0.000130771	-1.577944825	Downregulated	ENSSSCG00000027348	5.283946018	1.323456667	0.000777892	-1.997304769	Downregulated	ENSSSCG00000027348	1.323456667	4.617524958	5.283946018	3.951103898	-0.713383971	-0.749532515	FALSE	TRUE	FALSE	TRUE	Transgressive Down (Underdominance)
ENSSSCG00000028092	ENSSSCG00000028092	2.205363826	0.402535207	0.001032976	-2.453829805	Downregulated	ENSSSCG00000028092	2.716043007	0.402535207	0.002135235	-2.754319447	Downregulated	ENSSSCG00000028092	0.402535207	2.460703417	2.716043007	2.205363826	-0.836414578	-0.851793508	FALSE	TRUE	FALSE	TRUE	Transgressive Down (Underdominance)
ENSSSCG00000028195	ENSSSCG00000028195	0.75502214	0.28231804	0.000173216	-1.419197631	Downregulated	ENSSSCG00000028195	0.898317283	0.28231804	0.0010154	-1.669903771	Downregulated	ENSSSCG00000028195	0.28231804	0.826669712	0.898317283	0.75502214	-0.6584875	-0.685725695	FALSE	TRUE	FALSE	TRUE	Transgressive Down (Underdominance)
ENSSSCG00000028423	ENSSSCG00000028423	23.84081711	10.09266369	3.14E-06	-1.240126697	Downregulated	ENSSSCG00000028423	22.65513024	10.09266369	3.84E-05	-1.166530798	Downregulated	ENSSSCG00000028423	10.09266369	23.24797368	23.84081711	22.65513024	-0.565869102	-0.576664523	FALSE	TRUE	FALSE	TRUE	Transgressive Down (Underdominance)
ENSSSCG00000028691	ENSSSCG00000028691	2.023716336	0.803324171	0.00090873	-1.33295289	Downregulated	ENSSSCG00000028691	2.555532286	0.803324171	0.006860165	-1.669569626	Downregulated	ENSSSCG00000028691	0.803324171	2.289624311	2.555532286	2.023716336	-0.649145859	-0.685652897	FALSE	TRUE	FALSE	TRUE	Transgressive Down (Underdominance)
ENSSSCG00000029414	ENSSSCG00000029414	0.081170005	0.020687419	0.017012864	-1.97219301	Downregulated	ENSSSCG00000029414	0.110823508	0.020687419	0.030066618	-2.421438348	Downregulated	ENSSSCG00000029414	0.020687419	0.095996757	0.110823508	0.081170005	-0.784498767	-0.813330044	FALSE	TRUE	FALSE	TRUE	Transgressive Down (Underdominance)
ENSSSCG00000030283	ENSSSCG00000030283	0.047628168	0.009561151	0.004144538	-2.316558788	Downregulated	ENSSSCG00000030283	0.03086063	0.009561151	0.025414325	-1.690511229	Downregulated	ENSSSCG00000030283	0.009561151	0.039244399	0.047628168	0.03086063	-0.756369019	-0.799254269	FALSE	TRUE	FALSE	TRUE	Transgressive Down (Underdominance)
ENSSSCG00000031117	ENSSSCG00000031117	2.896575907	1.212623386	0.000166662	-1.256216921	Downregulated	ENSSSCG00000031117	3.77005381	1.212623386	4.66E-05	-1.636453564	Downregulated	ENSSSCG00000031117	1.212623386	3.333314858	3.77005381	2.896575907	-0.636210968	-0.678353825	FALSE	TRUE	FALSE	TRUE	Transgressive Down (Underdominance)
ENSSSCG00000031140	ENSSSCG00000031140	0.961841168	0.322167914	0.003324414	-1.577985857	Downregulated	ENSSSCG00000031140	1.200585724	0.322167914	0.004919876	-1.897853694	Downregulated	ENSSSCG00000031140	0.322167914	1.081213446	1.200585724	0.961841168	-0.702031162	-0.731657717	FALSE	TRUE	FALSE	TRUE	Transgressive Down (Underdominance)
ENSSSCG00000031706	ENSSSCG00000031706	0.055914118	0.007245657	0.011639839	-2.948024176	Downregulated	ENSSSCG00000031706	0.066991363	0.007245657	0.00367965	-3.208786683	Downregulated	ENSSSCG00000031706	0.007245657	0.061452741	0.066991363	0.055914118	-0.882093834	-0.891841923	FALSE	TRUE	FALSE	TRUE	Transgressive Down (Underdominance)
ENSSSCG00000031763	ENSSSCG00000031763	1.254971416	0.150681644	3.46E-06	-3.058078923	Downregulated	ENSSSCG00000031763	1.75017171	0.150681644	0.007502436	-3.537920891	Downregulated	ENSSSCG00000031763	0.150681644	1.502571563	1.75017171	1.254971416	-0.899717493	-0.913904651	FALSE	TRUE	FALSE	TRUE	Transgressive Down (Underdominance)
ENSSSCG00000032181	ENSSSCG00000032181	1.156132597	0.264091625	0.004444426	-2.130196416	Downregulated	ENSSSCG00000032181	0.896097053	0.264091625	0.024688634	-1.762616444	Downregulated	ENSSSCG00000032181	0.264091625	1.026114825	1.156132597	0.896097053	-0.742629559	-0.771573239	FALSE	TRUE	FALSE	TRUE	Transgressive Down (Underdominance)
ENSSSCG00000032436	ENSSSCG00000032436	3.313659763	0.860894757	0.000306296	-1.944516693	Downregulated	ENSSSCG00000032436	4.745598124	0.860894757	0.026221537	-2.462681147	Downregulated	ENSSSCG00000032436	0.860894757	4.029628944	4.745598124	3.313659763	-0.786358802	-0.818590885	FALSE	TRUE	FALSE	TRUE	Transgressive Down (Underdominance)
ENSSSCG00000032525	ENSSSCG00000032525	0.51499256	0.089548683	0.000526759	-2.523807471	Downregulated	ENSSSCG00000032525	0.85705291	0.089548683	0.002900959	-3.25864015	Downregulated	ENSSSCG00000032525	0.089548683	0.686022735	0.85705291	0.51499256	-0.869466887	-0.895515572	FALSE	TRUE	FALSE	TRUE	Transgressive Down (Underdominance)
ENSSSCG00000032591	ENSSSCG00000032591	5.441643441	1.080826089	9.76E-05	-2.331908024	Downregulated	ENSSSCG00000032591	7.616424755	1.080826089	0.005033853	-2.816979533	Downregulated	ENSSSCG00000032591	1.080826089	6.529034098	7.616424755	5.441643441	-0.834458501	-0.858092724	FALSE	TRUE	FALSE	TRUE	Transgressive Down (Underdominance)
ENSSSCG00000032942	ENSSSCG00000032942	8.077527748	3.128193315	0.000304735	-1.368584131	Downregulated	ENSSSCG00000032942	8.608157914	3.128193315	0.000399044	-1.460374874	Downregulated	ENSSSCG00000032942	3.128193315	8.342842831	8.608157914	8.077527748	-0.625044679	-0.636601309	FALSE	TRUE	FALSE	TRUE	Transgressive Down (Underdominance)
ENSSSCG00000032946	ENSSSCG00000032946	1.232052445	0.532555945	0.006665183	-1.210058674	Downregulated	ENSSSCG00000032946	1.255454693	0.532555945	0.019934205	-1.237204971	Downregulated	ENSSSCG00000032946	0.532555945	1.243753569	1.255454693	1.232052445	-0.571815544	-0.575806321	FALSE	TRUE	FALSE	TRUE	Transgressive Down (Underdominance)
ENSSSCG00000033189	ENSSSCG00000033189	5.019500051	1.489044403	0.00056923	-1.753156902	Downregulated	ENSSSCG00000033189	4.904585986	1.489044403	0.004543563	-1.719744583	Downregulated	ENSSSCG00000033189	1.489044403	4.962043018	5.019500051	4.904585986	-0.69991304	-0.703348065	FALSE	TRUE	FALSE	TRUE	Transgressive Down (Underdominance)
ENSSSCG00000033190	ENSSSCG00000033190	27.79203291	11.93254718	0.002087123	-1.219769326	Downregulated	ENSSSCG00000033190	43.61711317	11.93254718	0.005643785	-1.869992246	Downregulated	ENSSSCG00000033190	11.93254718	35.70457304	43.61711317	27.79203291	-0.665797791	-0.726425104	FALSE	TRUE	FALSE	TRUE	Transgressive Down (Underdominance)
ENSSSCG00000033735	ENSSSCG00000033735	1.653516636	0.534438659	7.95E-06	-1.629441285	Downregulated	ENSSSCG00000033735	1.780422272	0.534438659	1.38E-06	-1.736123177	Downregulated	ENSSSCG00000033735	0.534438659	1.716969454	1.780422272	1.653516636	-0.688731411	-0.699824773	FALSE	TRUE	FALSE	TRUE	Transgressive Down (Underdominance)
ENSSSCG00000034049	ENSSSCG00000034049	1.454180008	0.494716384	8.18E-05	-1.555532281	Downregulated	ENSSSCG00000034049	1.615387838	0.494716384	0.005196566	-1.707206998	Downregulated	ENSSSCG00000034049	0.494716384	1.534783923	1.615387838	1.454180008	-0.677663822	-0.693747611	FALSE	TRUE	FALSE	TRUE	Transgressive Down (Underdominance)
ENSSSCG00000034119	ENSSSCG00000034119	0.048597377	0.003162771	0.010639451	-3.941617457	Downregulated	ENSSSCG00000034119	0.023986893	0.003162771	0.033913814	-2.92298529	Downregulated	ENSSSCG00000034119	0.003162771	0.036292135	0.048597377	0.023986893	-0.912852441	-0.934918896	FALSE	TRUE	FALSE	TRUE	Transgressive Down (Underdominance)
ENSSSCG00000034284	ENSSSCG00000034284	0.818294329	0.303663044	0.00766325	-1.430148512	Downregulated	ENSSSCG00000034284	0.711294078	0.303663044	0.021011209	-1.22797481	Downregulated	ENSSSCG00000034284	0.303663044	0.764794203	0.818294329	0.711294078	-0.602948032	-0.62890731	FALSE	TRUE	FALSE	TRUE	Transgressive Down (Underdominance)
ENSSSCG00000035224	ENSSSCG00000035224	3.816661448	1.261550413	0.038171418	-1.59711336	Downregulated	ENSSSCG00000035224	3.551386618	1.261550413	0.002276767	-1.493184567	Downregulated	ENSSSCG00000035224	1.261550413	3.684024033	3.816661448	3.551386618	-0.657561839	-0.669462322	FALSE	TRUE	FALSE	TRUE	Transgressive Down (Underdominance)
ENSSSCG00000035256	ENSSSCG00000035256	0.330692162	0.120053328	0.018170946	-1.461813455	Downregulated	ENSSSCG00000035256	0.336543288	0.120053328	0.009495717	-1.487116686	Downregulated	ENSSSCG00000035256	0.120053328	0.333617725	0.336543288	0.330692162	-0.640147033	-0.643275227	FALSE	TRUE	FALSE	TRUE	Transgressive Down (Underdominance)
ENSSSCG00000035650	ENSSSCG00000035650	1.615356697	0.778651084	0.000352259	-1.052803868	Downregulated	ENSSSCG00000035650	1.836202385	0.778651084	0.04068979	-1.237676178	Downregulated	ENSSSCG00000035650	0.778651084	1.725779541	1.836202385	1.615356697	-0.548811962	-0.575944847	FALSE	TRUE	FALSE	TRUE	Transgressive Down (Underdominance)
ENSSSCG00000036516	ENSSSCG00000036516	0.299188116	0.06475985	0.00828605	-2.207881316	Downregulated	ENSSSCG00000036516	0.17933844	0.06475985	0.046952668	-1.469513199	Downregulated	ENSSSCG00000036516	0.06475985	0.239263278	0.299188116	0.17933844	-0.729336441	-0.783548053	FALSE	TRUE	FALSE	TRUE	Transgressive Down (Underdominance)
ENSSSCG00000036556	ENSSSCG00000036556	1.102749035	0.431498996	0.000119976	-1.353675389	Downregulated	ENSSSCG00000036556	1.877971374	0.431498996	0.000647044	-2.121745963	Downregulated	ENSSSCG00000036556	0.431498996	1.490360205	1.877971374	1.102749035	-0.710473351	-0.770231324	FALSE	TRUE	FALSE	TRUE	Transgressive Down (Underdominance)
ENSSSCG00000036618	ENSSSCG00000036618	5.356184312	2.041118664	0.001386408	-1.391845548	Downregulated	ENSSSCG00000036618	6.029534815	2.041118664	0.003860588	-1.562686643	Downregulated	ENSSSCG00000036618	2.041118664	5.692859564	6.029534815	5.356184312	-0.64145986	-0.661479911	FALSE	TRUE	FALSE	TRUE	Transgressive Down (Underdominance)
ENSSSCG00000037142	ENSSSCG00000037142	1.307496787	0.345525116	0.000520444	-1.919944915	Downregulated	ENSSSCG00000037142	1.261333517	0.345525116	0.035818084	-1.868087312	Downregulated	ENSSSCG00000037142	0.345525116	1.284415152	1.307496787	1.261333517	-0.730986422	-0.7357354	FALSE	TRUE	FALSE	TRUE	Transgressive Down (Underdominance)
ENSSSCG00000037257	ENSSSCG00000037257	0.106520114	0.011695047	0.041178737	-3.187156344	Downregulated	ENSSSCG00000037257	0.059429817	0.011695047	0.011777589	-2.345289298	Downregulated	ENSSSCG00000037257	0.011695047	0.082974965	0.106520114	0.059429817	-0.85905331	-0.89020809	FALSE	TRUE	FALSE	TRUE	Transgressive Down (Underdominance)
ENSSSCG00000037602	ENSSSCG00000037602	14.72694594	5.420129669	5.84E-05	-1.442059005	Downregulated	ENSSSCG00000037602	16.47709188	5.420129669	4.02E-06	-1.604062366	Downregulated	ENSSSCG00000037602	5.420129669	15.60201891	16.47709188	14.72694594	-0.65260075	-0.671050589	FALSE	TRUE	FALSE	TRUE	Transgressive Down (Underdominance)
ENSSSCG00000038099	ENSSSCG00000038099	0.333161851	0.104999767	0.009527175	-1.665837089	Downregulated	ENSSSCG00000038099	0.312715254	0.104999767	0.005146702	-1.574463472	Downregulated	ENSSSCG00000038099	0.104999767	0.322938552	0.333161851	0.312715254	-0.674861468	-0.684838566	FALSE	TRUE	FALSE	TRUE	Transgressive Down (Underdominance)
ENSSSCG00000038506	ENSSSCG00000038506	5.513566398	2.035086152	4.80E-07	-1.437895944	Downregulated	ENSSSCG00000038506	13.54787901	2.035086152	0.000686985	-2.734905233	Downregulated	ENSSSCG00000038506	2.035086152	9.530722704	13.54787901	5.513566398	-0.786470951	-0.849785627	FALSE	TRUE	FALSE	TRUE	Transgressive Down (Underdominance)
ENSSSCG00000038594	ENSSSCG00000038594	38.03133191	10.31559194	0.00509356	-1.882361855	Downregulated	ENSSSCG00000038594	88.61851469	10.31559194	0.001735276	-3.102781536	Downregulated	ENSSSCG00000038594	10.31559194	63.3249233	88.61851469	38.03133191	-0.837100601	-0.883595522	FALSE	TRUE	FALSE	TRUE	Transgressive Down (Underdominance)
ENSSSCG00000038713	ENSSSCG00000038713	27.46127874	8.722070222	2.94E-06	-1.654656296	Downregulated	ENSSSCG00000038713	25.46476548	8.722070222	0.007300765	-1.54575992	Downregulated	ENSSSCG00000038713	8.722070222	26.46302211	27.46127874	25.46476548	-0.670405361	-0.682386596	FALSE	TRUE	FALSE	TRUE	Transgressive Down (Underdominance)
ENSSSCG00000038825	ENSSSCG00000038825	0.23665382	0.111485452	0.013692771	-1.085922753	Downregulated	ENSSSCG00000038825	0.253490621	0.111485452	0.030506293	-1.185076909	Downregulated	ENSSSCG00000038825	0.111485452	0.245072221	0.253490621	0.23665382	-0.545091437	-0.560198908	FALSE	TRUE	FALSE	TRUE	Transgressive Down (Underdominance)
ENSSSCG00000038947	ENSSSCG00000038947	34.8398671	15.54926908	9.42E-07	-1.163892355	Downregulated	ENSSSCG00000038947	42.04773233	15.54926908	9.82E-06	-1.435181231	Downregulated	ENSSSCG00000038947	15.54926908	38.44379972	42.04773233	34.8398671	-0.59553246	-0.63019958	FALSE	TRUE	FALSE	TRUE	Transgressive Down (Underdominance)
ENSSSCG00000039071	ENSSSCG00000039071	9.765876899	3.5127024	0.000157989	-1.475168237	Downregulated	ENSSSCG00000039071	15.1550641	3.5127024	0.001390708	-2.109146694	Downregulated	ENSSSCG00000039071	3.5127024	12.4604705	15.1550641	9.765876899	-0.718092314	-0.768215933	FALSE	TRUE	FALSE	TRUE	Transgressive Down (Underdominance)
ENSSSCG00000039222	ENSSSCG00000039222	1.414541521	0.60355158	0.006114907	-1.22878555	Downregulated	ENSSSCG00000039222	2.087025618	0.60355158	0.019517898	-1.789899334	Downregulated	ENSSSCG00000039222	0.60355158	1.75078357	2.087025618	1.414541521	-0.655267738	-0.710807776	FALSE	TRUE	FALSE	TRUE	Transgressive Down (Underdominance)
ENSSSCG00000039544	ENSSSCG00000039544	41.40337156	15.87735399	4.15E-06	-1.382777751	Downregulated	ENSSSCG00000039544	46.95904029	15.87735399	3.69E-05	-1.564432421	Downregulated	ENSSSCG00000039544	15.87735399	44.18120592	46.95904029	41.40337156	-0.640631041	-0.6618893	FALSE	TRUE	FALSE	TRUE	Transgressive Down (Underdominance)
ENSSSCG00000039731	ENSSSCG00000039731	14.7093988	3.784179578	0.000949844	-1.958685824	Downregulated	ENSSSCG00000039731	32.15948887	3.784179578	0.000453022	-3.087192019	Downregulated	ENSSSCG00000039731	3.784179578	23.43444383	32.15948887	14.7093988	-0.838520615	-0.882330854	FALSE	TRUE	FALSE	TRUE	Transgressive Down (Underdominance)
ENSSSCG00000040535	ENSSSCG00000040535	1.868061556	0.678093595	0.039879012	-1.461985673	Downregulated	ENSSSCG00000040535	2.455334224	0.678093595	0.000577556	-1.856363098	Downregulated	ENSSSCG00000040535	0.678093595	2.16169789	2.455334224	1.868061556	-0.686314356	-0.723828394	FALSE	TRUE	FALSE	TRUE	Transgressive Down (Underdominance)
ENSSSCG00000041356	ENSSSCG00000041356	0.091381162	0.019755357	0.039287842	-2.209652876	Downregulated	ENSSSCG00000041356	0.116412139	0.019755357	0.040409991	-2.558925693	Downregulated	ENSSSCG00000041356	0.019755357	0.10389665	0.116412139	0.091381162	-0.80985569	-0.830298137	FALSE	TRUE	FALSE	TRUE	Transgressive Down (Underdominance)
ENSSSCG00000041512	ENSSSCG00000041512	1.235601462	0.04896706	0.014898539	-4.657258106	Downregulated	ENSSSCG00000041512	1.459830084	0.04896706	0.004294637	-4.89784508	Downregulated	ENSSSCG00000041512	0.04896706	1.347715773	1.459830084	1.235601462	-0.963666627	-0.966457014	FALSE	TRUE	FALSE	TRUE	Transgressive Down (Underdominance)
ENSSSCG00000041731	ENSSSCG00000041731	8.797574891	3.519850798	0.009618411	-1.321591614	Downregulated	ENSSSCG00000041731	12.32234183	3.519850798	0.003224576	-1.807690282	Downregulated	ENSSSCG00000041731	3.519850798	10.55995836	12.32234183	8.797574891	-0.666679481	-0.714352122	FALSE	TRUE	FALSE	TRUE	Transgressive Down (Underdominance)
ENSSSCG00000041738	ENSSSCG00000041738	0.281779916	0.059463606	0.028539078	-2.24448994	Downregulated	ENSSSCG00000041738	0.398226763	0.059463606	0.027832591	-2.743511333	Downregulated	ENSSSCG00000041738	0.059463606	0.340003339	0.398226763	0.281779916	-0.82510876	-0.850679032	FALSE	TRUE	FALSE	TRUE	Transgressive Down (Underdominance)
ENSSSCG00000041764	ENSSSCG00000041764	0.572633087	0.220657825	0.01197245	-1.375800124	Downregulated	ENSSSCG00000041764	0.460581234	0.220657825	0.032735538	-1.061644723	Downregulated	ENSSSCG00000041764	0.220657825	0.51660716	0.572633087	0.460581234	-0.572871145	-0.614661063	FALSE	TRUE	FALSE	TRUE	Transgressive Down (Underdominance)
ENSSSCG00000044675	ENSSSCG00000044675	0.325993191	0.053996383	4.55E-05	-2.593907158	Downregulated	ENSSSCG00000044675	0.316416852	0.053996383	0.031631078	-2.550891766	Downregulated	ENSSSCG00000044675	0.053996383	0.321205022	0.325993191	0.316416852	-0.831894338	-0.834363464	FALSE	TRUE	FALSE	TRUE	Transgressive Down (Underdominance)
ENSSSCG00000044700	ENSSSCG00000044700	142.6429608	50.91328239	0.009405547	-1.48629457	Downregulated	ENSSSCG00000044700	174.9347813	50.91328239	0.00129614	-1.780703176	Downregulated	ENSSSCG00000044700	50.91328239	158.7888711	174.9347813	142.6429608	-0.67936492	-0.708958493	FALSE	TRUE	FALSE	TRUE	Transgressive Down (Underdominance)
ENSSSCG00000045296	ENSSSCG00000045296	0.180876601	0.013167362	0.002882128	-3.779967565	Downregulated	ENSSSCG00000045296	0.063031398	0.013167362	0.033353923	-2.259104344	Downregulated	ENSSSCG00000045296	0.013167362	0.121953999	0.180876601	0.063031398	-0.892030095	-0.927202514	FALSE	TRUE	FALSE	TRUE	Transgressive Down (Underdominance)
ENSSSCG00000045794	ENSSSCG00000045794	0.136071575	0.019134055	0.018685298	-2.830151187	Downregulated	ENSSSCG00000045794	0.24861677	0.019134055	0.036423859	-3.699709082	Downregulated	ENSSSCG00000045794	0.019134055	0.192344172	0.24861677	0.136071575	-0.900521786	-0.923037956	FALSE	TRUE	FALSE	TRUE	Transgressive Down (Underdominance)
ENSSSCG00000046071	ENSSSCG00000046071	0.243534053	0.089624314	0.023396528	-1.442161443	Downregulated	ENSSSCG00000046071	0.285371532	0.089624314	0.004390966	-1.670879351	Downregulated	ENSSSCG00000046071	0.089624314	0.264452793	0.285371532	0.243534053	-0.661095227	-0.685938142	FALSE	TRUE	FALSE	TRUE	Transgressive Down (Underdominance)
ENSSSCG00000046483	ENSSSCG00000046483	0.311443525	0.085895891	0.040337078	-1.858309563	Downregulated	ENSSSCG00000046483	0.333042058	0.085895891	0.005001809	-1.955043361	Downregulated	ENSSSCG00000046483	0.085895891	0.322242791	0.333042058	0.311443525	-0.733443562	-0.742086957	FALSE	TRUE	FALSE	TRUE	Transgressive Down (Underdominance)
ENSSSCG00000046588	ENSSSCG00000046588	5.347503126	1.603295704	0.015924027	-1.737824887	Downregulated	ENSSSCG00000046588	5.307837034	1.603295704	0.00607914	-1.727083543	Downregulated	ENSSSCG00000046588	1.603295704	5.32767008	5.347503126	5.307837034	-0.699062502	-0.700178632	FALSE	TRUE	FALSE	TRUE	Transgressive Down (Underdominance)
ENSSSCG00000049184	ENSSSCG00000049184	0.037602223	0.006167206	0.030087625	-2.60812893	Downregulated	ENSSSCG00000049184	0.032465825	0.006167206	0.023994692	-2.396232848	Downregulated	ENSSSCG00000049184	0.006167206	0.035034024	0.037602223	0.032465825	-0.82396523	-0.835988251	FALSE	TRUE	FALSE	TRUE	Transgressive Down (Underdominance)
ENSSSCG00000050322	ENSSSCG00000050322	0.331652059	0.017032478	0.00374194	-4.283310212	Downregulated	ENSSSCG00000050322	0.231213273	0.017032478	0.008911608	-3.762863948	Downregulated	ENSSSCG00000050322	0.017032478	0.281432666	0.331652059	0.231213273	-0.939479384	-0.948643532	FALSE	TRUE	FALSE	TRUE	Transgressive Down (Underdominance)
ENSSSCG00000050998	ENSSSCG00000050998	0.953522956	0.265449739	0.036289792	-1.844828949	Downregulated	ENSSSCG00000050998	2.412378737	0.265449739	0.038212795	-3.183945796	Downregulated	ENSSSCG00000050998	0.265449739	1.682950846	2.412378737	0.953522956	-0.842271247	-0.889963489	FALSE	TRUE	FALSE	TRUE	Transgressive Down (Underdominance)
ENSSSCG00000051397	ENSSSCG00000051397	0.200886135	0.029153059	0.000551072	-2.784658818	Downregulated	ENSSSCG00000051397	0.372072683	0.029153059	0.001378377	-3.673865297	Downregulated	ENSSSCG00000051397	0.029153059	0.286479409	0.372072683	0.200886135	-0.898236808	-0.921646871	FALSE	TRUE	FALSE	TRUE	Transgressive Down (Underdominance)
ENSSSCG00000026962	A4GALT	2.362181788	0.868352055	0.000372368	-1.443768019	Downregulated	A4GALT	2.156624033	0.868352055	0.012809714	-1.312422715	Downregulated	A4GALT	0.868352055	2.259402911	2.362181788	2.156624033	-0.615671888	-0.632394061	FALSE	TRUE	FALSE	TRUE	Transgressive Down (Underdominance)
ENSSSCG00000027745	ABCG1	0.240050556	0.101578138	0.004511353	-1.240748338	Downregulated	ABCG1	0.292779815	0.101578138	0.00016401	-1.527226155	Downregulated	ABCG1	0.101578138	0.266415185	0.292779815	0.240050556	-0.618722416	-0.653056211	FALSE	TRUE	FALSE	TRUE	Transgressive Down (Underdominance)
ENSSSCG00000001782	ABHD17C	0.434754782	0.168890283	0.021322352	-1.36411557	Downregulated	ABHD17C	0.478274019	0.168890283	0.023677697	-1.501751097	Downregulated	ABHD17C	0.168890283	0.456514401	0.478274019	0.434754782	-0.630043909	-0.646875481	FALSE	TRUE	FALSE	TRUE	Transgressive Down (Underdominance)
ENSSSCG00000028010	ABHD3	1.676241509	0.541027306	0.00289394	-1.631456709	Downregulated	ABHD3	3.125160578	0.541027306	0.001045314	-2.530157006	Downregulated	ABHD3	0.541027306	2.400701044	3.125160578	1.676241509	-0.774637784	-0.826880158	FALSE	TRUE	FALSE	TRUE	Transgressive Down (Underdominance)
ENSSSCG00000010651	ABLIM1	5.16519555	2.017902977	5.55E-05	-1.355966159	Downregulated	ABLIM1	5.610106594	2.017902977	0.006041848	-1.475171373	Downregulated	ABLIM1	2.017902977	5.387651072	5.610106594	5.16519555	-0.625457746	-0.640309334	FALSE	TRUE	FALSE	TRUE	Transgressive Down (Underdominance)
ENSSSCG00000031728	ABRA	352.1123151	129.5158776	0.008195256	-1.442906715	Downregulated	ABRA	425.130717	129.5158776	0.000123189	-1.71477753	Downregulated	ABRA	129.5158776	388.6215161	425.130717	352.1123151	-0.666730039	-0.695350459	FALSE	TRUE	FALSE	TRUE	Transgressive Down (Underdominance)
ENSSSCG00000036223	ACKR1	7.564232952	1.873245781	0.00013414	-2.013653592	Downregulated	ACKR1	23.40689245	1.873245781	0.006153432	-3.643321305	Downregulated	ACKR1	1.873245781	15.4855627	23.40689245	7.564232952	-0.87903276	-0.919970334	FALSE	TRUE	FALSE	TRUE	Transgressive Down (Underdominance)
ENSSSCG00000031154	ACKR2	0.583167164	0.267868383	0.018485965	-1.122385184	Downregulated	ACKR2	1.041044358	0.267868383	0.003335844	-1.958435332	Downregulated	ACKR2	0.267868383	0.812105761	1.041044358	0.583167164	-0.670155791	-0.742692633	FALSE	TRUE	FALSE	TRUE	Transgressive Down (Underdominance)
ENSSSCG00000016322	ACKR3	11.94321562	4.663056777	1.45E-05	-1.356843422	Downregulated	ACKR3	16.00973623	4.663056777	0.007934832	-1.779601638	Downregulated	ACKR3	4.663056777	13.97647593	16.00973623	11.94321562	-0.66636391	-0.70873619	FALSE	TRUE	FALSE	TRUE	Transgressive Down (Underdominance)
ENSSSCG00000032282	ACP5	0.290732336	0.08628303	0.043900868	-1.75254279	Downregulated	ACP5	0.295660907	0.08628303	0.045810552	-1.776794751	Downregulated	ACP5	0.08628303	0.293196622	0.295660907	0.290732336	-0.705716151	-0.708168959	FALSE	TRUE	FALSE	TRUE	Transgressive Down (Underdominance)
ENSSSCG00000031789	ACSL5	2.359559329	0.639928173	0.000316218	-1.882535559	Downregulated	ACSL5	3.498105952	0.639928173	0.001907672	-2.450592099	Downregulated	ACSL5	0.639928173	2.928832641	3.498105952	2.359559329	-0.781507429	-0.817064382	FALSE	TRUE	FALSE	TRUE	Transgressive Down (Underdominance)
ENSSSCG00000010447	ACTA2	51.9053367	15.28443936	0.010388704	-1.763819243	Downregulated	ACTA2	58.75100401	15.28443936	0.011604337	-1.942549872	Downregulated	ACTA2	15.28443936	55.32817036	58.75100401	51.9053367	-0.723749416	-0.739843776	FALSE	TRUE	FALSE	TRUE	Transgressive Down (Underdominance)
ENSSSCG00000007585	ACTB	66.78555503	25.87346177	0.000448898	-1.368063004	Downregulated	ACTB	68.65241403	25.87346177	0.000480365	-1.407837357	Downregulated	ACTB	25.87346177	67.71898453	68.65241403	66.78555503	-0.617928976	-0.623123788	FALSE	TRUE	FALSE	TRUE	Transgressive Down (Underdominance)
ENSSSCG00000028355	ACTG1	221.7510781	97.40147338	0.000128839	-1.186925618	Downregulated	ACTG1	294.2655723	97.40147338	0.001758788	-1.595103263	Downregulated	ACTG1	97.40147338	258.0083252	294.2655723	221.7510781	-0.622487091	-0.669001465	FALSE	TRUE	FALSE	TRUE	Transgressive Down (Underdominance)
ENSSSCG00000000232	ACVRL1	1.725910351	0.68863055	0.003815334	-1.325555439	Downregulated	ACVRL1	1.618073881	0.68863055	0.00449258	-1.232475393	Downregulated	ACVRL1	0.68863055	1.671992116	1.725910351	1.618073881	-0.588137681	-0.60100445	FALSE	TRUE	FALSE	TRUE	Transgressive Down (Underdominance)
ENSSSCG00000004595	ADAM10	3.291106563	1.633866747	0.000189916	-1.010282413	Downregulated	ADAM10	4.862568891	1.633866747	0.000133243	-1.573428363	Downregulated	ADAM10	1.633866747	4.076837727	4.862568891	3.291106563	-0.599231842	-0.663991034	FALSE	TRUE	FALSE	TRUE	Transgressive Down (Underdominance)
ENSSSCG00000012026	ADAMTS1	12.44727828	3.056943518	1.56E-05	-2.025668516	Downregulated	ADAMTS1	25.3502184	3.056943518	0.00022369	-3.051836375	Downregulated	ADAMTS1	3.056943518	18.89874834	25.3502184	12.44727828	-0.838246245	-0.879411551	FALSE	TRUE	FALSE	TRUE	Transgressive Down (Underdominance)
ENSSSCG00000006359	ADAMTS4	5.916113921	0.796040607	0.008794924	-2.893735901	Downregulated	ADAMTS4	12.41961164	0.796040607	0.002780713	-3.963634224	Downregulated	ADAMTS4	0.796040607	9.16786278	12.41961164	5.916113921	-0.913170536	-0.935904549	FALSE	TRUE	FALSE	TRUE	Transgressive Down (Underdominance)
ENSSSCG00000012027	ADAMTS5	1.15179146	0.377555442	0.004133292	-1.609119112	Downregulated	ADAMTS5	1.365030476	0.377555442	0.000562155	-1.854172743	Downregulated	ADAMTS5	0.377555442	1.258410968	1.365030476	1.15179146	-0.69997445	-0.723408782	FALSE	TRUE	FALSE	TRUE	Transgressive Down (Underdominance)
ENSSSCG00000001725	ADGRF5	21.67026294	8.538065056	0.000345165	-1.343735598	Downregulated	ADGRF5	29.7331281	8.538065056	0.004218708	-1.800090191	Downregulated	ADGRF5	8.538065056	25.70169552	29.7331281	21.67026294	-0.667801486	-0.712843364	FALSE	TRUE	FALSE	TRUE	Transgressive Down (Underdominance)
ENSSSCG00000003762	ADGRL4	6.240515305	2.360350476	0.001934095	-1.40266407	Downregulated	ADGRL4	10.65927179	2.360350476	0.004765982	-2.175035882	Downregulated	ADGRL4	2.360350476	8.449893547	10.65927179	6.240515305	-0.720665064	-0.778563628	FALSE	TRUE	FALSE	TRUE	Transgressive Down (Underdominance)
ENSSSCG00000013408	ADM	9.776535474	3.106681506	0.009841605	-1.65394896	Downregulated	ADM	22.36268817	3.106681506	0.000598238	-2.847647372	Downregulated	ADM	3.106681506	16.06961182	22.36268817	9.776535474	-0.806673519	-0.861077457	FALSE	TRUE	FALSE	TRUE	Transgressive Down (Underdominance)
ENSSSCG00000010054	ADORA2A	0.548664962	0.25053732	0.028720513	-1.130899923	Downregulated	ADORA2A	0.679569866	0.25053732	0.028326762	-1.439596356	Downregulated	ADORA2A	0.25053732	0.614117414	0.679569866	0.548664962	-0.592036776	-0.631329562	FALSE	TRUE	FALSE	TRUE	Transgressive Down (Underdominance)
ENSSSCG00000006788	ADORA3	0.192249868	0.059285631	0.003391564	-1.697228209	Downregulated	ADORA3	0.365524044	0.059285631	0.000994696	-2.624211913	Downregulated	ADORA3	0.059285631	0.278886956	0.365524044	0.192249868	-0.787420566	-0.83780648	FALSE	TRUE	FALSE	TRUE	Transgressive Down (Underdominance)
ENSSSCG00000001925	ADPGK	1.400166336	0.651189638	0.000186002	-1.104448578	Downregulated	ADPGK	1.407814424	0.651189638	0.000420001	-1.112307525	Downregulated	ADPGK	0.651189638	1.40399038	1.407814424	1.400166336	-0.536186539	-0.537446395	FALSE	TRUE	FALSE	TRUE	Transgressive Down (Underdominance)
ENSSSCG00000009661	ADRA1A	0.087573286	0.020211965	0.029844847	-2.115281249	Downregulated	ADRA1A	0.095720233	0.020211965	0.02242941	-2.24361432	Downregulated	ADRA1A	0.020211965	0.091646759	0.095720233	0.087573286	-0.779457941	-0.788843337	FALSE	TRUE	FALSE	TRUE	Transgressive Down (Underdominance)
ENSSSCG00000038598	ADRB2	18.90046204	8.613492585	0.001677299	-1.13375126	Downregulated	ADRB2	33.54501544	8.613492585	0.000460187	-1.961428165	Downregulated	ADRB2	8.613492585	26.22273874	33.54501544	18.90046204	-0.671525821	-0.743225857	FALSE	TRUE	FALSE	TRUE	Transgressive Down (Underdominance)
ENSSSCG00000023907	AFAP1	0.914423019	0.398199788	0.008433321	-1.199369269	Downregulated	AFAP1	1.126269445	0.398199788	0.000651585	-1.499987658	Downregulated	AFAP1	0.398199788	1.020346232	1.126269445	0.914423019	-0.609740522	-0.646443585	FALSE	TRUE	FALSE	TRUE	Transgressive Down (Underdominance)
ENSSSCG00000011695	AGTR1	7.458499017	1.805646016	1.50E-06	-2.046370234	Downregulated	AGTR1	8.884837541	1.805646016	0.001005738	-2.298830306	Downregulated	AGTR1	1.805646016	8.171668279	8.884837541	7.458499017	-0.779035816	-0.796772197	FALSE	TRUE	FALSE	TRUE	Transgressive Down (Underdominance)
ENSSSCG00000032341	AIF1	1.720947839	0.221247603	0.001348577	-2.95946964	Downregulated	AIF1	1.152891725	0.221247603	0.003928098	-2.381523297	Downregulated	AIF1	0.221247603	1.436919782	1.720947839	1.152891725	-0.846026476	-0.871438519	FALSE	TRUE	FALSE	TRUE	Transgressive Down (Underdominance)
ENSSSCG00000004136	AIG1	5.091387132	1.323714789	0.000649847	-1.943466458	Downregulated	AIG1	4.622569567	1.323714789	0.012794109	-1.804102722	Downregulated	AIG1	1.323714789	4.856978349	5.091387132	4.622569567	-0.727461254	-0.740009008	FALSE	TRUE	FALSE	TRUE	Transgressive Down (Underdominance)
ENSSSCG00000003773	AK5	0.687076599	0.186147312	0.004062252	-1.884026161	Downregulated	AK5	0.54146839	0.186147312	0.011168934	-1.540432332	Downregulated	AK5	0.186147312	0.614272494	0.687076599	0.54146839	-0.69696297	-0.729073421	FALSE	TRUE	FALSE	TRUE	Transgressive Down (Underdominance)
ENSSSCG00000028996	ALDH1A1	2.068207343	0.860551005	0.001859855	-1.265048218	Downregulated	ALDH1A1	2.020913987	0.860551005	0.004328287	-1.231675311	Downregulated	ALDH1A1	0.860551005	2.044560665	2.068207343	2.020913987	-0.57910224	-0.583914539	FALSE	TRUE	FALSE	TRUE	Transgressive Down (Underdominance)
ENSSSCG00000014887	ALG8	1.164612002	0.334886637	0.0011456	-1.798104677	Downregulated	ALG8	0.91946564	0.334886637	0.003054556	-1.457122854	Downregulated	ALG8	0.334886637	1.042038821	1.164612002	0.91946564	-0.678623646	-0.712447891	FALSE	TRUE	FALSE	TRUE	Transgressive Down (Underdominance)
ENSSSCG00000032607	ALPL	1.001090557	0.369662842	0.000693255	-1.437290546	Downregulated	ALPL	1.808564033	0.369662842	0.000319174	-2.29056274	Downregulated	ALPL	0.369662842	1.404827295	1.808564033	1.001090557	-0.736862429	-0.795604228	FALSE	TRUE	FALSE	TRUE	Transgressive Down (Underdominance)
ENSSSCG00000024136	AMPH	0.197686724	0.055437616	0.002842954	-1.834278873	Downregulated	AMPH	0.191977324	0.055437616	0.028306065	-1.791998799	Downregulated	AMPH	0.055437616	0.194832024	0.197686724	0.191977324	-0.715459428	-0.719568343	FALSE	TRUE	FALSE	TRUE	Transgressive Down (Underdominance)
ENSSSCG00000003708	ANKRD29	0.316134462	0.114771536	0.001215306	-1.461773428	Downregulated	ANKRD29	0.380704612	0.114771536	0.009962792	-1.729907161	Downregulated	ANKRD29	0.114771536	0.348419537	0.380704612	0.316134462	-0.670593857	-0.698528644	FALSE	TRUE	FALSE	TRUE	Transgressive Down (Underdominance)
ENSSSCG00000022083	ANKS1B	0.389201167	0.081708815	0.000898763	-2.251952409	Downregulated	ANKS1B	0.546224627	0.081708815	0.00824509	-2.740930735	Downregulated	ANKS1B	0.081708815	0.467712897	0.546224627	0.389201167	-0.825301344	-0.850411698	FALSE	TRUE	FALSE	TRUE	Transgressive Down (Underdominance)
ENSSSCG00000008340	ANTXR1	3.720998894	1.812356382	0.001472457	-1.037823287	Downregulated	ANTXR1	4.651893381	1.812356382	0.031713272	-1.359951356	Downregulated	ANTXR1	1.812356382	4.186446138	4.651893381	3.720998894	-0.567089526	-0.610404574	FALSE	TRUE	FALSE	TRUE	Transgressive Down (Underdominance)
ENSSSCG00000009256	ANTXR2	6.568237597	2.952604539	5.89E-05	-1.153518176	Downregulated	ANTXR2	8.444565501	2.952604539	1.51E-06	-1.516035054	Downregulated	ANTXR2	2.952604539	7.506401549	8.444565501	6.568237597	-0.60665513	-0.650354475	FALSE	TRUE	FALSE	TRUE	Transgressive Down (Underdominance)
ENSSSCG00000005267	ANXA1	14.29969703	4.403736627	2.32E-06	-1.699184487	Downregulated	ANXA1	21.25184199	4.403736627	3.22E-05	-2.270787797	Downregulated	ANXA1	4.403736627	17.77576951	21.25184199	14.29969703	-0.752261829	-0.792783297	FALSE	TRUE	FALSE	TRUE	Transgressive Down (Underdominance)
ENSSSCG00000004578	ANXA2	38.06825142	9.82688332	1.48E-05	-1.953782473	Downregulated	ANXA2	58.15399173	9.82688332	0.000124888	-2.565072392	Downregulated	ANXA2	9.82688332	48.11112158	58.15399173	38.06825142	-0.795746119	-0.831019625	FALSE	TRUE	FALSE	TRUE	Transgressive Down (Underdominance)
ENSSSCG00000009097	ANXA5	15.31287594	5.207256545	3.98E-05	-1.556149873	Downregulated	ANXA5	29.60498742	5.207256545	0.00106086	-2.50724485	Downregulated	ANXA5	5.207256545	22.45893168	29.60498742	15.31287594	-0.768143177	-0.824108807	FALSE	TRUE	FALSE	TRUE	Transgressive Down (Underdominance)
ENSSSCG00000030921	APOA1	16.86366272	5.693615219	0.001709472	-1.566501015	Downregulated	APOA1	22.4668132	5.693615219	0.000186562	-1.980378598	Downregulated	APOA1	5.693615219	19.66523796	22.4668132	16.86366272	-0.710473108	-0.746576643	FALSE	TRUE	FALSE	TRUE	Transgressive Down (Underdominance)
ENSSSCG00000000091	APOBEC3B	0.436435372	0.115518177	0.000773696	-1.917648151	Downregulated	APOBEC3B	0.44328468	0.115518177	0.007655799	-1.940113622	Downregulated	APOBEC3B	0.115518177	0.439860026	0.44328468	0.436435372	-0.737375141	-0.739404084	FALSE	TRUE	FALSE	TRUE	Transgressive Down (Underdominance)
ENSSSCG00000011831	APOD	53.90340248	10.90549457	2.70E-05	-2.305321143	Downregulated	APOD	89.10982946	10.90549457	0.00141845	-3.030529382	Downregulated	APOD	10.90549457	71.50661597	89.10982946	53.90340248	-0.847489712	-0.877617378	FALSE	TRUE	FALSE	TRUE	Transgressive Down (Underdominance)
ENSSSCG00000036787	APOLD1	15.16890213	1.588000198	7.13E-05	-3.255833675	Downregulated	APOLD1	15.23816569	1.588000198	9.17E-05	-3.26240625	Downregulated	APOLD1	1.588000198	15.20353391	15.23816569	15.16890213	-0.895550587	-0.895787969	FALSE	TRUE	FALSE	TRUE	Transgressive Down (Underdominance)
ENSSSCG00000031791	ARF4	25.84287431	9.907290853	4.17E-06	-1.383204027	Downregulated	ARF4	39.89878652	9.907290853	1.09E-06	-2.009782357	Downregulated	ARF4	9.907290853	32.87083041	39.89878652	25.84287431	-0.698599313	-0.751689419	FALSE	TRUE	FALSE	TRUE	Transgressive Down (Underdominance)
ENSSSCG00000008344	ARHGAP25	1.3172638	0.423365009	0.000242509	-1.637570351	Downregulated	ARHGAP25	1.496047345	0.423365009	0.001257735	-1.82118189	Downregulated	ARHGAP25	0.423365009	1.406655573	1.496047345	1.3172638	-0.69902724	-0.717010955	FALSE	TRUE	FALSE	TRUE	Transgressive Down (Underdominance)
ENSSSCG00000006889	ARHGAP29	6.287294424	2.032625207	1.64E-07	-1.629095101	Downregulated	ARHGAP29	7.245617376	2.032625207	0.00012656	-1.8337644	Downregulated	ARHGAP29	2.032625207	6.7664559	7.245617376	6.287294424	-0.699602682	-0.719468321	FALSE	TRUE	FALSE	TRUE	Transgressive Down (Underdominance)
ENSSSCG00000026224	ARHGAP31	2.759910495	1.366155895	1.13E-05	-1.014499359	Downregulated	ARHGAP31	5.700311902	1.366155895	0.00095837	-2.060918739	Downregulated	ARHGAP31	1.366155895	4.230111198	5.700311902	2.759910495	-0.677040193	-0.760336641	FALSE	TRUE	FALSE	TRUE	Transgressive Down (Underdominance)
ENSSSCG00000033337	ARHGDIB	27.50412123	4.390922284	0.003577134	-2.647051904	Downregulated	ARHGDIB	24.373536	4.390922284	1.59E-05	-2.472719661	Downregulated	ARHGDIB	4.390922284	25.93882862	27.50412123	24.373536	-0.830720101	-0.840354024	FALSE	TRUE	FALSE	TRUE	Transgressive Down (Underdominance)
ENSSSCG00000028048	ARHGEF15	3.463078437	1.401257969	0.000333256	-1.305332486	Downregulated	ARHGEF15	3.57564602	1.401257969	0.003833293	-1.351481342	Downregulated	ARHGEF15	1.401257969	3.519362228	3.57564602	3.463078437	-0.60184321	-0.608110545	FALSE	TRUE	FALSE	TRUE	Transgressive Down (Underdominance)
ENSSSCG00000006502	ARHGEF2	3.36305793	1.314291003	0.000211542	-1.355488886	Downregulated	ARHGEF2	2.727977736	1.314291003	0.001673021	-1.053547126	Downregulated	ARHGEF2	1.314291003	3.045517833	3.36305793	2.727977736	-0.568450728	-0.609197632	FALSE	TRUE	FALSE	TRUE	Transgressive Down (Underdominance)
ENSSSCG00000030359	ARHGEF3	1.660092475	0.729035083	0.000611575	-1.187203461	Downregulated	ARHGEF3	2.80665562	0.729035083	0.001306127	-1.944791906	Downregulated	ARHGEF3	0.729035083	2.233374047	2.80665562	1.660092475	-0.673572331	-0.74024776	FALSE	TRUE	FALSE	TRUE	Transgressive Down (Underdominance)
ENSSSCG00000008123	ARID5A	2.934103489	0.71322264	0.000384512	-2.040495353	Downregulated	ARID5A	4.312191923	0.71322264	0.018618788	-2.595996985	Downregulated	ARID5A	0.71322264	3.623147706	4.312191923	2.934103489	-0.80314834	-0.834603224	FALSE	TRUE	FALSE	TRUE	Transgressive Down (Underdominance)
ENSSSCG00000027571	ARL13B	0.512836853	0.229513784	0.000471748	-1.159919138	Downregulated	ARL13B	0.593398069	0.229513784	0.000159304	-1.370419431	Downregulated	ARL13B	0.229513784	0.553117461	0.593398069	0.512836853	-0.58505417	-0.613221215	FALSE	TRUE	FALSE	TRUE	Transgressive Down (Underdominance)
ENSSSCG00000031782	ARL3	0.540986031	0.213209224	0.002710446	-1.343321488	Downregulated	ARL3	0.785406303	0.213209224	0.003601619	-1.881169322	Downregulated	ARL3	0.213209224	0.663196167	0.785406303	0.540986031	-0.678512581	-0.728536398	FALSE	TRUE	FALSE	TRUE	Transgressive Down (Underdominance)
ENSSSCG00000032709	ARL4A	0.95574953	0.354991467	0.000630688	-1.428848239	Downregulated	ARL4A	1.144721359	0.354991467	0.000280413	-1.689140218	Downregulated	ARL4A	0.354991467	1.050235444	1.144721359	0.95574953	-0.661988682	-0.689888317	FALSE	TRUE	FALSE	TRUE	Transgressive Down (Underdominance)
ENSSSCG00000017380	ARL4D	0.718764627	0.049738339	4.31E-08	-3.853089174	Downregulated	ARL4D	0.672978178	0.049738339	0.000481813	-3.758129489	Downregulated	ARL4D	0.049738339	0.695871403	0.718764627	0.672978178	-0.928523663	-0.930800241	FALSE	TRUE	FALSE	TRUE	Transgressive Down (Underdominance)
ENSSSCG00000031456	ARL5B	5.608111123	2.013623936	0.011636871	-1.477720665	Downregulated	ARL5B	9.423287732	2.013623936	2.47E-05	-2.226436225	Downregulated	ARL5B	2.013623936	7.515699427	9.423287732	5.608111123	-0.732077639	-0.786314077	FALSE	TRUE	FALSE	TRUE	Transgressive Down (Underdominance)
ENSSSCG00000009821	ARPC3	36.20008736	11.59966954	6.80E-06	-1.641909473	Downregulated	ARPC3	41.91468461	11.59966954	0.000291917	-1.853372068	Downregulated	ARPC3	11.59966954	39.05738598	41.91468461	36.20008736	-0.703009578	-0.723255235	FALSE	TRUE	FALSE	TRUE	Transgressive Down (Underdominance)
ENSSSCG00000015560	ARPC5	14.67186198	3.773700772	1.21E-05	-1.959000036	Downregulated	ARPC5	19.21965626	3.773700772	0.001576024	-2.348530597	Downregulated	ARPC5	3.773700772	16.94575912	19.21965626	14.67186198	-0.777307069	-0.803654097	FALSE	TRUE	FALSE	TRUE	Transgressive Down (Underdominance)
ENSSSCG00000014852	ARRB1	0.610323939	0.286766301	0.004076761	-1.089699679	Downregulated	ARRB1	0.707216076	0.286766301	0.000194582	-1.30227557	Downregulated	ARRB1	0.286766301	0.658770007	0.707216076	0.610323939	-0.564694357	-0.594513882	FALSE	TRUE	FALSE	TRUE	Transgressive Down (Underdominance)
ENSSSCG00000006995	ASAH1	4.310711682	1.954101679	0.000707758	-1.141420534	Downregulated	ASAH1	5.224721868	1.954101679	0.001879188	-1.418848701	Downregulated	ASAH1	1.954101679	4.767716775	5.224721868	4.310711682	-0.590138892	-0.625989339	FALSE	TRUE	FALSE	TRUE	Transgressive Down (Underdominance)
ENSSSCG00000028759	ASAP1	2.834487886	1.027384954	5.85E-05	-1.464111253	Downregulated	ASAP1	4.579424221	1.027384954	0.000641209	-2.156189367	Downregulated	ASAP1	1.027384954	3.706956054	4.579424221	2.834487886	-0.722849438	-0.775651937	FALSE	TRUE	FALSE	TRUE	Transgressive Down (Underdominance)
ENSSSCG00000030395	ASB5	627.5070122	57.99624855	0.002824055	-3.435600092	Downregulated	ASB5	1210.653725	57.99624855	0.004693698	-4.383682886	Downregulated	ASB5	57.99624855	919.0803686	1210.653725	627.5070122	-0.936897522	-0.952095098	FALSE	TRUE	FALSE	TRUE	Transgressive Down (Underdominance)
ENSSSCG00000008072	ASPN	5.000360235	1.232406174	0.000459488	-2.020554219	Downregulated	ASPN	5.526380545	1.232406174	0.002457518	-2.164857095	Downregulated	ASPN	1.232406174	5.26337039	5.526380545	5.000360235	-0.765852281	-0.776995782	FALSE	TRUE	FALSE	TRUE	Transgressive Down (Underdominance)
ENSSSCG00000005502	ASTN2	0.257231974	0.085459169	0.01683673	-1.58976278	Downregulated	ASTN2	0.207054275	0.085459169	0.013351863	-1.276701791	Downregulated	ASTN2	0.085459169	0.232143125	0.257231974	0.207054275	-0.631868617	-0.667773924	FALSE	TRUE	FALSE	TRUE	Transgressive Down (Underdominance)
ENSSSCG00000008812	ATP10D	0.516254226	0.192005598	0.000243068	-1.426933313	Downregulated	ATP10D	0.708103694	0.192005598	0.000406737	-1.88281227	Downregulated	ATP10D	0.192005598	0.61217896	0.708103694	0.516254226	-0.686357078	-0.728845366	FALSE	TRUE	FALSE	TRUE	Transgressive Down (Underdominance)
ENSSSCG00000004921	ATP8B1	1.503431483	0.732383456	6.26E-05	-1.037588014	Downregulated	ATP8B1	2.314505391	0.732383456	0.000492756	-1.660032816	Downregulated	ATP8B1	0.732383456	1.908968437	2.314505391	1.503431483	-0.616345959	-0.683568049	FALSE	TRUE	FALSE	TRUE	Transgressive Down (Underdominance)
ENSSSCG00000033383	AVPR1A	0.414008635	0.075805041	0.017224605	-2.44929517	Downregulated	AVPR1A	0.766441255	0.075805041	0.003060725	-3.337809529	Downregulated	AVPR1A	0.075805041	0.590224945	0.766441255	0.414008635	-0.871565847	-0.90109478	FALSE	TRUE	FALSE	TRUE	Transgressive Down (Underdominance)
ENSSSCG00000004687	B2M	35.69713508	12.47199637	0.000366427	-1.51711588	Downregulated	B2M	44.27698009	12.47199637	0.003904791	-1.827864413	Downregulated	B2M	12.47199637	39.98705758	44.27698009	35.69713508	-0.688099172	-0.718318721	FALSE	TRUE	FALSE	TRUE	Transgressive Down (Underdominance)
ENSSSCG00000021774	B3GALNT1	1.016326671	0.372028423	0.00017054	-1.449879439	Downregulated	B3GALNT1	1.320431104	0.372028423	0.001942497	-1.827524275	Downregulated	B3GALNT1	0.372028423	1.168378887	1.320431104	1.016326671	-0.681585805	-0.718252303	FALSE	TRUE	FALSE	TRUE	Transgressive Down (Underdominance)
ENSSSCG00000008374	B3GNT2	0.971645857	0.215436767	2.34E-05	-2.173166097	Downregulated	B3GNT2	1.793665844	0.215436767	8.23E-05	-3.057574756	Downregulated	B3GNT2	0.215436767	1.382655851	1.793665844	0.971645857	-0.844186269	-0.879890244	FALSE	TRUE	FALSE	TRUE	Transgressive Down (Underdominance)
ENSSSCG00000013886	B3GNT3	3.422980209	1.438534392	0.001330031	-1.250653238	Downregulated	B3GNT3	4.42634787	1.438534392	0.000652805	-1.621517125	Downregulated	B3GNT3	1.438534392	3.92466404	4.42634787	3.422980209	-0.633463049	-0.675006476	FALSE	TRUE	FALSE	TRUE	Transgressive Down (Underdominance)
ENSSSCG00000035454	B4GALT1	3.32290027	1.431757703	0.000159416	-1.214655629	Downregulated	B4GALT1	4.210592558	1.431757703	0.000466026	-1.556235913	Downregulated	B4GALT1	1.431757703	3.766746414	4.210592558	3.32290027	-0.619895383	-0.659962895	FALSE	TRUE	FALSE	TRUE	Transgressive Down (Underdominance)
ENSSSCG00000011903	B4GALT4	1.177788038	0.391173263	0.000414628	-1.590200257	Downregulated	B4GALT4	1.530041787	0.391173263	0.00061445	-1.967691387	Downregulated	B4GALT4	0.391173263	1.353914912	1.530041787	1.177788038	-0.711079877	-0.744338183	FALSE	TRUE	FALSE	TRUE	Transgressive Down (Underdominance)
ENSSSCG00000010686	BAG3	292.491808	109.6545062	0.002516307	-1.415431118	Downregulated	BAG3	549.0056523	109.6545062	9.94E-05	-2.323855902	Downregulated	BAG3	109.6545062	420.7487301	549.0056523	292.491808	-0.739382443	-0.800267072	FALSE	TRUE	FALSE	TRUE	Transgressive Down (Underdominance)
ENSSSCG00000034468	BAG4	2.637078981	0.69332926	6.82E-07	-1.927328228	Downregulated	BAG4	2.06705526	0.69332926	0.001120059	-1.575964405	Downregulated	BAG4	0.69332926	2.35206712	2.637078981	2.06705526	-0.705225563	-0.737084378	FALSE	TRUE	FALSE	TRUE	Transgressive Down (Underdominance)
ENSSSCG00000007485	BCAS1	0.112477953	0.044693923	0.0420286	-1.331491652	Downregulated	BCAS1	0.137802846	0.044693923	0.024190193	-1.624455093	Downregulated	BCAS1	0.044693923	0.1251404	0.137802846	0.112477953	-0.642849765	-0.675667634	FALSE	TRUE	FALSE	TRUE	Transgressive Down (Underdominance)
ENSSSCG00000025691	BCL10	2.637936029	1.237671397	0.000708658	-1.091781251	Downregulated	BCL10	3.902869056	1.237671397	1.86E-05	-1.656906732	Downregulated	BCL10	1.237671397	3.270402543	3.902869056	2.637936029	-0.621553806	-0.68288165	FALSE	TRUE	FALSE	TRUE	Transgressive Down (Underdominance)
ENSSSCG00000040010	BCL2A1	0.786323912	0.045326762	0.007092556	-4.11668872	Downregulated	BCL2A1	0.912018526	0.045326762	0.012600864	-4.330628123	Downregulated	BCL2A1	0.045326762	0.849171219	0.912018526	0.786323912	-0.946622353	-0.950300613	FALSE	TRUE	FALSE	TRUE	Transgressive Down (Underdominance)
ENSSSCG00000035357	BCL2L1	12.5290825	5.150058079	1.45E-05	-1.282620163	Downregulated	BCL2L1	14.07338551	5.150058079	1.47E-05	-1.45030882	Downregulated	BCL2L1	5.150058079	13.301234	14.07338551	12.5290825	-0.612813512	-0.634056917	FALSE	TRUE	FALSE	TRUE	Transgressive Down (Underdominance)
ENSSSCG00000011810	BCL6	111.560495	44.1481297	0.002049534	-1.337402015	Downregulated	BCL6	121.9224362	44.1481297	0.000241616	-1.46553941	Downregulated	BCL6	44.1481297	116.7414656	121.9224362	111.560495	-0.621829917	-0.637899873	FALSE	TRUE	FALSE	TRUE	Transgressive Down (Underdominance)
ENSSSCG00000027030	BDKRB2	0.363505423	0.139253377	0.047274012	-1.384264577	Downregulated	BDKRB2	0.788927309	0.139253377	5.99E-07	-2.502180066	Downregulated	BDKRB2	0.139253377	0.576216366	0.788927309	0.363505423	-0.758331445	-0.823490231	FALSE	TRUE	FALSE	TRUE	Transgressive Down (Underdominance)
ENSSSCG00000001498	BEND6	0.399422265	0.092464266	0.003761713	-2.110946918	Downregulated	BEND6	0.627543781	0.092464266	0.000350879	-2.762748274	Downregulated	BEND6	0.092464266	0.513483023	0.627543781	0.399422265	-0.819927315	-0.852656867	FALSE	TRUE	FALSE	TRUE	Transgressive Down (Underdominance)
ENSSSCG00000000499	BEST3	6.318644718	2.283668007	0.005323043	-1.468262218	Downregulated	BEST3	8.476915699	2.283668007	0.000666599	-1.892186509	Downregulated	BEST3	2.283668007	7.397780208	8.476915699	6.318644718	-0.691303615	-0.730601543	FALSE	TRUE	FALSE	TRUE	Transgressive Down (Underdominance)
ENSSSCG00000012766	BGN	15.1483799	6.359361481	0.01825912	-1.252209685	Downregulated	BGN	17.36408498	6.359361481	9.77E-05	-1.449152565	Downregulated	BGN	6.359361481	16.25623244	17.36408498	15.1483799	-0.608804715	-0.633763513	FALSE	TRUE	FALSE	TRUE	Transgressive Down (Underdominance)
ENSSSCG00000036136	BHLHE40	111.1468434	48.41255505	0.010271518	-1.199013834	Downregulated	BHLHE40	247.4917717	48.41255505	0.009081945	-2.353927419	Downregulated	BHLHE40	48.41255505	179.3193076	247.4917717	111.1468434	-0.730020399	-0.804387214	FALSE	TRUE	FALSE	TRUE	Transgressive Down (Underdominance)
ENSSSCG00000000223	BIN2	0.78628704	0.205006998	0.004035366	-1.939382915	Downregulated	BIN2	0.950459425	0.205006998	0.000378939	-2.212951881	Downregulated	BIN2	0.205006998	0.868373232	0.950459425	0.78628704	-0.763918335	-0.78430747	FALSE	TRUE	FALSE	TRUE	Transgressive Down (Underdominance)
ENSSSCG00000010504	BLNK	0.153773984	0.055031528	0.005554088	-1.482481161	Downregulated	BLNK	0.188029161	0.055031528	0.001144208	-1.772626139	Downregulated	BLNK	0.055031528	0.170901573	0.188029161	0.153773984	-0.677992854	-0.707324505	FALSE	TRUE	FALSE	TRUE	Transgressive Down (Underdominance)
ENSSSCG00000009620	BMP1	3.947500273	1.945048335	0.002369502	-1.021133358	Downregulated	BMP1	5.477267968	1.945048335	0.003534572	-1.493650457	Downregulated	BMP1	1.945048335	4.71238412	5.477267968	3.947500273	-0.587247498	-0.644887132	FALSE	TRUE	FALSE	TRUE	Transgressive Down (Underdominance)
ENSSSCG00000005045	BMP4	1.374726039	0.556451345	0.000202608	-1.30481669	Downregulated	BMP4	2.472871428	0.556451345	5.80E-06	-2.15185978	Downregulated	BMP4	0.556451345	1.923798734	2.472871428	1.374726039	-0.710753867	-0.774977648	FALSE	TRUE	FALSE	TRUE	Transgressive Down (Underdominance)
ENSSSCG00000001478	BMP5	2.790846415	0.9836937	1.46E-05	-1.504421665	Downregulated	BMP5	2.440580241	0.9836937	0.007718212	-1.310943117	Downregulated	BMP5	0.9836937	2.615713328	2.790846415	2.440580241	-0.623929087	-0.647528544	FALSE	TRUE	FALSE	TRUE	Transgressive Down (Underdominance)
ENSSSCG00000025826	BOC	0.939844155	0.225481732	0.000256691	-2.059410993	Downregulated	BOC	1.085859432	0.225481732	0.000932318	-2.267754894	Downregulated	BOC	0.225481732	1.012851793	1.085859432	0.939844155	-0.777379343	-0.792347218	FALSE	TRUE	FALSE	TRUE	Transgressive Down (Underdominance)
ENSSSCG00000010822	BPNT1	6.195886034	2.591395504	3.27E-06	-1.257581388	Downregulated	BPNT1	6.652202272	2.591395504	0.001542711	-1.360102817	Downregulated	BPNT1	2.591395504	6.424044153	6.652202272	6.195886034	-0.596609948	-0.610445474	FALSE	TRUE	FALSE	TRUE	Transgressive Down (Underdominance)
ENSSSCG00000016827	BRIX1	2.892523039	1.18026418	0.000518465	-1.293218634	Downregulated	BRIX1	3.65873022	1.18026418	1.68E-05	-1.632233225	Downregulated	BRIX1	1.18026418	3.27562663	3.65873022	2.892523039	-0.639682933	-0.677411531	FALSE	TRUE	FALSE	TRUE	Transgressive Down (Underdominance)
ENSSSCG00000033453	BST2	1.281188606	0.400026939	0.010290598	-1.679313811	Downregulated	BST2	1.932745686	0.400026939	0.0334465	-2.272482756	Downregulated	BST2	0.400026939	1.606967146	1.932745686	1.281188606	-0.751067133	-0.793026604	FALSE	TRUE	FALSE	TRUE	Transgressive Down (Underdominance)
ENSSSCG00000035790	BTG1	26.85382664	12.41146321	0.000168136	-1.113454478	Downregulated	BTG1	49.54547079	12.41146321	3.62E-07	-1.997079972	Downregulated	BTG1	12.41146321	38.19964872	49.54547079	26.85382664	-0.675089598	-0.749493485	FALSE	TRUE	FALSE	TRUE	Transgressive Down (Underdominance)
ENSSSCG00000012014	BTG3	4.064107234	0.574573184	1.53E-06	-2.822375902	Downregulated	BTG3	5.690818937	0.574573184	0.000268675	-3.308073712	Downregulated	BTG3	0.574573184	4.877463086	5.690818937	4.064107234	-0.882198353	-0.899035062	FALSE	TRUE	FALSE	TRUE	Transgressive Down (Underdominance)
ENSSSCG00000028567	BTNL9	13.39332634	3.675005635	0.000272135	-1.865695943	Downregulated	BTNL9	13.83425764	3.675005635	0.028468403	-1.912426863	Downregulated	BTNL9	3.675005635	13.61379199	13.83425764	13.39332634	-0.730052756	-0.734354692	FALSE	TRUE	FALSE	TRUE	Transgressive Down (Underdominance)
ENSSSCG00000002035	C14orf119	1.767912744	0.707193394	0.006750623	-1.321870367	Downregulated	C14orf119	2.667970287	0.707193394	0.002286568	-1.915565895	Downregulated	C14orf119	0.707193394	2.217941515	2.667970287	1.767912744	-0.681148764	-0.734932058	FALSE	TRUE	FALSE	TRUE	Transgressive Down (Underdominance)
ENSSSCG00000008737	C1QTNF7	1.053671799	0.458600278	0.020350199	-1.200116428	Downregulated	C1QTNF7	2.549959981	0.458600278	0.00335137	-2.475165472	Downregulated	C1QTNF7	0.458600278	1.80181589	2.549959981	1.053671799	-0.745478836	-0.820153931	FALSE	TRUE	FALSE	TRUE	Transgressive Down (Underdominance)
ENSSSCG00000032323	C5orf15	9.752751552	4.42755814	0.000144839	-1.139298053	Downregulated	C5orf15	11.46749257	4.42755814	1.11E-05	-1.372966816	Downregulated	C5orf15	4.42755814	10.61012206	11.46749257	9.752751552	-0.582704316	-0.613903553	FALSE	TRUE	FALSE	TRUE	Transgressive Down (Underdominance)
ENSSSCG00000031105	C9orf85	0.441131043	0.113167478	0.000441613	-1.962747874	Downregulated	C9orf85	0.306566666	0.113167478	0.004960746	-1.437741422	Downregulated	C9orf85	0.113167478	0.373848854	0.441131043	0.306566666	-0.697290826	-0.743460635	FALSE	TRUE	FALSE	TRUE	Transgressive Down (Underdominance)
ENSSSCG00000003147	CA11	1.518583411	0.589066022	0.000895709	-1.366224909	Downregulated	CA11	1.495019179	0.589066022	0.006591804	-1.343662748	Downregulated	CA11	0.589066022	1.506801295	1.518583411	1.495019179	-0.609061909	-0.61209505	FALSE	TRUE	FALSE	TRUE	Transgressive Down (Underdominance)
ENSSSCG00000023186	CA4	10.63999524	1.832213165	0.000128354	-2.53783824	Downregulated	CA4	8.92318135	1.832213165	0.00194274	-2.283970801	Downregulated	CA4	1.832213165	9.781588294	10.63999524	8.92318135	-0.812687561	-0.827799438	FALSE	TRUE	FALSE	TRUE	Transgressive Down (Underdominance)
ENSSSCG00000003705	CABLES1	0.337719904	0.11952917	0.018791858	-1.498464472	Downregulated	CABLES1	0.377861272	0.11952917	0.020874628	-1.660493924	Downregulated	CABLES1	0.11952917	0.357790588	0.377861272	0.337719904	-0.665924219	-0.68366917	FALSE	TRUE	FALSE	TRUE	Transgressive Down (Underdominance)
ENSSSCG00000003711	CABYR	0.042926965	0.013149242	0.018389149	-1.706904539	Downregulated	CABYR	0.046730752	0.013149242	0.02259105	-1.829392604	Downregulated	CABYR	0.013149242	0.044828858	0.046730752	0.042926965	-0.706679079	-0.718616937	FALSE	TRUE	FALSE	TRUE	Transgressive Down (Underdominance)
ENSSSCG00000006415	CADM3	0.500413442	0.120493787	0.010508651	-2.054161788	Downregulated	CADM3	0.398214373	0.120493787	0.004938142	-1.724586539	Downregulated	CADM3	0.120493787	0.449313908	0.500413442	0.398214373	-0.73182716	-0.759211531	FALSE	TRUE	FALSE	TRUE	Transgressive Down (Underdominance)
ENSSSCG00000016031	CALCRL	5.829200114	2.143531578	1.45E-06	-1.443308259	Downregulated	CALCRL	9.31226825	2.143531578	0.000354608	-2.119142946	Downregulated	CALCRL	2.143531578	7.570734182	9.31226825	5.829200114	-0.716866089	-0.769816384	FALSE	TRUE	FALSE	TRUE	Transgressive Down (Underdominance)
ENSSSCG00000031898	CALHM5	1.458276946	0.408672881	0.000424516	-1.835246316	Downregulated	CALHM5	1.587830292	0.408672881	0.013172715	-1.958038309	Downregulated	CALHM5	0.408672881	1.523053619	1.587830292	1.458276946	-0.731675316	-0.742621814	FALSE	TRUE	FALSE	TRUE	Transgressive Down (Underdominance)
ENSSSCG00000013746	CALR	61.12256195	17.84718274	5.66E-07	-1.776008659	Downregulated	CALR	80.89173796	17.84718274	2.32E-06	-2.180296001	Downregulated	CALR	17.84718274	71.00714996	80.89173796	61.12256195	-0.74865654	-0.779369523	FALSE	TRUE	FALSE	TRUE	Transgressive Down (Underdominance)
ENSSSCG00000015619	CAMK1G	0.197947847	0.038138664	0.013148271	-2.375794179	Downregulated	CAMK1G	0.103122716	0.038138664	0.034925982	-1.435035967	Downregulated	CAMK1G	0.038138664	0.150535281	0.197947847	0.103122716	-0.746646346	-0.807329738	FALSE	TRUE	FALSE	TRUE	Transgressive Down (Underdominance)
ENSSSCG00000003672	CAP1	17.6958608	6.305581959	4.49E-05	-1.48871051	Downregulated	CAP1	23.46924461	6.305581959	0.000217463	-1.896069976	Downregulated	CAP1	6.305581959	20.58255271	23.46924461	17.6958608	-0.693644319	-0.731325739	FALSE	TRUE	FALSE	TRUE	Transgressive Down (Underdominance)
ENSSSCG00000008239	CAPG	0.50208098	0.157892678	4.11E-05	-1.668975801	Downregulated	CAPG	0.593627265	0.157892678	0.019872557	-1.910613084	Downregulated	CAPG	0.157892678	0.547854122	0.593627265	0.50208098	-0.711797955	-0.734020508	FALSE	TRUE	FALSE	TRUE	Transgressive Down (Underdominance)
ENSSSCG00000006775	CAPZA1	11.60107877	5.006756919	3.63E-06	-1.212310648	Downregulated	CAPZA1	13.8939354	5.006756919	0.000398788	-1.472506977	Downregulated	CAPZA1	5.006756919	12.74750709	13.8939354	11.60107877	-0.607236389	-0.639644437	FALSE	TRUE	FALSE	TRUE	Transgressive Down (Underdominance)
ENSSSCG00000001100	CARMIL1	0.364351648	0.179638604	0.027228584	-1.020234098	Downregulated	CARMIL1	0.77033252	0.179638604	0.008828504	-2.100383911	Downregulated	CARMIL1	0.179638604	0.567342084	0.77033252	0.364351648	-0.683368096	-0.766803815	FALSE	TRUE	FALSE	TRUE	Transgressive Down (Underdominance)
ENSSSCG00000034012	CASP3	1.321794241	0.625722956	0.001690883	-1.078901675	Downregulated	CASP3	1.577009904	0.625722956	1.90E-05	-1.333595781	Downregulated	CASP3	0.625722956	1.449402073	1.577009904	1.321794241	-0.568288905	-0.603221924	FALSE	TRUE	FALSE	TRUE	Transgressive Down (Underdominance)
ENSSSCG00000032408	CASP7	4.194111162	1.768080393	0.001940528	-1.246181225	Downregulated	CASP7	8.634101011	1.768080393	0.000861412	-2.287862097	Downregulated	CASP7	1.768080393	6.414106086	8.634101011	4.194111162	-0.724345003	-0.795221252	FALSE	TRUE	FALSE	TRUE	Transgressive Down (Underdominance)
ENSSSCG00000016635	CAV2	30.28040268	6.998582974	3.80E-06	-2.113249641	Downregulated	CAV2	45.42310386	6.998582974	0.000412918	-2.698291542	Downregulated	CAV2	6.998582974	37.85175327	45.42310386	30.28040268	-0.815105448	-0.845924598	FALSE	TRUE	FALSE	TRUE	Transgressive Down (Underdominance)
ENSSSCG00000026618	CAVIN2	8.295399248	3.033692328	1.78E-06	-1.451236641	Downregulated	CAVIN2	13.99367227	3.033692328	0.001206733	-2.205627927	Downregulated	CAVIN2	3.033692328	11.14453576	13.99367227	8.295399248	-0.727786568	-0.783209706	FALSE	TRUE	FALSE	TRUE	Transgressive Down (Underdominance)
ENSSSCG00000022486	CBLB	0.600087472	0.204616457	3.98E-05	-1.552250624	Downregulated	CBLB	1.060302699	0.204616457	0.0051713	-2.373482097	Downregulated	CBLB	0.204616457	0.830195086	1.060302699	0.600087472	-0.753532078	-0.807020714	FALSE	TRUE	FALSE	TRUE	Transgressive Down (Underdominance)
ENSSSCG00000015412	CCDC146	0.91821265	0.123339444	2.27E-05	-2.896194063	Downregulated	CCDC146	1.328322808	0.123339444	0.005015462	-3.428899641	Downregulated	CCDC146	0.123339444	1.123267729	1.328322808	0.91821265	-0.890195863	-0.907146483	FALSE	TRUE	FALSE	TRUE	Transgressive Down (Underdominance)
ENSSSCG00000025107	CCDC58	11.58062276	4.090337934	2.52E-05	-1.501420892	Downregulated	CCDC58	10.46254966	4.090337934	0.000454487	-1.354942525	Downregulated	CCDC58	4.090337934	11.02158621	11.58062276	10.46254966	-0.628879378	-0.646794648	FALSE	TRUE	FALSE	TRUE	Transgressive Down (Underdominance)
ENSSSCG00000004534	CCDC68	2.95751785	0.804346954	0.000144404	-1.878497031	Downregulated	CCDC68	3.278492339	0.804346954	0.001636146	-2.027142679	Downregulated	CCDC68	0.804346954	3.118005094	3.278492339	2.95751785	-0.742031546	-0.754659499	FALSE	TRUE	FALSE	TRUE	Transgressive Down (Underdominance)
ENSSSCG00000008396	CCDC85A	2.812170594	0.674394615	7.54E-06	-2.060019193	Downregulated	CCDC85A	4.253851565	0.674394615	0.000820107	-2.657104771	Downregulated	CCDC85A	0.674394615	3.53301108	4.253851565	2.812170594	-0.80911619	-0.841462589	FALSE	TRUE	FALSE	TRUE	Transgressive Down (Underdominance)
ENSSSCG00000023501	CCKAR	0.094113191	0.012056282	0.006402141	-2.964611868	Downregulated	CCKAR	0.083644908	0.012056282	0.0073401	-2.794492638	Downregulated	CCKAR	0.012056282	0.08887905	0.094113191	0.083644908	-0.864351811	-0.871895938	FALSE	TRUE	FALSE	TRUE	Transgressive Down (Underdominance)
ENSSSCG00000034722	CCL14	28.80650773	4.1745119	9.87E-09	-2.786715343	Downregulated	CCL14	18.84972889	4.1745119	0.000324628	-2.174864347	Downregulated	CCL14	4.1745119	23.82811831	28.80650773	18.84972889	-0.82480732	-0.855084416	FALSE	TRUE	FALSE	TRUE	Transgressive Down (Underdominance)
ENSSSCG00000010966	CCL19	3.201032713	1.07198898	2.49E-05	-1.578247346	Downregulated	CCL19	3.56390433	1.07198898	0.042961138	-1.733168535	Downregulated	CCL19	1.07198898	3.382468522	3.56390433	3.201032713	-0.683074958	-0.699209384	FALSE	TRUE	FALSE	TRUE	Transgressive Down (Underdominance)
ENSSSCG00000017723	CCL2	10.92237874	1.584173106	0.000762576	-2.785485193	Downregulated	CCL2	25.32657214	1.584173106	0.044465693	-3.998849931	Downregulated	CCL2	1.584173106	18.12447544	25.32657214	10.92237874	-0.912594816	-0.937450157	FALSE	TRUE	FALSE	TRUE	Transgressive Down (Underdominance)
ENSSSCG00000032343	CCL4	0.925534226	0.09355883	0.005715201	-3.306340617	Downregulated	CCL4	1.160613851	0.09355883	0.003104331	-3.632870421	Downregulated	CCL4	0.09355883	1.043074038	1.160613851	0.925534226	-0.910304708	-0.919388494	FALSE	TRUE	FALSE	TRUE	Transgressive Down (Underdominance)
ENSSSCG00000017705	CCL5	2.901105255	0.463869811	0.035479327	-2.644810775	Downregulated	CCL5	1.288330028	0.463869811	0.017722702	-1.473710348	Downregulated	CCL5	0.463869811	2.094717641	2.901105255	1.288330028	-0.778552583	-0.840105832	FALSE	TRUE	FALSE	TRUE	Transgressive Down (Underdominance)
ENSSSCG00000004192	CCN2	14.52007184	5.950414323	0.003516996	-1.28698656	Downregulated	CCN2	29.39682832	5.950414323	0.03553945	-2.304598478	Downregulated	CCN2	5.950414323	21.95845008	29.39682832	14.52007184	-0.72901483	-0.797583118	FALSE	TRUE	FALSE	TRUE	Transgressive Down (Underdominance)
ENSSSCG00000006002	CCN3	3.317928503	0.680939505	0.000100438	-2.284684259	Downregulated	CCN3	6.339044096	0.680939505	0.00649216	-3.218666764	Downregulated	CCN3	0.680939505	4.8284863	6.339044096	3.317928503	-0.858974539	-0.892580096	FALSE	TRUE	FALSE	TRUE	Transgressive Down (Underdominance)
ENSSSCG00000004588	CCNB2	0.284555454	0.072085287	0.005541876	-1.980933107	Downregulated	CCNB2	0.401033469	0.072085287	0.016252773	-2.47594592	Downregulated	CCNB2	0.072085287	0.342794462	0.401033469	0.284555454	-0.789712803	-0.820251196	FALSE	TRUE	FALSE	TRUE	Transgressive Down (Underdominance)
ENSSSCG00000004353	CCNC	5.470600991	2.638477083	0.000459277	-1.051993881	Downregulated	CCNC	5.855550142	2.638477083	1.23E-05	-1.150099269	Downregulated	CCNC	2.638477083	5.663075566	5.855550142	5.470600991	-0.53409114	-0.549405774	FALSE	TRUE	FALSE	TRUE	Transgressive Down (Underdominance)
ENSSSCG00000037900	CCND1	2.761564244	0.812797711	0.000355876	-1.764517446	Downregulated	CCND1	3.200859506	0.812797711	0.004986424	-1.977491111	Downregulated	CCND1	0.812797711	2.981211875	3.200859506	2.761564244	-0.727359965	-0.74606892	FALSE	TRUE	FALSE	TRUE	Transgressive Down (Underdominance)
ENSSSCG00000038694	CCND2	1.192390371	0.465903055	0.000481997	-1.355754936	Downregulated	CCND2	1.118863591	0.465903055	0.018006966	-1.263932463	Downregulated	CCND2	0.465903055	1.155626981	1.192390371	1.118863591	-0.596839584	-0.609269694	FALSE	TRUE	FALSE	TRUE	Transgressive Down (Underdominance)
ENSSSCG00000010502	CCNJ	0.721977192	0.257623968	0.000410582	-1.48668644	Downregulated	CCNJ	0.558934418	0.257623968	0.000245922	-1.117412196	Downregulated	CCNJ	0.257623968	0.640455805	0.721977192	0.558934418	-0.597749031	-0.643168827	FALSE	TRUE	FALSE	TRUE	Transgressive Down (Underdominance)
ENSSSCG00000029352	CCNL1	17.34813175	6.73294649	2.91E-05	-1.365470401	Downregulated	CCNL1	26.31751002	6.73294649	5.27E-05	-1.966713093	Downregulated	CCNL1	6.73294649	21.83282088	26.31751002	17.34813175	-0.691613533	-0.74416476	FALSE	TRUE	FALSE	TRUE	Transgressive Down (Underdominance)
ENSSSCG00000004414	CD164	52.74408926	25.83454645	0.00046846	-1.029707872	Downregulated	CD164	74.7279302	25.83454645	2.58E-07	-1.532346007	Downregulated	CD164	25.83454645	63.73600973	74.7279302	52.74408926	-0.594663259	-0.654285267	FALSE	TRUE	FALSE	TRUE	Transgressive Down (Underdominance)
ENSSSCG00000006736	CD2	0.339012254	0.076170109	0.03708586	-2.154040554	Downregulated	CD2	0.273831806	0.076170109	0.046605257	-1.845993161	Downregulated	CD2	0.076170109	0.30642203	0.339012254	0.273831806	-0.751420911	-0.775317534	FALSE	TRUE	FALSE	TRUE	Transgressive Down (Underdominance)
ENSSSCG00000027820	CD200	0.65209285	0.142071142	0.022751647	-2.198463861	Downregulated	CD200	0.595528866	0.142071142	0.005574707	-2.067557899	Downregulated	CD200	0.142071142	0.623810858	0.65209285	0.595528866	-0.772252855	-0.782130502	FALSE	TRUE	FALSE	TRUE	Transgressive Down (Underdominance)
ENSSSCG00000006309	CD247	1.868842535	0.563355667	0.000173644	-1.730027073	Downregulated	CD247	1.819470613	0.563355667	0.004198383	-1.691400808	Downregulated	CD247	0.563355667	1.844156574	1.868842535	1.819470613	-0.694518527	-0.6985537	FALSE	TRUE	FALSE	TRUE	Transgressive Down (Underdominance)
ENSSSCG00000005211	CD274	0.263631407	0.074786025	0.008494629	-1.81768164	Downregulated	CD274	0.259205913	0.074786025	0.019830767	-1.793258015	Downregulated	CD274	0.074786025	0.26141866	0.263631407	0.259205913	-0.713922391	-0.716323537	FALSE	TRUE	FALSE	TRUE	Transgressive Down (Underdominance)
ENSSSCG00000039946	CD34	8.807859682	3.50691487	9.12E-05	-1.328589076	Downregulated	CD34	9.230477653	3.50691487	0.000685263	-1.396202896	Downregulated	CD34	3.50691487	9.019168668	9.230477653	8.807859682	-0.611170941	-0.620072221	FALSE	TRUE	FALSE	TRUE	Transgressive Down (Underdominance)
ENSSSCG00000013297	CD44	2.977043921	0.571764738	0.00281313	-2.380386952	Downregulated	CD44	7.346862014	0.571764738	0.000908652	-3.683634625	Downregulated	CD44	0.571764738	5.161952967	7.346862014	2.977043921	-0.889234803	-0.922175653	FALSE	TRUE	FALSE	TRUE	Transgressive Down (Underdominance)
ENSSSCG00000011942	CD47	2.451714244	1.003242181	3.53E-07	-1.289120925	Downregulated	CD47	3.236669525	1.003242181	0.000483649	-1.689840156	Downregulated	CD47	1.003242181	2.844191885	3.236669525	2.451714244	-0.647266351	-0.690038735	FALSE	TRUE	FALSE	TRUE	Transgressive Down (Underdominance)
ENSSSCG00000000653	CD69	0.383497058	0.036376722	0.001198941	-3.398128045	Downregulated	CD69	0.252432963	0.036376722	0.00107571	-2.794812846	Downregulated	CD69	0.036376722	0.317965011	0.383497058	0.252432963	-0.885595203	-0.905144716	FALSE	TRUE	FALSE	TRUE	Transgressive Down (Underdominance)
ENSSSCG00000011899	CD80	0.512816619	0.243392085	0.023403294	-1.075160762	Downregulated	CD80	0.76859708	0.243392085	0.000421424	-1.658945241	Downregulated	CD80	0.243392085	0.640706849	0.76859708	0.512816619	-0.620119427	-0.683329417	FALSE	TRUE	FALSE	TRUE	Transgressive Down (Underdominance)
ENSSSCG00000007116	CD93	5.239513525	2.40891682	0.010653465	-1.121048289	Downregulated	CD93	7.211501783	2.40891682	0.036113659	-1.581915151	Downregulated	CD93	2.40891682	6.225507654	7.211501783	5.239513525	-0.613056966	-0.665961835	FALSE	TRUE	FALSE	TRUE	Transgressive Down (Underdominance)
ENSSSCG00000021359	CDC42EP3	6.902059145	2.785813866	0.024356607	-1.308927969	Downregulated	CDC42EP3	6.342827753	2.785813866	0.020496645	-1.187027297	Downregulated	CDC42EP3	2.785813866	6.622443449	6.902059145	6.342827753	-0.579337462	-0.596379311	FALSE	TRUE	FALSE	TRUE	Transgressive Down (Underdominance)
ENSSSCG00000017245	CDC42EP4	5.503568831	1.753219185	6.16E-06	-1.650361078	Downregulated	CDC42EP4	7.097068598	1.753219185	0.000447098	-2.01721688	Downregulated	CDC42EP4	1.753219185	6.300318715	7.097068598	5.503568831	-0.721725318	-0.752965727	FALSE	TRUE	FALSE	TRUE	Transgressive Down (Underdominance)
ENSSSCG00000039922	CDC42EP5	6.330436041	2.95128767	0.001001894	-1.100960325	Downregulated	CDC42EP5	6.630372497	2.95128767	0.016449538	-1.167745373	Downregulated	CDC42EP5	2.95128767	6.480404269	6.630372497	6.330436041	-0.544582784	-0.55488358	FALSE	TRUE	FALSE	TRUE	Transgressive Down (Underdominance)
ENSSSCG00000031881	CDC42SE1	4.811037369	2.031848934	9.35E-05	-1.243554862	Downregulated	CDC42SE1	5.87325234	2.031848934	0.002298687	-1.53136648	Downregulated	CDC42SE1	2.031848934	5.342144854	5.87325234	4.811037369	-0.619656713	-0.654050462	FALSE	TRUE	FALSE	TRUE	Transgressive Down (Underdominance)
ENSSSCG00000000683	CDCA3	0.830201149	0.323446688	0.004305732	-1.359932988	Downregulated	CDCA3	0.901671	0.323446688	0.005514419	-1.479073182	Downregulated	CDCA3	0.323446688	0.865936075	0.901671	0.830201149	-0.626477407	-0.641280813	FALSE	TRUE	FALSE	TRUE	Transgressive Down (Underdominance)
ENSSSCG00000002795	CDH11	1.199324094	0.532969194	0.000401213	-1.170097521	Downregulated	CDH11	1.511018296	0.532969194	0.000414945	-1.503397078	Downregulated	CDH11	0.532969194	1.355171195	1.511018296	1.199324094	-0.606714491	-0.647278133	FALSE	TRUE	FALSE	TRUE	Transgressive Down (Underdominance)
ENSSSCG00000004903	CDH20	0.281890748	0.0591151	0.013636033	-2.253537537	Downregulated	CDH20	0.195780701	0.0591151	0.016061036	-1.727639969	Downregulated	CDH20	0.0591151	0.238835724	0.281890748	0.195780701	-0.752486359	-0.790290741	FALSE	TRUE	FALSE	TRUE	Transgressive Down (Underdominance)
ENSSSCG00000035772	CDH5	16.82333138	6.620744793	0.000369729	-1.345397992	Downregulated	CDH5	31.55286065	6.620744793	0.000645753	-2.252705384	Downregulated	CDH5	6.620744793	24.18809602	31.55286065	16.82333138	-0.726280862	-0.790169745	FALSE	TRUE	FALSE	TRUE	Transgressive Down (Underdominance)
ENSSSCG00000015307	CDK14	1.408513338	0.58599566	0.000239749	-1.26521134	Downregulated	CDK14	1.373477697	0.58599566	0.00240379	-1.228871598	Downregulated	CDK14	0.58599566	1.390995518	1.408513338	1.373477697	-0.578722107	-0.583961583	FALSE	TRUE	FALSE	TRUE	Transgressive Down (Underdominance)
ENSSSCG00000037597	CDK2	0.681821087	0.293366854	4.57E-05	-1.216687341	Downregulated	CDK2	0.810296211	0.293366854	0.002160553	-1.465743517	Downregulated	CDK2	0.293366854	0.746058649	0.810296211	0.681821087	-0.606777759	-0.637951097	FALSE	TRUE	FALSE	TRUE	Transgressive Down (Underdominance)
ENSSSCG00000032340	CDR2	1.146033901	0.318969573	0.000139063	-1.845159008	Downregulated	CDR2	1.278180045	0.318969573	0.003054704	-2.002600355	Downregulated	CDR2	0.318969573	1.212106973	1.278180045	1.146033901	-0.736847011	-0.750450201	FALSE	TRUE	FALSE	TRUE	Transgressive Down (Underdominance)
ENSSSCG00000016946	CENPK	1.118642693	0.508957123	0.003609186	-1.13613327	Downregulated	CENPK	1.082875994	0.508957123	1.18E-05	-1.089252015	Downregulated	CENPK	0.508957123	1.100759343	1.118642693	1.082875994	-0.537630886	-0.545022619	FALSE	TRUE	FALSE	TRUE	Transgressive Down (Underdominance)
ENSSSCG00000006644	CERS2	5.897426494	2.482031791	9.40E-07	-1.248563938	Downregulated	CERS2	7.597105187	2.482031791	9.97E-05	-1.613928202	Downregulated	CERS2	2.482031791	6.747265841	7.597105187	5.897426494	-0.632142582	-0.673292428	FALSE	TRUE	FALSE	TRUE	Transgressive Down (Underdominance)
ENSSSCG00000014151	CETN3	1.493598568	0.714838976	0.002616242	-1.063102247	Downregulated	CETN3	1.587553058	0.714838976	0.000734259	-1.151114606	Downregulated	CETN3	0.714838976	1.540575813	1.587553058	1.493598568	-0.535992342	-0.549722781	FALSE	TRUE	FALSE	TRUE	Transgressive Down (Underdominance)
ENSSSCG00000015302	CFAP69	0.126768826	0.04633508	0.004582096	-1.452023238	Downregulated	CFAP69	0.15637616	0.04633508	0.001466254	-1.754843811	Downregulated	CFAP69	0.04633508	0.141572493	0.15637616	0.126768826	-0.672711278	-0.70369473	FALSE	TRUE	FALSE	TRUE	Transgressive Down (Underdominance)
ENSSSCG00000017373	CFAP97D1	0.745322105	0.079885923	0.003412262	-3.221850844	Downregulated	CFAP97D1	2.573559571	0.079885923	0.029621466	-5.009680067	Downregulated	CFAP97D1	0.079885923	1.659440838	2.573559571	0.745322105	-0.951859734	-0.968958977	FALSE	TRUE	FALSE	TRUE	Transgressive Down (Underdominance)
ENSSSCG00000012974	CFL1	46.76115627	8.06139393	0.00538346	-2.536209376	Downregulated	CFL1	45.77492511	8.06139393	4.28E-05	-2.505456298	Downregulated	CFL1	8.06139393	46.26804069	46.76115627	45.77492511	-0.825767553	-0.827604906	FALSE	TRUE	FALSE	TRUE	Transgressive Down (Underdominance)
ENSSSCG00000021383	CGAS	0.068293589	0.011481921	0.000694606	-2.572386067	Downregulated	CGAS	0.105141372	0.011481921	0.013464274	-3.194894483	Downregulated	CGAS	0.011481921	0.08671748	0.105141372	0.068293589	-0.867593923	-0.890795401	FALSE	TRUE	FALSE	TRUE	Transgressive Down (Underdominance)
ENSSSCG00000037577	CHAC2	7.545171363	2.1778407	0.000330686	-1.792655236	Downregulated	CHAC2	8.027659796	2.1778407	0.000243555	-1.882081048	Downregulated	CHAC2	2.1778407	7.78641558	8.027659796	7.545171363	-0.720302535	-0.728707898	FALSE	TRUE	FALSE	TRUE	Transgressive Down (Underdominance)
ENSSSCG00000012018	CHODL	0.891563211	0.287329225	0.002591396	-1.633632346	Downregulated	CHODL	0.822686378	0.287329225	0.002359491	-1.517637814	Downregulated	CHODL	0.287329225	0.857124794	0.891563211	0.822686378	-0.664775506	-0.677724225	FALSE	TRUE	FALSE	TRUE	Transgressive Down (Underdominance)
ENSSSCG00000005933	CHRAC1	5.057679792	1.946429829	0.000427039	-1.377645366	Downregulated	CHRAC1	5.056053896	1.946429829	0.001429792	-1.377181507	Downregulated	CHRAC1	1.946429829	5.056866844	5.057679792	5.056053896	-0.615091738	-0.615153606	FALSE	TRUE	FALSE	TRUE	Transgressive Down (Underdominance)
ENSSSCG00000012576	CHRDL1	5.897224289	2.467666355	0.001419848	-1.25688872	Downregulated	CHRDL1	6.195231756	2.467666355	0.004439654	-1.328010907	Downregulated	CHRDL1	2.467666355	6.046228022	6.195231756	5.897224289	-0.591866806	-0.601682963	FALSE	TRUE	FALSE	TRUE	Transgressive Down (Underdominance)
ENSSSCG00000014843	CHRDL2	0.880331	0.244973937	0.039328807	-1.845417807	Downregulated	CHRDL2	0.63601382	0.244973937	0.016043562	-1.37642985	Downregulated	CHRDL2	0.244973937	0.75817241	0.880331	0.63601382	-0.67688888	-0.721725196	FALSE	TRUE	FALSE	TRUE	Transgressive Down (Underdominance)
ENSSSCG00000024428	CHRNA9	1.947654621	0.638253876	0.010512679	-1.609535567	Downregulated	CHRNA9	2.108716511	0.638253876	0.002549526	-1.724162858	Downregulated	CHRNA9	0.638253876	2.028185566	2.108716511	1.947654621	-0.685307949	-0.697325898	FALSE	TRUE	FALSE	TRUE	Transgressive Down (Underdominance)
ENSSSCG00000022031	CHST2	0.776671041	0.317113477	0.043826485	-1.292304486	Downregulated	CHST2	2.869629688	0.317113477	0.043232462	-3.177793481	Downregulated	CHST2	0.317113477	1.823150365	2.869629688	0.776671041	-0.826062906	-0.889493241	FALSE	TRUE	FALSE	TRUE	Transgressive Down (Underdominance)
ENSSSCG00000012265	CHST7	2.689056909	1.129386502	0.000193854	-1.251560994	Downregulated	CHST7	3.311693088	1.129386502	0.001103377	-1.552029683	Downregulated	CHST7	1.129386502	3.000374999	3.311693088	2.689056909	-0.623584885	-0.658970058	FALSE	TRUE	FALSE	TRUE	Transgressive Down (Underdominance)
ENSSSCG00000004825	CHSY1	3.57871689	0.947317726	2.10E-05	-1.917522133	Downregulated	CHSY1	4.351069498	0.947317726	7.54E-05	-2.199449776	Downregulated	CHSY1	0.947317726	3.964893194	4.351069498	3.57871689	-0.761073583	-0.782279339	FALSE	TRUE	FALSE	TRUE	Transgressive Down (Underdominance)
ENSSSCG00000027516	CIR1	32.35671854	13.21360614	0.000388973	-1.292041056	Downregulated	CIR1	27.47806087	13.21360614	0.007533214	-1.056255949	Downregulated	CIR1	13.21360614	29.9173897	32.35671854	27.47806087	-0.558330246	-0.591627126	FALSE	TRUE	FALSE	TRUE	Transgressive Down (Underdominance)
ENSSSCG00000009378	CKAP2	0.574383653	0.213266994	0.000288535	-1.429353988	Downregulated	CKAP2	0.752751109	0.213266994	0.003097197	-1.819512225	Downregulated	CKAP2	0.213266994	0.663567381	0.752751109	0.574383653	-0.678605369	-0.716683255	FALSE	TRUE	FALSE	TRUE	Transgressive Down (Underdominance)
ENSSSCG00000021161	CKS2	11.17445848	3.137933637	0.000407229	-1.832318172	Downregulated	CKS2	21.14754943	3.137933637	0.013967932	-2.752603747	Downregulated	CKS2	3.137933637	16.16100395	21.14754943	11.17445848	-0.805833001	-0.851617151	FALSE	TRUE	FALSE	TRUE	Transgressive Down (Underdominance)
ENSSSCG00000009500	CLDN10	0.566969775	0.191027771	0.007580699	-1.569489438	Downregulated	CLDN10	0.626100194	0.191027771	0.0124843	-1.712611159	Downregulated	CLDN10	0.191027771	0.596534985	0.626100194	0.566969775	-0.679771051	-0.69489265	FALSE	TRUE	FALSE	TRUE	Transgressive Down (Underdominance)
ENSSSCG00000038901	CLDN15	0.637834735	0.156855375	0.000150817	-2.023747696	Downregulated	CLDN15	0.3513549	0.156855375	0.045601558	-1.163494047	Downregulated	CLDN15	0.156855375	0.494594818	0.637834735	0.3513549	-0.682860859	-0.754081478	FALSE	TRUE	FALSE	TRUE	Transgressive Down (Underdominance)
ENSSSCG00000023760	CLEC14A	6.896463189	1.826128467	2.77E-05	-1.917068412	Downregulated	CLEC14A	9.226266292	1.826128467	0.000892762	-2.336958671	Downregulated	CLEC14A	1.826128467	8.061364741	9.226266292	6.896463189	-0.773471549	-0.802072864	FALSE	TRUE	FALSE	TRUE	Transgressive Down (Underdominance)
ENSSSCG00000000649	CLEC1A	0.727427067	0.193926255	0.0067602	-1.907294472	Downregulated	CLEC1A	1.207122914	0.193926255	0.005223377	-2.637992542	Downregulated	CLEC1A	0.193926255	0.967274991	1.207122914	0.727427067	-0.7995128	-0.839348377	FALSE	TRUE	FALSE	TRUE	Transgressive Down (Underdominance)
ENSSSCG00000000656	CLEC2B	3.555045478	0.905332442	8.35E-07	-1.973348457	Downregulated	CLEC2B	9.432214763	0.905332442	0.001698997	-3.381077009	Downregulated	CLEC2B	0.905332442	6.493630121	9.432214763	3.555045478	-0.860581458	-0.904016982	FALSE	TRUE	FALSE	TRUE	Transgressive Down (Underdominance)
ENSSSCG00000011299	CLEC3B	34.084164	12.41453172	0.000186274	-1.457071754	Downregulated	CLEC3B	34.58518336	12.41453172	0.022975495	-1.478124261	Downregulated	CLEC3B	12.41453172	34.33467368	34.58518336	34.084164	-0.638425813	-0.641044791	FALSE	TRUE	FALSE	TRUE	Transgressive Down (Underdominance)
ENSSSCG00000039998	CLIC2	10.6652144	1.671504151	2.13E-05	-2.673694125	Downregulated	CLIC2	21.75675351	1.671504151	0.000112324	-3.702244454	Downregulated	CLIC2	1.671504151	16.21098395	21.75675351	10.6652144	-0.896890642	-0.92317309	FALSE	TRUE	FALSE	TRUE	Transgressive Down (Underdominance)
ENSSSCG00000038994	CLIC4	17.11169431	5.117418315	2.67E-06	-1.741494541	Downregulated	CLIC4	35.53824904	5.117418315	0.000373176	-2.795884528	Downregulated	CLIC4	5.117418315	26.32497168	35.53824904	17.11169431	-0.805605933	-0.85600252	FALSE	TRUE	FALSE	TRUE	Transgressive Down (Underdominance)
ENSSSCG00000002921	CLIP3	0.763954863	0.255001167	0.00064935	-1.582983551	Downregulated	CLIP3	0.861239441	0.255001167	0.010580219	-1.755910539	Downregulated	CLIP3	0.255001167	0.812597152	0.861239441	0.763954863	-0.686189932	-0.703913737	FALSE	TRUE	FALSE	TRUE	Transgressive Down (Underdominance)
ENSSSCG00000014881	CLNS1A	0.950193432	0.27865644	1.59E-05	-1.769733738	Downregulated	CLNS1A	0.785768697	0.27865644	0.001609222	-1.4956172	Downregulated	CLNS1A	0.27865644	0.867981065	0.950193432	0.785768697	-0.678960231	-0.706737143	FALSE	TRUE	FALSE	TRUE	Transgressive Down (Underdominance)
ENSSSCG00000009668	CLU	31.22175528	9.838348795	1.41E-06	-1.666063539	Downregulated	CLU	36.48658996	9.838348795	0.004707735	-1.890878214	Downregulated	CLU	9.838348795	33.85417262	36.48658996	31.22175528	-0.709390364	-0.730357131	FALSE	TRUE	FALSE	TRUE	Transgressive Down (Underdominance)
ENSSSCG00000002689	CMIP	2.819435431	1.236364475	0.000868647	-1.189302198	Downregulated	CMIP	4.605914544	1.236364475	0.002837928	-1.897383538	Downregulated	CMIP	1.236364475	3.712674988	4.605914544	2.819435431	-0.666988228	-0.731570253	FALSE	TRUE	FALSE	TRUE	Transgressive Down (Underdominance)
ENSSSCG00000008647	CMPK2	1.326286351	0.572111594	0.01033687	-1.213023807	Downregulated	CMPK2	2.142265439	0.572111594	0.005360692	-1.904768764	Downregulated	CMPK2	0.572111594	1.734275895	2.142265439	1.326286351	-0.670115006	-0.732940847	FALSE	TRUE	FALSE	TRUE	Transgressive Down (Underdominance)
ENSSSCG00000038151	CMTM3	2.312432299	0.553459199	0.008623162	-2.062862259	Downregulated	CMTM3	2.25012843	0.553459199	0.000829193	-2.023458478	Downregulated	CMTM3	0.553459199	2.281280364	2.312432299	2.25012843	-0.757390978	-0.760659286	FALSE	TRUE	FALSE	TRUE	Transgressive Down (Underdominance)
ENSSSCG00000022618	CMTM8	0.559104383	0.121582016	5.88E-06	-2.20118781	Downregulated	CMTM8	0.539755246	0.121582016	0.006343108	-2.150375518	Downregulated	CMTM8	0.121582016	0.549429815	0.559104383	0.539755246	-0.77871238	-0.782541472	FALSE	TRUE	FALSE	TRUE	Transgressive Down (Underdominance)
ENSSSCG00000035034	CNIH4	2.947779381	1.341090377	0.000918822	-1.136222089	Downregulated	CNIH4	2.922127243	1.341090377	0.002659789	-1.123612537	Downregulated	CNIH4	1.341090377	2.934953312	2.947779381	2.922127243	-0.54306245	-0.545050628	FALSE	TRUE	FALSE	TRUE	Transgressive Down (Underdominance)
ENSSSCG00000012164	CNKSR2	5.060681967	2.462374702	0.000900557	-1.039281497	Downregulated	CNKSR2	5.705951376	2.462374702	0.001311658	-1.212417138	Downregulated	CNKSR2	2.462374702	5.383316671	5.705951376	5.060681967	-0.542591519	-0.568455015	FALSE	TRUE	FALSE	TRUE	Transgressive Down (Underdominance)
ENSSSCG00000039542	CNN2	1.232738864	0.351606173	0.004072189	-1.809834915	Downregulated	CNN2	1.282262319	0.351606173	0.020311885	-1.866659127	Downregulated	CNN2	0.351606173	1.257500591	1.282262319	1.232738864	-0.720392837	-0.725792322	FALSE	TRUE	FALSE	TRUE	Transgressive Down (Underdominance)
ENSSSCG00000006887	CNN3	22.92831728	5.510354096	1.14E-07	-2.056913544	Downregulated	CNN3	29.6004249	5.510354096	2.82E-05	-2.425400951	Downregulated	CNN3	5.510354096	26.26437109	29.6004249	22.92831728	-0.79019661	-0.813842061	FALSE	TRUE	FALSE	TRUE	Transgressive Down (Underdominance)
ENSSSCG00000011527	CNTN4	0.222322441	0.064451708	0.019373056	-1.786363083	Downregulated	CNTN4	0.192432703	0.064451708	0.048142156	-1.578063504	Downregulated	CNTN4	0.064451708	0.207377572	0.222322441	0.192432703	-0.689205986	-0.710098055	FALSE	TRUE	FALSE	TRUE	Transgressive Down (Underdominance)
ENSSSCG00000015726	CNTNAP5	0.094654539	0.012050132	0.022689693	-2.973622715	Downregulated	CNTNAP5	0.079849238	0.012050132	0.04921691	-2.728229659	Downregulated	CNTNAP5	0.012050132	0.087251889	0.094654539	0.079849238	-0.861892591	-0.872693562	FALSE	TRUE	FALSE	TRUE	Transgressive Down (Underdominance)
ENSSSCG00000025598	COBLL1	2.392197223	0.651361352	1.35E-05	-1.87680631	Downregulated	COBLL1	3.368561739	0.651361352	0.004998456	-2.370602714	Downregulated	COBLL1	0.651361352	2.880379481	3.368561739	2.392197223	-0.773862661	-0.806635175	FALSE	TRUE	FALSE	TRUE	Transgressive Down (Underdominance)
ENSSSCG00000011973	COL8A1	0.997263661	0.458944896	0.029689326	-1.119654038	Downregulated	COL8A1	2.067426796	0.458944896	0.000422013	-2.171443398	Downregulated	COL8A1	0.458944896	1.532345229	2.067426796	0.997263661	-0.700495106	-0.778011538	FALSE	TRUE	FALSE	TRUE	Transgressive Down (Underdominance)
ENSSSCG00000011705	COMMD2	2.93377912	1.191618543	0.000212163	-1.299837778	Downregulated	COMMD2	2.530328135	1.191618543	0.000437399	-1.086402008	Downregulated	COMMD2	1.191618543	2.732053628	2.93377912	2.530328135	-0.563837792	-0.593828133	FALSE	TRUE	FALSE	TRUE	Transgressive Down (Underdominance)
ENSSSCG00000016076	COQ10B	9.438212213	1.724979639	9.38E-07	-2.451934277	Downregulated	COQ10B	13.72512764	1.724979639	1.34E-05	-2.992168328	Downregulated	COQ10B	1.724979639	11.58166993	13.72512764	9.438212213	-0.851059506	-0.874319592	FALSE	TRUE	FALSE	TRUE	Transgressive Down (Underdominance)
ENSSSCG00000009944	CORO1C	7.645611234	2.213068346	8.78E-05	-1.788583837	Downregulated	CORO1C	12.06511524	2.213068346	0.000173895	-2.446721784	Downregulated	CORO1C	2.213068346	9.855363237	12.06511524	7.645611234	-0.775445279	-0.816572962	FALSE	TRUE	FALSE	TRUE	Transgressive Down (Underdominance)
ENSSSCG00000004962	CORO2B	1.419511408	0.349222047	7.69E-05	-2.023177898	Downregulated	CORO2B	1.396479707	0.349222047	0.000184645	-1.999578064	Downregulated	CORO2B	0.349222047	1.407995558	1.419511408	1.396479707	-0.751972196	-0.753984332	FALSE	TRUE	FALSE	TRUE	Transgressive Down (Underdominance)
ENSSSCG00000018075	COX1	33407.37512	10042.76638	0.000627543	-1.734009902	Downregulated	COX1	27636.80577	10042.76638	0.000568404	-1.460434151	Downregulated	COX1	10042.76638	30522.09044	33407.37512	27636.80577	-0.670967282	-0.699384751	FALSE	TRUE	FALSE	TRUE	Transgressive Down (Underdominance)
ENSSSCG00000018078	COX2	21158.33106	7098.769223	9.40E-05	-1.575585016	Downregulated	COX2	17610.90585	7098.769223	0.002650856	-1.310828301	Downregulated	COX2	7098.769223	19384.61846	21158.33106	17610.90585	-0.633793709	-0.664492951	FALSE	TRUE	FALSE	TRUE	Transgressive Down (Underdominance)
ENSSSCG00000018082	COX3	33691.43559	10392.1522	0.001008428	-1.696887438	Downregulated	COX3	30564.75988	10392.1522	0.001858433	-1.556374768	Downregulated	COX3	10392.1522	32128.09773	33691.43559	30564.75988	-0.676540071	-0.691549143	FALSE	TRUE	FALSE	TRUE	Transgressive Down (Underdominance)
ENSSSCG00000038384	COX4I2	5.952403746	2.304332908	0.0036995	-1.369123228	Downregulated	COX4I2	5.56273643	2.304332908	0.033694824	-1.271445592	Downregulated	COX4I2	2.304332908	5.757570088	5.952403746	5.56273643	-0.599773364	-0.612873554	FALSE	TRUE	FALSE	TRUE	Transgressive Down (Underdominance)
ENSSSCG00000039265	COX6A1	3.015558724	1.409339082	8.57E-05	-1.097406569	Downregulated	COX6A1	3.58099982	1.409339082	0.028302597	-1.345343685	Downregulated	COX6A1	1.409339082	3.298279272	3.58099982	3.015558724	-0.572704745	-0.606439778	FALSE	TRUE	FALSE	TRUE	Transgressive Down (Underdominance)
ENSSSCG00000008466	COX7A2L	3.729191525	1.424982678	7.46E-06	-1.387918511	Downregulated	COX7A2L	4.075844527	1.424982678	0.016021898	-1.516154639	Downregulated	COX7A2L	1.424982678	3.902518026	4.075844527	3.729191525	-0.634855581	-0.650383456	FALSE	TRUE	FALSE	TRUE	Transgressive Down (Underdominance)
ENSSSCG00000038410	CPEB2	2.543054599	0.534088193	0.005142725	-2.251412541	Downregulated	CPEB2	6.621246106	0.534088193	0.007270733	-3.631952859	Downregulated	CPEB2	0.534088193	4.582150352	6.621246106	2.543054599	-0.883441583	-0.919337209	FALSE	TRUE	FALSE	TRUE	Transgressive Down (Underdominance)
ENSSSCG00000006135	CPNE3	4.085389492	1.954881346	0.000206574	-1.063392584	Downregulated	CPNE3	4.430171344	1.954881346	0.000150551	-1.180281454	Downregulated	CPNE3	1.954881346	4.257780418	4.430171344	4.085389492	-0.540868444	-0.558734596	FALSE	TRUE	FALSE	TRUE	Transgressive Down (Underdominance)
ENSSSCG00000012880	CPT1A	3.700592885	1.789079065	0.010705456	-1.048539283	Downregulated	CPT1A	5.1237565	1.789079065	0.004628044	-1.517984769	Downregulated	CPT1A	1.789079065	4.412174693	5.1237565	3.700592885	-0.594513094	-0.650826681	FALSE	TRUE	FALSE	TRUE	Transgressive Down (Underdominance)
ENSSSCG00000006472	CRABP2	6.200643009	0.524468483	0.009034371	-3.563489848	Downregulated	CRABP2	7.041727512	0.524468483	0.019411861	-3.747001418	Downregulated	CRABP2	0.524468483	6.62118526	7.041727512	6.200643009	-0.920789336	-0.925519912	FALSE	TRUE	FALSE	TRUE	Transgressive Down (Underdominance)
ENSSSCG00000032119	CRCP	5.103319361	1.652018297	2.57E-05	-1.627206262	Downregulated	CRCP	5.246236421	1.652018297	0.0005153	-1.667053159	Downregulated	CRCP	1.652018297	5.174777891	5.246236421	5.103319361	-0.680755709	-0.685104108	FALSE	TRUE	FALSE	TRUE	Transgressive Down (Underdominance)
ENSSSCG00000013263	CREB3L1	5.389673336	1.647597641	0.008785966	-1.709833869	Downregulated	CREB3L1	5.857014949	1.647597641	0.00247093	-1.829801611	Downregulated	CREB3L1	1.647597641	5.623344143	5.857014949	5.389673336	-0.707007503	-0.718696699	FALSE	TRUE	FALSE	TRUE	Transgressive Down (Underdominance)
ENSSSCG00000006308	CREG1	7.324143303	3.36617638	0.000149672	-1.121549246	Downregulated	CREG1	8.675136059	3.36617638	0.002218522	-1.365775612	Downregulated	CREG1	3.36617638	7.999639681	8.675136059	7.324143303	-0.579209	-0.611974226	FALSE	TRUE	FALSE	TRUE	Transgressive Down (Underdominance)
ENSSSCG00000002669	CRISPLD2	4.86107211	1.779220444	0.00026264	-1.450029265	Downregulated	CRISPLD2	8.946842687	1.779220444	3.14E-05	-2.330133379	Downregulated	CRISPLD2	1.779220444	6.903957399	8.946842687	4.86107211	-0.742289771	-0.801134265	FALSE	TRUE	FALSE	TRUE	Transgressive Down (Underdominance)
ENSSSCG00000039054	CRTAP	2.216272996	0.748225935	0.006547099	-1.566589722	Downregulated	CRTAP	1.630645265	0.748225935	0.017148103	-1.123897091	Downregulated	CRTAP	0.748225935	1.92345913	2.216272996	1.630645265	-0.610999827	-0.662394508	FALSE	TRUE	FALSE	TRUE	Transgressive Down (Underdominance)
ENSSSCG00000040431	CRYGS	0.504689649	0.094148511	0.008042959	-2.422386312	Downregulated	CRYGS	0.316284757	0.094148511	0.034693545	-1.748213841	Downregulated	CRYGS	0.094148511	0.410487203	0.504689649	0.316284757	-0.770642031	-0.813452661	FALSE	TRUE	FALSE	TRUE	Transgressive Down (Underdominance)
ENSSSCG00000037449	CSF1	3.896588538	1.394295806	0.00708887	-1.48267493	Downregulated	CSF1	8.436154175	1.394295806	0.001804971	-2.597048794	Downregulated	CSF1	1.394295806	6.166371357	8.436154175	3.896588538	-0.773887149	-0.834723764	FALSE	TRUE	FALSE	TRUE	Transgressive Down (Underdominance)
ENSSSCG00000014240	CSNK1G3	0.854763074	0.394112029	6.61E-05	-1.116918802	Downregulated	CSNK1G3	0.960491346	0.394112029	0.002188742	-1.285166832	Downregulated	CSNK1G3	0.394112029	0.90762721	0.960491346	0.854763074	-0.56577764	-0.589676648	FALSE	TRUE	FALSE	TRUE	Transgressive Down (Underdominance)
ENSSSCG00000011264	CSRNP1	24.03532493	6.147899271	0.019399735	-1.966990874	Downregulated	CSRNP1	49.82839113	6.147899271	0.000303531	-3.01880256	Downregulated	CSRNP1	6.147899271	36.93185803	49.82839113	24.03532493	-0.833533984	-0.876618548	FALSE	TRUE	FALSE	TRUE	Transgressive Down (Underdominance)
ENSSSCG00000020976	CSRP1	6.160552784	1.962177568	0.000627943	-1.650604204	Downregulated	CSRP1	7.897862138	1.962177568	0.001162601	-2.00900658	Downregulated	CSRP1	1.962177568	7.029207461	7.897862138	6.160552784	-0.720853655	-0.75155586	FALSE	TRUE	FALSE	TRUE	Transgressive Down (Underdominance)
ENSSSCG00000000951	CSRP2	2.397093608	0.967525163	0.000862773	-1.308915161	Downregulated	CSRP2	3.683147381	0.967525163	0.001560656	-1.92856804	Downregulated	CSRP2	0.967525163	3.040120495	3.683147381	2.397093608	-0.681747758	-0.737310223	FALSE	TRUE	FALSE	TRUE	Transgressive Down (Underdominance)
ENSSSCG00000035827	CTDSPL2	2.82694425	1.374865877	1.13E-05	-1.039952546	Downregulated	CTDSPL2	3.035381059	1.374865877	0.000942297	-1.142586757	Downregulated	CTDSPL2	1.374865877	2.931162655	3.035381059	2.82694425	-0.530948624	-0.547053286	FALSE	TRUE	FALSE	TRUE	Transgressive Down (Underdominance)
ENSSSCG00000006051	CTHRC1	1.364984896	0.321874859	0.000448094	-2.084313187	Downregulated	CTHRC1	1.062299409	0.321874859	0.002173662	-1.722618647	Downregulated	CTHRC1	0.321874859	1.213642152	1.364984896	1.062299409	-0.734786025	-0.764191633	FALSE	TRUE	FALSE	TRUE	Transgressive Down (Underdominance)
ENSSSCG00000014339	CTNNA1	13.00777609	5.954695563	1.64E-05	-1.127274673	Downregulated	CTNNA1	17.49966005	5.954695563	1.07E-05	-1.55522724	Downregulated	CTNNA1	5.954695563	15.25371807	17.49966005	13.00777609	-0.609623337	-0.659725072	FALSE	TRUE	FALSE	TRUE	Transgressive Down (Underdominance)
ENSSSCG00000003458	CTRC	3.39808139	1.3611729	0.004310542	-1.319870074	Downregulated	CTRC	4.075172467	1.3611729	0.000689786	-1.582010784	Downregulated	CTRC	1.3611729	3.736626929	4.075172467	3.39808139	-0.635721487	-0.665983977	FALSE	TRUE	FALSE	TRUE	Transgressive Down (Underdominance)
ENSSSCG00000014924	CTSC	8.245642423	3.916473042	0.00985177	-1.074076871	Downregulated	CTSC	8.82083651	3.916473042	0.013913558	-1.17136045	Downregulated	CTSC	3.916473042	8.533239467	8.82083651	8.245642423	-0.541033267	-0.555997548	FALSE	TRUE	FALSE	TRUE	Transgressive Down (Underdominance)
ENSSSCG00000001770	CTSH	8.18150726	2.666285455	0.00014066	-1.617535407	Downregulated	CTSH	13.37642685	2.666285455	7.29E-05	-2.326789641	Downregulated	CTSH	2.666285455	10.77896706	13.37642685	8.18150726	-0.752639985	-0.800672819	FALSE	TRUE	FALSE	TRUE	Transgressive Down (Underdominance)
ENSSSCG00000008867	CTSO	0.582460734	0.075273552	2.36E-05	-2.951945844	Downregulated	CTSO	0.859982677	0.075273552	0.002246328	-3.514092647	Downregulated	CTSO	0.075273552	0.721221705	0.859982677	0.582460734	-0.895630496	-0.912470851	FALSE	TRUE	FALSE	TRUE	Transgressive Down (Underdominance)
ENSSSCG00000006648	CTSS	2.688543536	1.029221311	0.000314123	-1.385271599	Downregulated	CTSS	3.231118862	1.029221311	0.000815997	-1.650480589	Downregulated	CTSS	1.029221311	2.959831199	3.231118862	2.688543536	-0.652270268	-0.68146597	FALSE	TRUE	FALSE	TRUE	Transgressive Down (Underdominance)
ENSSSCG00000009831	CUX2	0.251805698	0.106845416	0.001247125	-1.236785915	Downregulated	CUX2	0.263811276	0.106845416	0.008644062	-1.303981216	Downregulated	CUX2	0.106845416	0.257808487	0.263811276	0.251805698	-0.585562844	-0.59499299	FALSE	TRUE	FALSE	TRUE	Transgressive Down (Underdominance)
ENSSSCG00000032474	CXCL10	1.895270429	0.44900997	0.007977165	-2.07758433	Downregulated	CXCL10	2.256259093	0.44900997	0.025664602	-2.32911336	Downregulated	CXCL10	0.44900997	2.075764761	2.256259093	1.895270429	-0.783689376	-0.800993613	FALSE	TRUE	FALSE	TRUE	Transgressive Down (Underdominance)
ENSSSCG00000008959	CXCL2	7.204203596	1.955159647	0.002325341	-1.881552539	Downregulated	CXCL2	9.246676816	1.955159647	0.004001097	-2.241648551	Downregulated	CXCL2	1.955159647	8.225440206	9.246676816	7.204203596	-0.762303342	-0.788555425	FALSE	TRUE	FALSE	TRUE	Transgressive Down (Underdominance)
ENSSSCG00000032777	CXCL9	1.668648126	0.726235259	0.042372121	-1.200170879	Downregulated	CXCL9	2.286970794	0.726235259	0.034513391	-1.654929061	Downregulated	CXCL9	0.726235259	1.97780946	2.286970794	1.668648126	-0.632808279	-0.68244664	FALSE	TRUE	FALSE	TRUE	Transgressive Down (Underdominance)
ENSSSCG00000039416	CXCR4	4.535914288	1.159485502	0.000290048	-1.967908598	Downregulated	CXCR4	7.049494287	1.159485502	0.000156229	-2.604034984	Downregulated	CXCR4	1.159485502	5.792704288	7.049494287	4.535914288	-0.799836925	-0.835522173	FALSE	TRUE	FALSE	TRUE	Transgressive Down (Underdominance)
ENSSSCG00000025049	CYBRD1	8.6487192	3.125084577	5.57E-06	-1.468591263	Downregulated	CYBRD1	10.6639519	3.125084577	0.001200306	-1.770775038	Downregulated	CYBRD1	3.125084577	9.65633555	10.6639519	8.6487192	-0.676369513	-0.706948737	FALSE	TRUE	FALSE	TRUE	Transgressive Down (Underdominance)
ENSSSCG00000001906	CYP1A1	0.433871118	0.055558507	0.036608499	-2.965186823	Downregulated	CYP1A1	0.371140321	0.055558507	0.003465518	-2.739885016	Downregulated	CYP1A1	0.055558507	0.402505719	0.433871118	0.371140321	-0.861968404	-0.871946981	FALSE	TRUE	FALSE	TRUE	Transgressive Down (Underdominance)
ENSSSCG00000033844	CYP1B1	0.986341316	0.240309536	0.008482076	-2.03719307	Downregulated	CYP1B1	1.791116883	0.240309536	0.001029388	-2.897893685	Downregulated	CYP1B1	0.240309536	1.3887291	1.791116883	0.986341316	-0.826957226	-0.865832577	FALSE	TRUE	FALSE	TRUE	Transgressive Down (Underdominance)
ENSSSCG00000003006	CYP2B22	5.462576297	0.788091685	0.00029951	-2.79314614	Downregulated	CYP2B22	6.669121396	0.788091685	0.001149605	-3.081061325	Downregulated	CYP2B22	0.788091685	6.065848847	6.669121396	5.462576297	-0.870077263	-0.881829759	FALSE	TRUE	FALSE	TRUE	Transgressive Down (Underdominance)
ENSSSCG00000003825	CYP2J34	0.008005619	0.001426095	0.005071199	-2.488942524	Downregulated	CYP2J34	0.015748229	0.001426095	0.009928262	-3.465047348	Downregulated	CYP2J34	0.001426095	0.011876924	0.015748229	0.008005619	-0.87992722	-0.909444087	FALSE	TRUE	FALSE	TRUE	Transgressive Down (Underdominance)
ENSSSCG00000013389	CYP2R1	0.425587445	0.138223036	0.000566792	-1.622457521	Downregulated	CYP2R1	0.569269563	0.138223036	0.002657549	-2.042113893	Downregulated	CYP2R1	0.138223036	0.497428504	0.569269563	0.425587445	-0.722124818	-0.757192295	FALSE	TRUE	FALSE	TRUE	Transgressive Down (Underdominance)
ENSSSCG00000032803	CYP2S1	0.6711973	0.254069571	0.013572343	-1.401513314	Downregulated	CYP2S1	0.670469128	0.254069571	0.025288972	-1.399947306	Downregulated	CYP2S1	0.254069571	0.670833214	0.6711973	0.670469128	-0.621262684	-0.621468127	FALSE	TRUE	FALSE	TRUE	Transgressive Down (Underdominance)
ENSSSCG00000009399	CYSLTR2	3.50972255	0.531292498	7.87E-07	-2.723778741	Downregulated	CYSLTR2	3.291444471	0.531292498	0.003180256	-2.631142613	Downregulated	CYSLTR2	0.531292498	3.40058351	3.50972255	3.291444471	-0.843764314	-0.84862265	FALSE	TRUE	FALSE	TRUE	Transgressive Down (Underdominance)
ENSSSCG00000037935	CYYR1	8.157767212	3.002031131	0.002890038	-1.442235401	Downregulated	CYYR1	14.60559139	3.002031131	0.011268948	-2.282509932	Downregulated	CYYR1	3.002031131	11.3816793	14.60559139	8.157767212	-0.736240053	-0.794460145	FALSE	TRUE	FALSE	TRUE	Transgressive Down (Underdominance)
ENSSSCG00000016857	DAB2	3.898254599	1.269679401	9.91E-05	-1.618364061	Downregulated	DAB2	7.060412884	1.269679401	0.000161075	-2.475288296	Downregulated	DAB2	1.269679401	5.479333742	7.060412884	3.898254599	-0.768278506	-0.820169242	FALSE	TRUE	FALSE	TRUE	Transgressive Down (Underdominance)
ENSSSCG00000010949	DAPK1	1.352889126	0.461282295	0.001176221	-1.552321785	Downregulated	DAPK1	1.385492272	0.461282295	0.009121972	-1.586676839	Downregulated	DAPK1	0.461282295	1.369190699	1.385492272	1.352889126	-0.663098577	-0.667062528	FALSE	TRUE	FALSE	TRUE	Transgressive Down (Underdominance)
ENSSSCG00000040706	DBN1	3.542965654	1.289487248	0.001465129	-1.458159974	Downregulated	DBN1	3.125157031	1.289487248	7.92E-05	-1.277131177	Downregulated	DBN1	1.289487248	3.334061343	3.542965654	3.125157031	-0.613238295	-0.636042973	FALSE	TRUE	FALSE	TRUE	Transgressive Down (Underdominance)
ENSSSCG00000006761	DCLRE1B	0.704558475	0.31844812	0.045854341	-1.145661093	Downregulated	DCLRE1B	2.044910599	0.31844812	0.010963219	-2.682907511	Downregulated	DCLRE1B	0.31844812	1.374734537	2.044910599	0.704558475	-0.768356645	-0.84427284	FALSE	TRUE	FALSE	TRUE	Transgressive Down (Underdominance)
ENSSSCG00000000915	DCN	248.6544824	78.98381944	9.95E-08	-1.654513399	Downregulated	DCN	352.8233106	78.98381944	7.73E-05	-2.159316842	Downregulated	DCN	78.98381944	300.7388965	352.8233106	248.6544824	-0.737367463	-0.776137752	FALSE	TRUE	FALSE	TRUE	Transgressive Down (Underdominance)
ENSSSCG00000007854	DCUN1D3	8.125460567	2.235430843	5.78E-07	-1.861896676	Downregulated	DCUN1D3	7.677146103	2.235430843	3.33E-05	-1.78001719	Downregulated	DCUN1D3	2.235430843	7.901303335	8.125460567	7.677146103	-0.717080746	-0.724885645	FALSE	TRUE	FALSE	TRUE	Transgressive Down (Underdominance)
ENSSSCG00000044553	DDIT3	4.998061034	0.855146932	0.001217468	-2.547124289	Downregulated	DDIT3	7.278264008	0.855146932	0.014955124	-3.089350153	Downregulated	DDIT3	0.855146932	6.138162521	7.278264008	4.998061034	-0.860683563	-0.882506745	FALSE	TRUE	FALSE	TRUE	Transgressive Down (Underdominance)
ENSSSCG00000025240	DDIT4L	153.5429732	72.22400283	0.007519894	-1.088092204	Downregulated	DDIT4L	243.7785931	72.22400283	0.009248573	-1.755021159	Downregulated	DDIT4L	72.22400283	198.6607831	243.7785931	153.5429732	-0.636445595	-0.703731152	FALSE	TRUE	FALSE	TRUE	Transgressive Down (Underdominance)
ENSSSCG00000022915	DDX27	5.292008273	2.51355644	5.28E-05	-1.074085233	Downregulated	DDX27	5.667742808	2.51355644	2.33E-06	-1.173044209	Downregulated	DDX27	2.51355644	5.47987554	5.667742808	5.292008273	-0.5413114	-0.556515437	FALSE	TRUE	FALSE	TRUE	Transgressive Down (Underdominance)
ENSSSCG00000016497	DENND2A	1.36622496	0.566228313	0.000648706	-1.270739259	Downregulated	DENND2A	1.262796597	0.566228313	0.000544158	-1.157166483	Downregulated	DENND2A	0.566228313	1.314510778	1.36622496	1.262796597	-0.569247873	-0.585552651	FALSE	TRUE	FALSE	TRUE	Transgressive Down (Underdominance)
ENSSSCG00000035012	DEPDC1B	0.91708347	0.398934205	0.001895012	-1.200902224	Downregulated	DEPDC1B	1.798166304	0.398934205	0.0023151	-2.172303725	Downregulated	DEPDC1B	0.398934205	1.357624887	1.798166304	0.91708347	-0.706152849	-0.778143877	FALSE	TRUE	FALSE	TRUE	Transgressive Down (Underdominance)
ENSSSCG00000022256	DEPP1	4.86374687	0.695718476	8.66E-06	-2.805492607	Downregulated	DEPP1	13.39100329	0.695718476	0.000469478	-4.266616611	Downregulated	DEPP1	0.695718476	9.127375082	13.39100329	4.86374687	-0.923776719	-0.948045829	FALSE	TRUE	FALSE	TRUE	Transgressive Down (Underdominance)
ENSSSCG00000014943	DEUP1	0.159066815	0.046407961	0.030153832	-1.777188665	Downregulated	DEUP1	0.175878733	0.046407961	0.008363598	-1.922136821	Downregulated	DEUP1	0.046407961	0.167472774	0.175878733	0.159066815	-0.722892503	-0.736136596	FALSE	TRUE	FALSE	TRUE	Transgressive Down (Underdominance)
ENSSSCG00000022550	DGKG	0.184844561	0.059793006	0.000602096	-1.628263938	Downregulated	DGKG	0.239761941	0.059793006	0.01721356	-2.003554009	Downregulated	DGKG	0.059793006	0.212303251	0.239761941	0.184844561	-0.718360382	-0.750615105	FALSE	TRUE	FALSE	TRUE	Transgressive Down (Underdominance)
ENSSSCG00000026984	DIPK2B	1.13320118	0.360601079	5.91E-05	-1.651928388	Downregulated	DIPK2B	1.887546272	0.360601079	0.000352474	-2.388036392	Downregulated	DIPK2B	0.360601079	1.510373726	1.887546272	1.13320118	-0.761250429	-0.808957754	FALSE	TRUE	FALSE	TRUE	Transgressive Down (Underdominance)
ENSSSCG00000031694	DIRAS2	0.192027916	0.044889503	0.002878258	-2.096866024	Downregulated	DIRAS2	0.35215503	0.044889503	0.028959519	-2.971760658	Downregulated	DIRAS2	0.044889503	0.272091473	0.35215503	0.192027916	-0.835020544	-0.872529144	FALSE	TRUE	FALSE	TRUE	Transgressive Down (Underdominance)
ENSSSCG00000003797	DIRAS3	0.198739505	0.035486354	0.038179608	-2.48554241	Downregulated	DIRAS3	0.596084122	0.035486354	0.003208658	-4.070179677	Downregulated	DIRAS3	0.035486354	0.397411813	0.596084122	0.198739505	-0.910706343	-0.94046754	FALSE	TRUE	FALSE	TRUE	Transgressive Down (Underdominance)
ENSSSCG00000013401	DKK3	0.583631049	0.128080682	0.000406494	-2.188003745	Downregulated	DKK3	1.084273579	0.128080682	0.022141977	-3.081604019	Downregulated	DKK3	0.128080682	0.833952314	1.084273579	0.583631049	-0.84641726	-0.881874202	FALSE	TRUE	FALSE	TRUE	Transgressive Down (Underdominance)
ENSSSCG00000005056	DLGAP5	0.086303789	0.020236778	0.046752289	-2.092444312	Downregulated	DLGAP5	0.13932068	0.020236778	0.003295836	-2.783357926	Downregulated	DLGAP5	0.020236778	0.112812235	0.13932068	0.086303789	-0.820615399	-0.854746778	FALSE	TRUE	FALSE	TRUE	Transgressive Down (Underdominance)
ENSSSCG00000004755	DLL4	2.490936043	0.920633539	0.013982098	-1.435989073	Downregulated	DLL4	2.672411161	0.920633539	0.003497625	-1.537443083	Downregulated	DLL4	0.920633539	2.581673602	2.672411161	2.490936043	-0.643396618	-0.65550453	FALSE	TRUE	FALSE	TRUE	Transgressive Down (Underdominance)
ENSSSCG00000002846	DNAJA2	18.03361644	8.837613613	1.33E-06	-1.02895998	Downregulated	DNAJA2	19.22701649	8.837613613	2.67E-05	-1.121406151	Downregulated	DNAJA2	8.837613613	18.63031646	19.22701649	18.03361644	-0.525632663	-0.540354396	FALSE	TRUE	FALSE	TRUE	Transgressive Down (Underdominance)
ENSSSCG00000003766	DNAJB4	156.2187431	63.21335005	0.01831623	-1.305266379	Downregulated	DNAJB4	314.0481017	63.21335005	0.000362489	-2.31268437	Downregulated	DNAJB4	63.21335005	235.1334224	314.0481017	156.2187431	-0.731159656	-0.798714434	FALSE	TRUE	FALSE	TRUE	Transgressive Down (Underdominance)
ENSSSCG00000005297	DNAJB5	122.8976834	58.10640488	0.002185172	-1.08068862	Downregulated	DNAJB5	122.8379908	58.10640488	0.030663351	-1.079987719	Downregulated	DNAJB5	58.10640488	122.8678371	122.8976834	122.8379908	-0.527082056	-0.527196907	FALSE	TRUE	FALSE	TRUE	Transgressive Down (Underdominance)
ENSSSCG00000038958	DNM3	0.244172532	0.093467683	0.007385571	-1.385361381	Downregulated	DNM3	0.241231195	0.093467683	0.010974083	-1.367876948	Downregulated	DNM3	0.093467683	0.242701864	0.244172532	0.241231195	-0.614886835	-0.617206399	FALSE	TRUE	FALSE	TRUE	Transgressive Down (Underdominance)
ENSSSCG00000039412	DOC2B	0.478644037	0.200036057	0.003109322	-1.258693065	Downregulated	DOC2B	0.463353643	0.200036057	0.011412253	-1.211853644	Downregulated	DOC2B	0.200036057	0.47099884	0.478644037	0.463353643	-0.57529395	-0.582077617	FALSE	TRUE	FALSE	TRUE	Transgressive Down (Underdominance)
ENSSSCG00000008265	DOK1	0.895051755	0.312942219	0.001781897	-1.5160748	Downregulated	DOK1	1.135008573	0.312942219	2.17E-05	-1.858734983	Downregulated	DOK1	0.312942219	1.015030164	1.135008573	0.895051755	-0.691691705	-0.724282066	FALSE	TRUE	FALSE	TRUE	Transgressive Down (Underdominance)
ENSSSCG00000030130	DPYSL2	6.371849339	2.056137727	3.26E-05	-1.631775251	Downregulated	DPYSL2	8.237673165	2.056137727	0.000941429	-2.002299983	Downregulated	DPYSL2	2.056137727	7.304761252	8.237673165	6.371849339	-0.718520886	-0.750398239	FALSE	TRUE	FALSE	TRUE	Transgressive Down (Underdominance)
ENSSSCG00000036549	DPYSL3	4.012406727	1.382600067	0.018605709	-1.537083955	Downregulated	DPYSL3	5.504394132	1.382600067	0.003674317	-1.993199875	Downregulated	DPYSL3	1.382600067	4.75840043	5.504394132	4.012406727	-0.70944016	-0.748818847	FALSE	TRUE	FALSE	TRUE	Transgressive Down (Underdominance)
ENSSSCG00000026663	DTD2	1.641634067	0.590944504	0.001957467	-1.474038017	Downregulated	DTD2	1.48756838	0.590944504	0.022947735	-1.33186143	Downregulated	DTD2	0.590944504	1.564601224	1.641634067	1.48756838	-0.622303437	-0.640026656	FALSE	TRUE	FALSE	TRUE	Transgressive Down (Underdominance)
ENSSSCG00000016991	DUSP1	219.3412567	99.44621318	0.001522685	-1.141188858	Downregulated	DUSP1	319.3875433	99.44621318	0.000749491	-1.683319705	Downregulated	DUSP1	99.44621318	269.3644	319.3875433	219.3412567	-0.630811595	-0.688634653	FALSE	TRUE	FALSE	TRUE	Transgressive Down (Underdominance)
ENSSSCG00000008298	DUSP11	12.98008224	6.362341293	0.00025085	-1.028669855	Downregulated	DUSP11	13.21431414	6.362341293	9.91E-05	-1.054471878	Downregulated	DUSP11	6.362341293	13.09719819	13.21431414	12.98008224	-0.514221195	-0.51852656	FALSE	TRUE	FALSE	TRUE	Transgressive Down (Underdominance)
ENSSSCG00000037910	DUSP6	5.488888415	1.965835579	0.000512279	-1.48137135	Downregulated	DUSP6	11.34200855	1.965835579	0.000241076	-2.528461583	Downregulated	DUSP6	1.965835579	8.415448483	11.34200855	5.488888415	-0.766401567	-0.826676592	FALSE	TRUE	FALSE	TRUE	Transgressive Down (Underdominance)
ENSSSCG00000015649	DYRK3	0.883994159	0.239188559	0.00094334	-1.885888454	Downregulated	DYRK3	1.40605662	0.239188559	0.002499849	-2.555434403	Downregulated	DYRK3	0.239188559	1.145025389	1.40605662	0.883994159	-0.791106327	-0.829886965	FALSE	TRUE	FALSE	TRUE	Transgressive Down (Underdominance)
ENSSSCG00000013352	E2F8	0.06444297	0.00588373	0.040123558	-3.45322008	Downregulated	E2F8	0.192528075	0.00588373	0.002220547	-5.032194018	Downregulated	E2F8	0.00588373	0.128485523	0.192528075	0.06444297	-0.95420706	-0.969439627	FALSE	TRUE	FALSE	TRUE	Transgressive Down (Underdominance)
ENSSSCG00000017046	EBF1	5.463926915	1.599443944	1.12E-05	-1.772367755	Downregulated	EBF1	5.278345623	1.599443944	0.00013377	-1.722515389	Downregulated	EBF1	1.599443944	5.371136269	5.463926915	5.278345623	-0.702214976	-0.707272083	FALSE	TRUE	FALSE	TRUE	Transgressive Down (Underdominance)
ENSSSCG00000009655	EBF2	3.03764701	0.887561313	5.74E-05	-1.775035541	Downregulated	EBF2	2.777119661	0.887561313	0.003356723	-1.645670651	Downregulated	EBF2	0.887561313	2.907383336	3.03764701	2.777119661	-0.694721607	-0.707812886	FALSE	TRUE	FALSE	TRUE	Transgressive Down (Underdominance)
ENSSSCG00000010757	EBF3	3.67909265	1.589541024	0.001352815	-1.210739757	Downregulated	EBF3	3.43459718	1.589541024	0.000331622	-1.111530654	Downregulated	EBF3	1.589541024	3.556844915	3.67909265	3.43459718	-0.553103646	-0.567952978	FALSE	TRUE	FALSE	TRUE	Transgressive Down (Underdominance)
ENSSSCG00000029230	ECM1	4.767445579	1.300948926	0.000107218	-1.873652146	Downregulated	ECM1	6.211937515	1.300948926	0.000325012	-2.255478994	Downregulated	ECM1	1.300948926	5.489691547	6.211937515	4.767445579	-0.763019668	-0.79057276	FALSE	TRUE	FALSE	TRUE	Transgressive Down (Underdominance)
ENSSSCG00000028549	ECM2	5.242941768	2.366330968	5.88E-05	-1.147724651	Downregulated	ECM2	6.79620844	2.366330968	0.00077978	-1.52207823	Downregulated	ECM2	2.366330968	6.019575104	6.79620844	5.242941768	-0.60689402	-0.65181601	FALSE	TRUE	FALSE	TRUE	Transgressive Down (Underdominance)
ENSSSCG00000035598	EDN1	0.553642603	0.207233237	0.003009929	-1.417699553	Downregulated	EDN1	2.013645462	0.207233237	0.000371518	-3.280482378	Downregulated	EDN1	0.207233237	1.283644033	2.013645462	0.553642603	-0.838558641	-0.897085539	FALSE	TRUE	FALSE	TRUE	Transgressive Down (Underdominance)
ENSSSCG00000009031	EDNRA	0.657569081	0.21878299	0.001239078	-1.587641891	Downregulated	EDNRA	0.97244608	0.21878299	0.018222013	-2.152117683	Downregulated	EDNRA	0.21878299	0.81500758	0.97244608	0.657569081	-0.731557111	-0.775017871	FALSE	TRUE	FALSE	TRUE	Transgressive Down (Underdominance)
ENSSSCG00000009477	EDNRB	6.093279744	0.811094341	1.32E-05	-2.909277342	Downregulated	EDNRB	7.035489443	0.811094341	0.000664307	-3.116709157	Downregulated	EDNRB	0.811094341	6.564384594	7.035489443	6.093279744	-0.876440155	-0.884713871	FALSE	TRUE	FALSE	TRUE	Transgressive Down (Underdominance)
ENSSSCG00000008397	EFEMP1	1.478476628	0.723269344	0.001200197	-1.031506528	Downregulated	EFEMP1	2.048949551	0.723269344	0.008323184	-1.502279554	Downregulated	EFEMP1	0.723269344	1.76371309	2.048949551	1.478476628	-0.589916666	-0.647004806	FALSE	TRUE	FALSE	TRUE	Transgressive Down (Underdominance)
ENSSSCG00000016290	EFHD1	7.165198441	2.016705003	0.003538798	-1.829006594	Downregulated	EFHD1	7.838965827	2.016705003	0.000111792	-1.958663269	Downregulated	EFHD1	2.016705003	7.502082134	7.838965827	7.165198441	-0.731180629	-0.742733283	FALSE	TRUE	FALSE	TRUE	Transgressive Down (Underdominance)
ENSSSCG00000006530	EFNA1	13.11336665	3.79331957	8.86E-06	-1.7895053	Downregulated	EFNA1	21.42854594	3.79331957	0.000555485	-2.498001135	Downregulated	EFNA1	3.79331957	17.27095629	21.42854594	13.11336665	-0.780364242	-0.822978209	FALSE	TRUE	FALSE	TRUE	Transgressive Down (Underdominance)
ENSSSCG00000036520	EFNA5	0.806295167	0.315458433	0.003443864	-1.353858156	Downregulated	EFNA5	1.164073412	0.315458433	0.001760913	-1.883660221	Downregulated	EFNA5	0.315458433	0.985184289	1.164073412	0.806295167	-0.67979754	-0.729004692	FALSE	TRUE	FALSE	TRUE	Transgressive Down (Underdominance)
ENSSSCG00000012121	EGFL6	0.242400054	0.010862136	0.02709177	-4.480010332	Downregulated	EGFL6	0.129765166	0.010862136	0.011592097	-3.578523477	Downregulated	EGFL6	0.010862136	0.18608261	0.242400054	0.129765166	-0.941627347	-0.955189219	FALSE	TRUE	FALSE	TRUE	Transgressive Down (Underdominance)
ENSSSCG00000016848	EGFLAM	6.94422383	1.985259621	6.08E-05	-1.806485763	Downregulated	EGFLAM	5.951769693	1.985259621	1.54E-05	-1.583991015	Downregulated	EGFLAM	1.985259621	6.447996762	6.94422383	5.951769693	-0.692112187	-0.714113532	FALSE	TRUE	FALSE	TRUE	Transgressive Down (Underdominance)
ENSSSCG00000014336	EGR1	61.87635202	12.85368959	0.002130586	-2.267205607	Downregulated	EGR1	128.5786773	12.85368959	8.06E-07	-3.322396973	Downregulated	EGR1	12.85368959	95.22751467	128.5786773	61.87635202	-0.865021264	-0.900032495	FALSE	TRUE	FALSE	TRUE	Transgressive Down (Underdominance)
ENSSSCG00000010224	EGR2	1.897739004	0.183078742	0.001314172	-3.373745405	Downregulated	EGR2	4.852951897	0.183078742	1.29E-06	-4.728326373	Downregulated	EGR2	0.183078742	3.375345451	4.852951897	1.897739004	-0.945759999	-0.962274767	FALSE	TRUE	FALSE	TRUE	Transgressive Down (Underdominance)
ENSSSCG00000017957	EIF4A1	36.58484202	10.73304676	1.51E-06	-1.769186361	Downregulated	EIF4A1	48.18710814	10.73304676	0.00017961	-2.166587555	Downregulated	EIF4A1	10.73304676	42.38597508	48.18710814	36.58484202	-0.746778345	-0.777263107	FALSE	TRUE	FALSE	TRUE	Transgressive Down (Underdominance)
ENSSSCG00000028420	EIF4E	25.32712597	11.58403834	0.011562896	-1.128545092	Downregulated	EIF4E	57.2978545	11.58403834	0.001613789	-2.306342836	Downregulated	EIF4E	11.58403834	41.31249024	57.2978545	25.32712597	-0.719599611	-0.797827712	FALSE	TRUE	FALSE	TRUE	Transgressive Down (Underdominance)
ENSSSCG00000015394	ELAPOR2	1.324797871	0.461304007	2.74E-06	-1.521982531	Downregulated	ELAPOR2	1.69323716	0.461304007	0.019074481	-1.875994327	Downregulated	ELAPOR2	0.461304007	1.509017515	1.69323716	1.324797871	-0.694301755	-0.727560901	FALSE	TRUE	FALSE	TRUE	Transgressive Down (Underdominance)
ENSSSCG00000009440	ELF1	2.621923436	1.111221042	3.44E-05	-1.238479735	Downregulated	ELF1	3.817587667	1.111221042	4.54E-06	-1.780515464	Downregulated	ELF1	1.111221042	3.219755551	3.817587667	2.621923436	-0.654874097	-0.708920623	FALSE	TRUE	FALSE	TRUE	Transgressive Down (Underdominance)
ENSSSCG00000012656	ELF4	0.503554865	0.214254832	0.001906348	-1.232821232	Downregulated	ELF4	0.452143303	0.214254832	0.002726809	-1.077452351	Downregulated	ELF4	0.214254832	0.477849084	0.503554865	0.452143303	-0.551626571	-0.574515416	FALSE	TRUE	FALSE	TRUE	Transgressive Down (Underdominance)
ENSSSCG00000023803	ELK3	3.634211859	1.328027301	1.93E-06	-1.45235772	Downregulated	ELK3	4.733854707	1.328027301	0.003981963	-1.833730622	Downregulated	ELK3	1.328027301	4.184033283	4.733854707	3.634211859	-0.682596382	-0.719461753	FALSE	TRUE	FALSE	TRUE	Transgressive Down (Underdominance)
ENSSSCG00000013321	ELP4	6.070662666	2.785859852	9.10E-05	-1.123731326	Downregulated	ELP4	6.496654813	2.785859852	0.00031096	-1.22157437	Downregulated	ELP4	2.785859852	6.283658739	6.496654813	6.070662666	-0.55665004	-0.57118549	FALSE	TRUE	FALSE	TRUE	Transgressive Down (Underdominance)
ENSSSCG00000038080	EMCN	3.695380848	0.829132073	5.64E-06	-2.156049224	Downregulated	EMCN	5.543184369	0.829132073	0.001249495	-2.74104116	Downregulated	EMCN	0.829132073	4.619282609	5.543184369	3.695380848	-0.820506312	-0.850423147	FALSE	TRUE	FALSE	TRUE	Transgressive Down (Underdominance)
ENSSSCG00000036723	EMP1	21.28196119	8.388715958	0.005788617	-1.343109203	Downregulated	EMP1	60.96450053	8.388715958	0.000419324	-2.861447507	Downregulated	EMP1	8.388715958	41.12323086	60.96450053	21.28196119	-0.79601029	-0.862399989	FALSE	TRUE	FALSE	TRUE	Transgressive Down (Underdominance)
ENSSSCG00000023377	EMP3	9.21967354	2.954014874	0.000113684	-1.642038577	Downregulated	EMP3	10.21930966	2.954014874	0.0015612	-1.790548747	Downregulated	EMP3	2.954014874	9.719491601	10.21930966	9.21967354	-0.696073108	-0.710937923	FALSE	TRUE	FALSE	TRUE	Transgressive Down (Underdominance)
ENSSSCG00000005625	ENG	12.84431019	5.082029788	0.001191229	-1.337652675	Downregulated	ENG	16.85468478	5.082029788	0.000793602	-1.72967291	Downregulated	ENG	5.082029788	14.84949749	16.85468478	12.84431019	-0.657764191	-0.69847969	FALSE	TRUE	FALSE	TRUE	Transgressive Down (Underdominance)
ENSSSCG00000009132	ENPEP	1.721898493	0.708023714	0.005081017	-1.28213051	Downregulated	ENPEP	1.972630932	0.708023714	0.034990725	-1.478251473	Downregulated	ENPEP	0.708023714	1.847264712	1.972630932	1.721898493	-0.616717783	-0.641076441	FALSE	TRUE	FALSE	TRUE	Transgressive Down (Underdominance)
ENSSSCG00000004193	ENPP1	3.98720508	0.984709535	1.59E-05	-2.017607679	Downregulated	ENPP1	4.311327346	0.984709535	4.73E-05	-2.130361974	Downregulated	ENPP1	0.984709535	4.149266213	4.311327346	3.98720508	-0.762678632	-0.771599451	FALSE	TRUE	FALSE	TRUE	Transgressive Down (Underdominance)
ENSSSCG00000004199	EPB41L2	5.532219729	2.140539308	8.66E-07	-1.36988413	Downregulated	EPB41L2	7.762271951	2.140539308	1.54E-05	-1.85850465	Downregulated	EPB41L2	2.140539308	6.64724584	7.762271951	5.532219729	-0.677981023	-0.724238042	FALSE	TRUE	FALSE	TRUE	Transgressive Down (Underdominance)
ENSSSCG00000003687	EPB41L3	0.517297052	0.215234982	0.000109903	-1.265080394	Downregulated	EPB41L3	0.51208712	0.215234982	0.007770469	-1.250476699	Downregulated	EPB41L3	0.215234982	0.514692086	0.517297052	0.51208712	-0.581817969	-0.583923819	FALSE	TRUE	FALSE	TRUE	Transgressive Down (Underdominance)
ENSSSCG00000029860	EPB41L4A	1.523403017	0.555481782	0.00416915	-1.455486156	Downregulated	EPB41L4A	2.328984551	0.555481782	0.014143208	-2.067889567	Downregulated	EPB41L4A	0.555481782	1.926193784	2.328984551	1.523403017	-0.711616875	-0.761491856	FALSE	TRUE	FALSE	TRUE	Transgressive Down (Underdominance)
ENSSSCG00000004714	EPB42	0.292170852	0.075500673	0.003511292	-1.952250844	Downregulated	EPB42	0.195854921	0.075500673	0.03899521	-1.375223962	Downregulated	EPB42	0.075500673	0.244012887	0.292170852	0.195854921	-0.690587353	-0.741587251	FALSE	TRUE	FALSE	TRUE	Transgressive Down (Underdominance)
ENSSSCG00000003471	EPHA2	2.913151135	0.81322265	0.007167282	-1.840858248	Downregulated	EPHA2	3.028874287	0.81322265	0.000219009	-1.897059397	Downregulated	EPHA2	0.81322265	2.971012711	3.028874287	2.913151135	-0.726280993	-0.731509936	FALSE	TRUE	FALSE	TRUE	Transgressive Down (Underdominance)
ENSSSCG00000016230	EPHA4	0.334060881	0.149029223	0.011858339	-1.164515796	Downregulated	EPHA4	0.437853293	0.149029223	0.020717347	-1.554852304	Downregulated	EPHA4	0.149029223	0.385957087	0.437853293	0.334060881	-0.613871002	-0.659636628	FALSE	TRUE	FALSE	TRUE	Transgressive Down (Underdominance)
ENSSSCG00000000600	EPS8	7.169598437	1.633722777	5.80E-07	-2.13372912	Downregulated	EPS8	7.885810598	1.633722777	6.57E-05	-2.271095863	Downregulated	EPS8	1.633722777	7.527704518	7.885810598	7.169598437	-0.782971984	-0.79282754	FALSE	TRUE	FALSE	TRUE	Transgressive Down (Underdominance)
ENSSSCG00000022318	ERG	4.143633986	1.543717704	0.005866931	-1.424487619	Downregulated	ERG	6.424400443	1.543717704	0.00355116	-2.057152867	Downregulated	ERG	1.543717704	5.284017214	6.424400443	4.143633986	-0.7078515	-0.75971023	FALSE	TRUE	FALSE	TRUE	Transgressive Down (Underdominance)
ENSSSCG00000015200	ESAM	15.55908893	5.226669816	2.51E-05	-1.573793657	Downregulated	ESAM	15.58365772	5.226669816	0.003520161	-1.576069967	Downregulated	ESAM	5.226669816	15.57137333	15.58365772	15.55908893	-0.664341115	-0.66460571	FALSE	TRUE	FALSE	TRUE	Transgressive Down (Underdominance)
ENSSSCG00000005109	ESR2	0.519154	0.171355934	0.001741643	-1.599166406	Downregulated	ESR2	0.389068841	0.171355934	0.040411776	-1.183029293	Downregulated	ESR2	0.171355934	0.454111421	0.519154	0.389068841	-0.62265663	-0.669932363	FALSE	TRUE	FALSE	TRUE	Transgressive Down (Underdominance)
ENSSSCG00000015235	ETS1	8.39753806	2.527170995	1.17E-05	-1.732443145	Downregulated	ETS1	13.07875728	2.527170995	0.000445486	-2.371630275	Downregulated	ETS1	2.527170995	10.73814767	13.07875728	8.39753806	-0.764654848	-0.80677285	FALSE	TRUE	FALSE	TRUE	Transgressive Down (Underdominance)
ENSSSCG00000024591	ETV1	0.366861665	0.106941195	0.000730703	-1.778418448	Downregulated	ETV1	0.448287953	0.106941195	0.003441517	-2.06760802	Downregulated	ETV1	0.106941195	0.407574809	0.448287953	0.366861665	-0.737615787	-0.761445306	FALSE	TRUE	FALSE	TRUE	Transgressive Down (Underdominance)
ENSSSCG00000024152	ETV6	0.419653877	0.205228771	0.002647052	-1.031966909	Downregulated	ETV6	0.920828294	0.205228771	1.05E-05	-2.165699163	Downregulated	ETV6	0.205228771	0.670241085	0.920828294	0.419653877	-0.693798581	-0.777125906	FALSE	TRUE	FALSE	TRUE	Transgressive Down (Underdominance)
ENSSSCG00000001561	ETV7	0.256653598	0.117410637	0.009152553	-1.128259373	Downregulated	ETV7	0.284524776	0.117410637	0.007735246	-1.276991172	Downregulated	ETV7	0.117410637	0.270589187	0.284524776	0.256653598	-0.566092652	-0.587344771	FALSE	TRUE	FALSE	TRUE	Transgressive Down (Underdominance)
ENSSSCG00000035958	EVA1A	0.149409881	0.047435549	0.000379199	-1.655235009	Downregulated	EVA1A	0.179385783	0.047435549	0.024045143	-1.919025	Downregulated	EVA1A	0.047435549	0.164397832	0.179385783	0.149409881	-0.711458791	-0.735566841	FALSE	TRUE	FALSE	TRUE	Transgressive Down (Underdominance)
ENSSSCG00000021598	EVA1C	1.179964875	0.387228898	0.000204197	-1.607485388	Downregulated	EVA1C	1.715333134	0.387228898	0.000297924	-2.147230263	Downregulated	EVA1C	0.387228898	1.447649005	1.715333134	1.179964875	-0.732511889	-0.774254406	FALSE	TRUE	FALSE	TRUE	Transgressive Down (Underdominance)
ENSSSCG00000006009	EXT1	10.36298288	3.52934605	0.000570424	-1.553966531	Downregulated	EXT1	11.78649601	3.52934605	6.11E-05	-1.739662088	Downregulated	EXT1	3.52934605	11.07473945	11.78649601	10.36298288	-0.681315658	-0.700560196	FALSE	TRUE	FALSE	TRUE	Transgressive Down (Underdominance)
ENSSSCG00000006369	F11R	9.061747409	3.816706954	0.001079238	-1.247460856	Downregulated	F11R	13.04904669	3.816706954	0.003359446	-1.773544087	Downregulated	F11R	3.816706954	11.05539705	13.04904669	9.061747409	-0.654765275	-0.707510668	FALSE	TRUE	FALSE	TRUE	Transgressive Down (Underdominance)
ENSSSCG00000022447	F3	8.73976443	3.827798463	0.030338747	-1.191079522	Downregulated	F3	20.11627237	3.827798463	0.012554309	-2.393776215	Downregulated	F3	3.827798463	14.4280184	20.11627237	8.73976443	-0.734696868	-0.809716314	FALSE	TRUE	FALSE	TRUE	Transgressive Down (Underdominance)
ENSSSCG00000012818	F8	2.922180603	0.642193423	3.19E-06	-2.18596555	Downregulated	F8	2.725907461	0.642193423	0.006745441	-2.085656791	Downregulated	F8	0.642193423	2.824044032	2.922180603	2.725907461	-0.772597943	-0.780234862	FALSE	TRUE	FALSE	TRUE	Transgressive Down (Underdominance)
ENSSSCG00000040681	FABP4	65.54340611	21.60029479	0.000903314	-1.601399646	Downregulated	FABP4	95.9422711	21.60029479	0.017928906	-2.151115589	Downregulated	FABP4	21.60029479	80.7428386	95.9422711	65.54340611	-0.732480364	-0.774861544	FALSE	TRUE	FALSE	TRUE	Transgressive Down (Underdominance)
ENSSSCG00000006153	FABP5	69.08645611	10.91760499	2.63E-07	-2.661746504	Downregulated	FABP5	82.42929703	10.91760499	0.009821067	-2.916500787	Downregulated	FABP5	10.91760499	75.75787657	82.42929703	69.08645611	-0.855888186	-0.867551885	FALSE	TRUE	FALSE	TRUE	Transgressive Down (Underdominance)
ENSSSCG00000013072	FADS2	2.052581	0.908470712	0.000259027	-1.175927246	Downregulated	FADS2	2.030885839	0.908470712	0.000634276	-1.160597234	Downregulated	FADS2	0.908470712	2.041733419	2.052581	2.030885839	-0.555049301	-0.557400798	FALSE	TRUE	FALSE	TRUE	Transgressive Down (Underdominance)
ENSSSCG00000013073	FADS3	4.026071463	1.04013867	0.020091719	-1.952596901	Downregulated	FADS3	3.238625633	1.04013867	0.003947523	-1.638605831	Downregulated	FADS3	1.04013867	3.632348548	4.026071463	3.238625633	-0.713645688	-0.741649228	FALSE	TRUE	FALSE	TRUE	Transgressive Down (Underdominance)
ENSSSCG00000013147	FAM111B	0.595746357	0.113130123	1.67E-05	-2.396715103	Downregulated	FAM111B	0.712180409	0.113130123	5.54E-05	-2.654259628	Downregulated	FAM111B	0.113130123	0.653963383	0.712180409	0.595746357	-0.827008475	-0.841149628	FALSE	TRUE	FALSE	TRUE	Transgressive Down (Underdominance)
ENSSSCG00000008785	FAM114A1	1.287967863	0.522505264	0.000217464	-1.30157912	Downregulated	FAM114A1	1.727634594	0.522505264	0.000685719	-1.725280634	Downregulated	FAM114A1	0.522505264	1.507801228	1.727634594	1.287967863	-0.653465421	-0.697560314	FALSE	TRUE	FALSE	TRUE	Transgressive Down (Underdominance)
ENSSSCG00000017551	FAM117A	1.269669965	0.583991344	0.011326771	-1.120434644	Downregulated	FAM117A	1.361674707	0.583991344	0.00073402	-1.221363205	Downregulated	FAM117A	0.583991344	1.315672336	1.361674707	1.269669965	-0.556127063	-0.57112272	FALSE	TRUE	FALSE	TRUE	Transgressive Down (Underdominance)
ENSSSCG00000021852	FAM124B	0.406511594	0.096974769	0.015360998	-2.067615165	Downregulated	FAM124B	0.575554563	0.096974769	0.002950976	-2.569271368	Downregulated	FAM124B	0.096974769	0.491033079	0.575554563	0.406511594	-0.802508684	-0.831510729	FALSE	TRUE	FALSE	TRUE	Transgressive Down (Underdominance)
ENSSSCG00000015802	FAM149A	1.447500569	0.665240082	0.021278592	-1.121616914	Downregulated	FAM149A	1.603337682	0.665240082	0.033832248	-1.269131305	Downregulated	FAM149A	0.665240082	1.525419126	1.603337682	1.447500569	-0.563896853	-0.585090471	FALSE	TRUE	FALSE	TRUE	Transgressive Down (Underdominance)
ENSSSCG00000038522	FAM162B	2.662858987	0.660448804	0.001172449	-2.011457395	Downregulated	FAM162B	3.827892785	0.660448804	2.22E-05	-2.535031785	Downregulated	FAM162B	0.660448804	3.245375886	3.827892785	2.662858987	-0.796495436	-0.827464132	FALSE	TRUE	FALSE	TRUE	Transgressive Down (Underdominance)
ENSSSCG00000003616	FAM167B	10.57019189	1.907899515	0.000252506	-2.469944473	Downregulated	FAM167B	12.87665554	1.907899515	0.005185271	-2.754700836	Downregulated	FAM167B	1.907899515	11.72342372	12.87665554	10.57019189	-0.83725748	-0.851832682	FALSE	TRUE	FALSE	TRUE	Transgressive Down (Underdominance)
ENSSSCG00000011047	FAM171A1	1.092516587	0.266261368	0.001748599	-2.036740156	Downregulated	FAM171A1	1.402366371	0.266261368	0.003596833	-2.396948277	Downregulated	FAM171A1	0.266261368	1.247441479	1.402366371	1.092516587	-0.786554021	-0.810134232	FALSE	TRUE	FALSE	TRUE	Transgressive Down (Underdominance)
ENSSSCG00000025134	FAM171B	0.191853199	0.060698298	0.004791995	-1.660274862	Downregulated	FAM171B	0.256208991	0.060698298	4.88E-06	-2.077593143	Downregulated	FAM171B	0.060698298	0.224031095	0.256208991	0.191853199	-0.729063068	-0.763090681	FALSE	TRUE	FALSE	TRUE	Transgressive Down (Underdominance)
ENSSSCG00000036403	FAM180A	1.901683532	0.311532353	0.000256939	-2.60982328	Downregulated	FAM180A	2.604554697	0.311532353	0.025845296	-3.063582834	Downregulated	FAM180A	0.311532353	2.253119115	2.604554697	1.901683532	-0.861732853	-0.880389399	FALSE	TRUE	FALSE	TRUE	Transgressive Down (Underdominance)
ENSSSCG00000000205	FAM186B	0.099067564	0.006735442	0.01499082	-3.878568265	Downregulated	FAM186B	0.128968639	0.006735442	0.001240634	-4.259103879	Downregulated	FAM186B	0.006735442	0.114018102	0.128968639	0.099067564	-0.940926556	-0.947774576	FALSE	TRUE	FALSE	TRUE	Transgressive Down (Underdominance)
ENSSSCG00000017258	FAM20A	0.638130533	0.27053563	0.019960505	-1.238032952	Downregulated	FAM20A	1.226695725	0.27053563	0.001347408	-2.180886924	Downregulated	FAM20A	0.27053563	0.932413129	1.226695725	0.638130533	-0.709854332	-0.779459874	FALSE	TRUE	FALSE	TRUE	Transgressive Down (Underdominance)
ENSSSCG00000006321	FAM78B	0.139832019	0.023910736	0.039085198	-2.547964298	Downregulated	FAM78B	0.075237697	0.023910736	0.031520628	-1.653797139	Downregulated	FAM78B	0.023910736	0.107534858	0.139832019	0.075237697	-0.777646648	-0.829003855	FALSE	TRUE	FALSE	TRUE	Transgressive Down (Underdominance)
ENSSSCG00000017068	FAXDC2	1.362311615	0.316591349	0.001181078	-2.105363004	Downregulated	FAXDC2	1.337644776	0.316591349	0.042616223	-2.079001307	Downregulated	FAXDC2	0.316591349	1.349978195	1.362311615	1.337644776	-0.765484102	-0.767607245	FALSE	TRUE	FALSE	TRUE	Transgressive Down (Underdominance)
ENSSSCG00000002444	FBLN5	5.803424901	2.680216612	0.000183883	-1.114554958	Downregulated	FBLN5	7.538036268	2.680216612	0.000235204	-1.491839134	Downregulated	FBLN5	2.680216612	6.670730584	7.538036268	5.803424901	-0.598212433	-0.644441003	FALSE	TRUE	FALSE	TRUE	Transgressive Down (Underdominance)
ENSSSCG00000028239	FBXL7	1.45359528	0.477498845	0.001614647	-1.606056493	Downregulated	FBXL7	1.619302239	0.477498845	0.008665175	-1.761803139	Downregulated	FBXL7	0.477498845	1.536448759	1.619302239	1.45359528	-0.689219154	-0.705120617	FALSE	TRUE	FALSE	TRUE	Transgressive Down (Underdominance)
ENSSSCG00000009702	FBXO8	1.304463125	0.631350869	5.43E-05	-1.046942261	Downregulated	FBXO8	1.733704954	0.631350869	0.002428348	-1.457344497	Downregulated	FBXO8	0.631350869	1.51908404	1.733704954	1.304463125	-0.584387136	-0.635837189	FALSE	TRUE	FALSE	TRUE	Transgressive Down (Underdominance)
ENSSSCG00000020879	FBXW7	7.727978546	3.535101682	0.001667057	-1.128339376	Downregulated	FBXW7	7.241161608	3.535101682	0.002255226	-1.034469436	Downregulated	FBXW7	3.535101682	7.484570077	7.727978546	7.241161608	-0.527681397	-0.542558036	FALSE	TRUE	FALSE	TRUE	Transgressive Down (Underdominance)
ENSSSCG00000006357	FCER1G	3.406039659	1.236922739	0.002986678	-1.461339845	Downregulated	FCER1G	3.459535326	1.236922739	0.000261222	-1.483822884	Downregulated	FCER1G	1.236922739	3.432787492	3.459535326	3.406039659	-0.639673956	-0.642459862	FALSE	TRUE	FALSE	TRUE	Transgressive Down (Underdominance)
ENSSSCG00000039202	FCF1	7.71018715	3.746958775	0.001870845	-1.041045774	Downregulated	FCF1	8.599895455	3.746958775	0.000222808	-1.198599017	Downregulated	FCF1	3.746958775	8.155041302	8.599895455	7.71018715	-0.540534666	-0.564301823	FALSE	TRUE	FALSE	TRUE	Transgressive Down (Underdominance)
ENSSSCG00000014217	FEM1C	8.083380285	3.186690719	0.001721281	-1.342899715	Downregulated	FEM1C	11.23346169	3.186690719	0.001545064	-1.817671663	Downregulated	FEM1C	3.186690719	9.658420986	11.23346169	8.083380285	-0.670060901	-0.716321575	FALSE	TRUE	FALSE	TRUE	Transgressive Down (Underdominance)
ENSSSCG00000011598	FGD5	3.119787149	1.218067491	7.11E-06	-1.356853531	Downregulated	FGD5	3.836626165	1.218067491	0.0053345	-1.655244125	Downregulated	FGD5	1.218067491	3.478206657	3.836626165	3.119787149	-0.649800138	-0.682515982	FALSE	TRUE	FALSE	TRUE	Transgressive Down (Underdominance)
ENSSSCG00000024954	FGF1	1.11015221	0.477904169	0.007613954	-1.215964236	Downregulated	FGF1	0.95616446	0.477904169	0.015859826	-1.000537428	Downregulated	FGF1	0.477904169	1.033158335	1.11015221	0.95616446	-0.537433757	-0.569514734	FALSE	TRUE	FALSE	TRUE	Transgressive Down (Underdominance)
ENSSSCG00000038584	FGF12	0.557886447	0.111257352	0.004471987	-2.326070832	Downregulated	FGF12	0.568420651	0.111257352	0.003328974	-2.353058298	Downregulated	FGF12	0.111257352	0.563153549	0.568420651	0.557886447	-0.802438692	-0.804269335	FALSE	TRUE	FALSE	TRUE	Transgressive Down (Underdominance)
ENSSSCG00000015413	FGL2	8.76928648	3.35726811	0.002243175	-1.385171707	Downregulated	FGL2	21.98223825	3.35726811	0.000168831	-2.71097863	Downregulated	FGL2	3.35726811	15.37576236	21.98223825	8.76928648	-0.781651925	-0.8472736	FALSE	TRUE	FALSE	TRUE	Transgressive Down (Underdominance)
ENSSSCG00000022592	FIBIN	2.156041987	0.942671592	0.001228913	-1.193558116	Downregulated	FIBIN	5.269198029	0.942671592	0.000110115	-2.482756243	Downregulated	FIBIN	0.942671592	3.712620008	5.269198029	2.156041987	-0.746089934	-0.82109771	FALSE	TRUE	FALSE	TRUE	Transgressive Down (Underdominance)
ENSSSCG00000025588	FJX1	2.062678044	0.64285629	0.001831935	-1.681950487	Downregulated	FJX1	5.340406263	0.64285629	0.019516277	-3.054381331	Downregulated	FJX1	0.64285629	3.701542154	5.340406263	2.062678044	-0.826327443	-0.879624085	FALSE	TRUE	FALSE	TRUE	Transgressive Down (Underdominance)
ENSSSCG00000037575	FKBP14	0.867307148	0.294795353	0.000971014	-1.556829219	Downregulated	FKBP14	1.378861717	0.294795353	0.003311842	-2.225692094	Downregulated	FKBP14	0.294795353	1.123084432	1.378861717	0.867307148	-0.737512743	-0.786203831	FALSE	TRUE	FALSE	TRUE	Transgressive Down (Underdominance)
ENSSSCG00000015999	FKBP7	1.183300564	0.318986726	0.003466323	-1.891248274	Downregulated	FKBP7	1.730948408	0.318986726	0.000399048	-2.439994427	Downregulated	FKBP7	0.318986726	1.457124486	1.730948408	1.183300564	-0.781084781	-0.815715636	FALSE	TRUE	FALSE	TRUE	Transgressive Down (Underdominance)
ENSSSCG00000015237	FLI1	5.434251885	1.346248285	3.05E-05	-2.013136931	Downregulated	FLI1	6.375993086	1.346248285	0.003342482	-2.243705558	Downregulated	FLI1	1.346248285	5.905122486	6.375993086	5.434251885	-0.772020261	-0.78885669	FALSE	TRUE	FALSE	TRUE	Transgressive Down (Underdominance)
ENSSSCG00000011471	FLNB	3.448497573	1.188996864	0.002619364	-1.536223041	Downregulated	FLNB	7.426343182	1.188996864	0.001205346	-2.642907076	Downregulated	FLNB	1.188996864	5.437420378	7.426343182	3.448497573	-0.781330708	-0.839894705	FALSE	TRUE	FALSE	TRUE	Transgressive Down (Underdominance)
ENSSSCG00000040166	FLRT2	0.53313921	0.206215197	0.000158327	-1.370361632	Downregulated	FLRT2	0.958515546	0.206215197	0.004896392	-2.216651172	Downregulated	FLRT2	0.206215197	0.745827378	0.958515546	0.53313921	-0.723508142	-0.78485983	FALSE	TRUE	FALSE	TRUE	Transgressive Down (Underdominance)
ENSSSCG00000009320	FLT1	7.561688052	3.274401545	0.000375903	-1.207477081	Downregulated	FLT1	12.63341332	3.274401545	0.000808321	-1.947941325	Downregulated	FLT1	3.274401545	10.09755069	12.63341332	7.561688052	-0.675723188	-0.740814184	FALSE	TRUE	FALSE	TRUE	Transgressive Down (Underdominance)
ENSSSCG00000015866	FMNL2	2.416822802	0.837351101	0.000193778	-1.529207124	Downregulated	FMNL2	3.201561203	0.837351101	0.000158051	-1.934871013	Downregulated	FMNL2	0.837351101	2.809192002	3.201561203	2.416822802	-0.701924575	-0.738455382	FALSE	TRUE	FALSE	TRUE	Transgressive Down (Underdominance)
ENSSSCG00000025114	FMNL3	2.098457778	1.04837958	0.000119812	-1.001168276	Downregulated	FMNL3	2.511374327	1.04837958	0.000930487	-1.260315923	Downregulated	FMNL3	1.04837958	2.304916052	2.511374327	2.098457778	-0.545154983	-0.582547464	FALSE	TRUE	FALSE	TRUE	Transgressive Down (Underdominance)
ENSSSCG00000015268	FMO1	25.87298579	7.706782113	0.000373763	-1.747246044	Downregulated	FMO1	24.43818492	7.706782113	0.01297301	-1.664936628	Downregulated	FMO1	7.706782113	25.15558535	25.87298579	24.43818492	-0.69363535	-0.702130161	FALSE	TRUE	FALSE	TRUE	Transgressive Down (Underdominance)
ENSSSCG00000015270	FMOD	4.159992252	1.521432252	0.001061865	-1.451150748	Downregulated	FMOD	7.98714864	1.521432252	0.047602104	-2.392250469	Downregulated	FMOD	1.521432252	6.073570446	7.98714864	4.159992252	-0.74949953	-0.80951497	FALSE	TRUE	FALSE	TRUE	Transgressive Down (Underdominance)
ENSSSCG00000006894	FNBP1L	2.036150398	1.005254131	0.00046774	-1.018283863	Downregulated	FNBP1L	2.222153113	1.005254131	0.000756305	-1.144397961	Downregulated	FNBP1L	1.005254131	2.129151755	2.222153113	2.036150398	-0.527861681	-0.547621572	FALSE	TRUE	FALSE	TRUE	Transgressive Down (Underdominance)
ENSSSCG00000002383	FOS	63.2590028	30.61295171	0.02901734	-1.047128657	Downregulated	FOS	104.3981635	30.61295171	0.003249699	-1.769882271	Downregulated	FOS	30.61295171	83.82858313	104.3981635	63.2590028	-0.634814874	-0.706767335	FALSE	TRUE	FALSE	TRUE	Transgressive Down (Underdominance)
ENSSSCG00000012967	FOSL1	2.422807596	0.262679294	0.045560132	-3.20530545	Downregulated	FOSL1	10.43787732	0.262679294	0.021177813	-5.312382056	Downregulated	FOSL1	0.262679294	6.430342459	10.43787732	2.422807596	-0.95915003	-0.974834031	FALSE	TRUE	FALSE	TRUE	Transgressive Down (Underdominance)
ENSSSCG00000029593	FOXN2	4.013256865	1.839622726	6.38E-06	-1.125363572	Downregulated	FOXN2	5.042304531	1.839622726	0.000137447	-1.454673327	Downregulated	FOXN2	1.839622726	4.527780698	5.042304531	4.013256865	-0.593703218	-0.635162312	FALSE	TRUE	FALSE	TRUE	Transgressive Down (Underdominance)
ENSSSCG00000011056	FRMD4A	1.696041874	0.63788339	0.001390553	-1.410807171	Downregulated	FRMD4A	2.024938834	0.63788339	0.001505819	-1.666513711	Downregulated	FRMD4A	0.63788339	1.860490354	2.024938834	1.696041874	-0.657142329	-0.684986341	FALSE	TRUE	FALSE	TRUE	Transgressive Down (Underdominance)
ENSSSCG00000005027	FRMD6	2.914091027	1.134934003	3.64E-05	-1.360437537	Downregulated	FRMD6	4.923224527	1.134934003	0.000219484	-2.11699513	Downregulated	FRMD6	1.134934003	3.918657777	4.923224527	2.914091027	-0.710376852	-0.769473442	FALSE	TRUE	FALSE	TRUE	Transgressive Down (Underdominance)
ENSSSCG00000024290	FSBP	0.095304314	0.013088576	0.01159877	-2.864233358	Downregulated	FSBP	0.122251266	0.013088576	0.027045421	-3.223469334	Downregulated	FSBP	0.013088576	0.10877779	0.122251266	0.095304314	-0.879676024	-0.892937091	FALSE	TRUE	FALSE	TRUE	Transgressive Down (Underdominance)
ENSSSCG00000039426	FSTL1	56.1211109	19.0951558	8.09E-05	-1.555336876	Downregulated	FSTL1	76.81102714	19.0951558	0.000279851	-2.008106751	Downregulated	FSTL1	19.0951558	66.46606902	76.81102714	56.1211109	-0.712708212	-0.751400853	FALSE	TRUE	FALSE	TRUE	Transgressive Down (Underdominance)
ENSSSCG00000003771	FUBP1	11.7751614	4.041291796	2.62E-05	-1.542858406	Downregulated	FUBP1	11.95258058	4.041291796	0.00026078	-1.564433704	Downregulated	FUBP1	4.041291796	11.86387099	11.95258058	11.7751614	-0.659361451	-0.6618896	FALSE	TRUE	FALSE	TRUE	Transgressive Down (Underdominance)
ENSSSCG00000004133	FUCA2	4.702678139	1.885659571	0.000242048	-1.318413353	Downregulated	FUCA2	6.07912985	1.885659571	0.00048719	-1.688795594	Downregulated	FUCA2	1.885659571	5.390903994	6.07912985	4.702678139	-0.650214589	-0.68981423	FALSE	TRUE	FALSE	TRUE	Transgressive Down (Underdominance)
ENSSSCG00000004421	FYN	6.3679303	2.076160711	3.89E-07	-1.616906422	Downregulated	FYN	7.108194118	2.076160711	0.000211591	-1.775564957	Downregulated	FYN	2.076160711	6.738062209	7.108194118	6.3679303	-0.691875699	-0.707920088	FALSE	TRUE	FALSE	TRUE	Transgressive Down (Underdominance)
ENSSSCG00000006052	FZD6	2.339900592	0.944332717	4.81E-05	-1.309080081	Downregulated	FZD6	2.697221026	0.944332717	0.000866134	-1.51410659	Downregulated	FZD6	0.944332717	2.518560809	2.697221026	2.339900592	-0.625050658	-0.649886788	FALSE	TRUE	FALSE	TRUE	Transgressive Down (Underdominance)
ENSSSCG00000000645	GABARAPL1	21.46327708	7.313162863	1.87E-06	-1.553302972	Downregulated	GABARAPL1	35.14281024	7.313162863	2.68E-08	-2.264662167	Downregulated	GABARAPL1	7.313162863	28.30304366	35.14281024	21.46327708	-0.741612141	-0.791901592	FALSE	TRUE	FALSE	TRUE	Transgressive Down (Underdominance)
ENSSSCG00000004645	GABPB1	1.017277765	0.431376309	0.000304244	-1.237694805	Downregulated	GABPB1	1.116761257	0.431376309	0.001576475	-1.372301946	Downregulated	GABPB1	0.431376309	1.067019511	1.116761257	1.017277765	-0.595718443	-0.613725578	FALSE	TRUE	FALSE	TRUE	Transgressive Down (Underdominance)
ENSSSCG00000022689	GADD45B	60.42157697	11.08060224	0.00200662	-2.447027543	Downregulated	GADD45B	96.24795587	11.08060224	1.61E-05	-3.118719606	Downregulated	GADD45B	11.08060224	78.33476642	96.24795587	60.42157697	-0.858548091	-0.884874415	FALSE	TRUE	FALSE	TRUE	Transgressive Down (Underdominance)
ENSSSCG00000013403	GALNT18	0.803206395	0.390734878	0.001301028	-1.039580717	Downregulated	GALNT18	1.058185978	0.390734878	0.002580728	-1.437331262	Downregulated	GALNT18	0.390734878	0.930696187	1.058185978	0.803206395	-0.58016925	-0.630750278	FALSE	TRUE	FALSE	TRUE	Transgressive Down (Underdominance)
ENSSSCG00000009137	GAR1	4.074245004	1.999620523	0.002898799	-1.0268065	Downregulated	GAR1	4.742001412	1.999620523	3.35E-05	-1.245769853	Downregulated	GAR1	1.999620523	4.408123208	4.742001412	4.074245004	-0.546378259	-0.578317181	FALSE	TRUE	FALSE	TRUE	Transgressive Down (Underdominance)
ENSSSCG00000002872	GARRE1	4.364494558	1.877756377	0.00031031	-1.21680469	Downregulated	GARRE1	4.87961206	1.877756377	2.38E-05	-1.377756557	Downregulated	GARRE1	1.877756377	4.622053309	4.87961206	4.364494558	-0.593739784	-0.615183266	FALSE	TRUE	FALSE	TRUE	Transgressive Down (Underdominance)
ENSSSCG00000000874	GAS2L3	0.170726363	0.076595174	0.047022509	-1.156360458	Downregulated	GAS2L3	0.155853503	0.076595174	0.046749079	-1.024865188	Downregulated	GAS2L3	0.076595174	0.163289933	0.170726363	0.155853503	-0.530925317	-0.551357082	FALSE	TRUE	FALSE	TRUE	Transgressive Down (Underdominance)
ENSSSCG00000011618	GATA2	2.428845546	0.740813111	2.47E-05	-1.713089214	Downregulated	GATA2	2.608334751	0.740813111	0.001656768	-1.815947499	Downregulated	GATA2	0.740813111	2.518590149	2.608334751	2.428845546	-0.705861984	-0.715982348	FALSE	TRUE	FALSE	TRUE	Transgressive Down (Underdominance)
ENSSSCG00000011125	GATA3	1.730197635	0.272839555	0.000187959	-2.664812121	Downregulated	GATA3	2.406895134	0.272839555	0.000127992	-3.141048566	Downregulated	GATA3	0.272839555	2.068546385	2.406895134	1.730197635	-0.868100828	-0.886642525	FALSE	TRUE	FALSE	TRUE	Transgressive Down (Underdominance)
ENSSSCG00000006562	GATAD2B	2.675864078	1.06741865	0.000479152	-1.325878712	Downregulated	GATAD2B	2.636986009	1.06741865	0.000582935	-1.304763793	Downregulated	GATAD2B	1.06741865	2.656425043	2.675864078	2.636986009	-0.598174753	-0.601093845	FALSE	TRUE	FALSE	TRUE	Transgressive Down (Underdominance)
ENSSSCG00000004672	GATM	0.770108037	0.27535058	0.007753319	-1.483791205	Downregulated	GATM	1.066963183	0.27535058	0.003423391	-1.954168841	Downregulated	GATM	0.27535058	0.91853561	1.066963183	0.770108037	-0.700228737	-0.74193057	FALSE	TRUE	FALSE	TRUE	Transgressive Down (Underdominance)
ENSSSCG00000035715	GCH1	1.87431882	0.567677503	0.000221988	-1.723222902	Downregulated	GCH1	3.519578641	0.567677503	0.000684398	-2.632259249	Downregulated	GCH1	0.567677503	2.69694873	3.519578641	1.87431882	-0.7895112	-0.838708675	FALSE	TRUE	FALSE	TRUE	Transgressive Down (Underdominance)
ENSSSCG00000005277	GCNT1	0.451114299	0.186333159	0.007654625	-1.275608578	Downregulated	GCNT1	0.699505391	0.186333159	0.023260139	-1.90845074	Downregulated	GCNT1	0.186333159	0.575309845	0.699505391	0.451114299	-0.676116859	-0.733621553	FALSE	TRUE	FALSE	TRUE	Transgressive Down (Underdominance)
ENSSSCG00000033009	GCNT2	1.036845174	0.138378447	3.53E-05	-2.905509318	Downregulated	GCNT2	1.194921829	0.138378447	0.000751344	-3.11022508	Downregulated	GCNT2	0.138378447	1.115883502	1.194921829	1.036845174	-0.875992031	-0.884194561	FALSE	TRUE	FALSE	TRUE	Transgressive Down (Underdominance)
ENSSSCG00000004584	GCNT3	0.152639033	0.04116191	0.0286314	-1.890742092	Downregulated	GCNT3	0.20538447	0.04116191	0.025332151	-2.318945255	Downregulated	GCNT3	0.04116191	0.179011751	0.20538447	0.152639033	-0.77006029	-0.799586063	FALSE	TRUE	FALSE	TRUE	Transgressive Down (Underdominance)
ENSSSCG00000029710	GCNT4	0.091510296	0.029732908	0.025010166	-1.621873488	Downregulated	GCNT4	0.113575638	0.029732908	0.030439738	-1.933520911	Downregulated	GCNT4	0.029732908	0.102542967	0.113575638	0.091510296	-0.710044392	-0.738210509	FALSE	TRUE	FALSE	TRUE	Transgressive Down (Underdominance)
ENSSSCG00000038727	GDNF	7.653625389	3.555818476	0.006911316	-1.105961613	Downregulated	GDNF	20.84867958	3.555818476	0.043995876	-2.551702434	Downregulated	GDNF	3.555818476	14.25115249	20.84867958	7.653625389	-0.750489058	-0.829446346	FALSE	TRUE	FALSE	TRUE	Transgressive Down (Underdominance)
ENSSSCG00000006105	GEM	2.910715795	0.564520899	0.002042927	-2.366275083	Downregulated	GEM	2.344749297	0.564520899	0.000570714	-2.054334779	Downregulated	GEM	0.564520899	2.627732546	2.910715795	2.344749297	-0.785168053	-0.80605427	FALSE	TRUE	FALSE	TRUE	Transgressive Down (Underdominance)
ENSSSCG00000014012	GFPT2	2.234770975	0.472747583	0.004859964	-2.240985	Downregulated	GFPT2	4.713885275	0.472747583	0.000408805	-3.317774659	Downregulated	GFPT2	0.472747583	3.474328125	4.713885275	2.234770975	-0.863931222	-0.899711691	FALSE	TRUE	FALSE	TRUE	Transgressive Down (Underdominance)
ENSSSCG00000010655	GFRA1	1.58538754	0.659669542	5.97E-05	-1.265020143	Downregulated	GFRA1	1.641602298	0.659669542	0.000246671	-1.315289255	Downregulated	GFRA1	0.659669542	1.613494919	1.641602298	1.58538754	-0.591154869	-0.598155081	FALSE	TRUE	FALSE	TRUE	Transgressive Down (Underdominance)
ENSSSCG00000027826	GIMAP4	3.657247742	0.902640616	0.003601677	-2.018534757	Downregulated	GIMAP4	3.704612339	0.902640616	0.009280049	-2.037098982	Downregulated	GIMAP4	0.902640616	3.680930041	3.704612339	3.657247742	-0.754779198	-0.75634681	FALSE	TRUE	FALSE	TRUE	Transgressive Down (Underdominance)
ENSSSCG00000004241	GJA1	14.87639406	3.406797878	0.004991359	-2.126536607	Downregulated	GJA1	44.75613336	3.406797878	8.77E-05	-3.715597141	Downregulated	GJA1	3.406797878	29.81626371	44.75613336	14.87639406	-0.885740282	-0.923880871	FALSE	TRUE	FALSE	TRUE	Transgressive Down (Underdominance)
ENSSSCG00000021306	GJC1	1.894959127	0.314440567	0.0001027	-2.59130747	Downregulated	GJC1	1.770227438	0.314440567	0.00023916	-2.493075468	Downregulated	GJC1	0.314440567	1.832593283	1.894959127	1.770227438	-0.828417702	-0.834064723	FALSE	TRUE	FALSE	TRUE	Transgressive Down (Underdominance)
ENSSSCG00000007636	GJC3	0.219974553	0.104835243	0.029930763	-1.069212841	Downregulated	GJC3	0.369480954	0.104835243	0.014126498	-1.817376203	Downregulated	GJC3	0.104835243	0.294727753	0.369480954	0.219974553	-0.644298028	-0.716263472	FALSE	TRUE	FALSE	TRUE	Transgressive Down (Underdominance)
ENSSSCG00000026078	GLCE	2.107495496	0.81019146	0.000387345	-1.379194764	Downregulated	GLCE	1.892208319	0.81019146	0.002250603	-1.223736144	Downregulated	GLCE	0.81019146	1.999851907	2.107495496	1.892208319	-0.594874272	-0.615566694	FALSE	TRUE	FALSE	TRUE	Transgressive Down (Underdominance)
ENSSSCG00000005199	GLDC	0.247895696	0.065740173	0.001109072	-1.914886073	Downregulated	GLDC	0.145277491	0.065740173	0.021340671	-1.14396404	Downregulated	GLDC	0.065740173	0.196586593	0.247895696	0.145277491	-0.665591781	-0.734807124	FALSE	TRUE	FALSE	TRUE	Transgressive Down (Underdominance)
ENSSSCG00000015733	GLI2	0.555459582	0.229088909	0.012589072	-1.277774324	Downregulated	GLI2	0.722301155	0.229088909	0.000261989	-1.656692864	Downregulated	GLI2	0.229088909	0.638880368	0.722301155	0.555459582	-0.641421274	-0.682834636	FALSE	TRUE	FALSE	TRUE	Transgressive Down (Underdominance)
ENSSSCG00000031236	GLIPR2	7.726032514	1.76549739	5.15E-05	-2.129653061	Downregulated	GLIPR2	9.267337661	1.76549739	0.00020016	-2.39208025	Downregulated	GLIPR2	1.76549739	8.496685087	9.267337661	7.726032514	-0.79221339	-0.809492493	FALSE	TRUE	FALSE	TRUE	Transgressive Down (Underdominance)
ENSSSCG00000005224	GLIS3	0.189879419	0.079329063	0.008827306	-1.259162124	Downregulated	GLIS3	0.182656191	0.079329063	0.025647404	-1.203209234	Downregulated	GLIS3	0.079329063	0.186267805	0.189879419	0.182656191	-0.574112857	-0.582213472	FALSE	TRUE	FALSE	TRUE	Transgressive Down (Underdominance)
ENSSSCG00000032722	GLRB	0.116707215	0.027982048	0.00872821	-2.060320268	Downregulated	GLRB	0.296593074	0.027982048	0.002961912	-3.405911423	Downregulated	GLRB	0.027982048	0.206650145	0.296593074	0.116707215	-0.864592166	-0.905655085	FALSE	TRUE	FALSE	TRUE	Transgressive Down (Underdominance)
ENSSSCG00000040981	GMFG	1.31956494	0.547444819	0.010996254	-1.269276896	Downregulated	GMFG	1.234396167	0.547444819	0.025178476	-1.173020031	Downregulated	GMFG	0.547444819	1.276980554	1.31956494	1.234396167	-0.571297451	-0.58513234	FALSE	TRUE	FALSE	TRUE	Transgressive Down (Underdominance)
ENSSSCG00000001095	GMNN	2.451914098	1.033698323	0.000447393	-1.246093228	Downregulated	GMNN	2.949417243	1.033698323	0.000396337	-1.512614722	Downregulated	GMNN	1.033698323	2.700665671	2.949417243	2.451914098	-0.617243136	-0.649524554	FALSE	TRUE	FALSE	TRUE	Transgressive Down (Underdominance)
ENSSSCG00000005284	GNA14	0.583246563	0.156211508	0.000818488	-1.900605158	Downregulated	GNA14	0.782002868	0.156211508	0.001536699	-2.323673157	Downregulated	GNA14	0.156211508	0.682624715	0.782002868	0.583246563	-0.771160486	-0.800241771	FALSE	TRUE	FALSE	TRUE	Transgressive Down (Underdominance)
ENSSSCG00000015407	GNAI1	2.132483864	0.797325206	0.000148064	-1.419294643	Downregulated	GNAI1	3.239575871	0.797325206	4.83E-05	-2.022564764	Downregulated	GNAI1	0.797325206	2.686029868	3.239575871	2.132483864	-0.703158474	-0.753879755	FALSE	TRUE	FALSE	TRUE	Transgressive Down (Underdominance)
ENSSSCG00000006824	GNAI3	2.214184279	0.910437498	8.61E-06	-1.282143414	Downregulated	GNAI3	2.935885212	0.910437498	0.000216095	-1.689163679	Downregulated	GNAI3	0.910437498	2.575034746	2.935885212	2.214184279	-0.646436811	-0.68989336	FALSE	TRUE	FALSE	TRUE	Transgressive Down (Underdominance)
ENSSSCG00000007649	GPC2	0.098672011	0.017248743	0.047907349	-2.516149677	Downregulated	GPC2	0.131279034	0.017248743	0.0291317	-2.928073395	Downregulated	GPC2	0.017248743	0.114975523	0.131279034	0.098672011	-0.849978999	-0.868610071	FALSE	TRUE	FALSE	TRUE	Transgressive Down (Underdominance)
ENSSSCG00000012680	GPC3	12.99456729	6.156840777	7.04E-06	-1.077646429	Downregulated	GPC3	16.57299677	6.156840777	0.000398095	-1.428572334	Downregulated	GPC3	6.156840777	14.78378203	16.57299677	12.99456729	-0.583540885	-0.628501661	FALSE	TRUE	FALSE	TRUE	Transgressive Down (Underdominance)
ENSSSCG00000023328	GPM6A	0.388932019	0.169584898	0.011343669	-1.197510305	Downregulated	GPM6A	0.695951931	0.169584898	0.002384235	-2.03697996	Downregulated	GPM6A	0.169584898	0.542441975	0.695951931	0.388932019	-0.68736767	-0.756326708	FALSE	TRUE	FALSE	TRUE	Transgressive Down (Underdominance)
ENSSSCG00000038853	GPR137B	0.694063268	0.318060183	0.010963972	-1.125767402	Downregulated	GPR137B	0.942751236	0.318060183	0.004752828	-1.567577359	Downregulated	GPR137B	0.318060183	0.818407252	0.942751236	0.694063268	-0.611366856	-0.662625546	FALSE	TRUE	FALSE	TRUE	Transgressive Down (Underdominance)
ENSSSCG00000035883	GPR160	4.10027493	0.962116055	3.77E-06	-2.091437813	Downregulated	GPR160	3.713329435	0.962116055	8.38E-06	-1.948430477	Downregulated	GPR160	0.962116055	3.906802182	4.10027493	3.713329435	-0.753733102	-0.765353282	FALSE	TRUE	FALSE	TRUE	Transgressive Down (Underdominance)
ENSSSCG00000009517	GPR183	0.185263366	0.031035528	0.000559648	-2.57758502	Downregulated	GPR183	0.365958092	0.031035528	0.000331431	-3.559685835	Downregulated	GPR183	0.031035528	0.275610729	0.365958092	0.185263366	-0.887393613	-0.915193764	FALSE	TRUE	FALSE	TRUE	Transgressive Down (Underdominance)
ENSSSCG00000022309	GPR34	0.374696917	0.138030881	0.001221503	-1.440733032	Downregulated	GPR34	0.422885874	0.138030881	0.015770964	-1.615277295	Downregulated	GPR34	0.138030881	0.398791396	0.422885874	0.374696917	-0.653876982	-0.673597796	FALSE	TRUE	FALSE	TRUE	Transgressive Down (Underdominance)
ENSSSCG00000037184	GPR4	1.569132988	0.383926385	0.000379408	-2.031066011	Downregulated	GPR4	2.757197467	0.383926385	0.00219235	-2.844300977	Downregulated	GPR4	0.383926385	2.163165228	2.757197467	1.569132988	-0.822516385	-0.860754846	FALSE	TRUE	FALSE	TRUE	Transgressive Down (Underdominance)
ENSSSCG00000034114	GPR68	0.119158762	0.036236689	0.022987792	-1.717361976	Downregulated	GPR68	0.126068433	0.036236689	0.025441464	-1.798684008	Downregulated	GPR68	0.036236689	0.122613597	0.126068433	0.119158762	-0.704464348	-0.712563338	FALSE	TRUE	FALSE	TRUE	Transgressive Down (Underdominance)
ENSSSCG00000029592	GPRC5A	0.369097201	0.128910561	0.014945931	-1.517630333	Downregulated	GPRC5A	1.244926222	0.128910561	0.000164578	-3.271617879	Downregulated	GPRC5A	0.128910561	0.807011712	1.244926222	0.369097201	-0.840261846	-0.896451244	FALSE	TRUE	FALSE	TRUE	Transgressive Down (Underdominance)
ENSSSCG00000029545	GPRC5D	0.648049808	0.068407792	0.000695635	-3.243872121	Downregulated	GPRC5D	0.730340398	0.068407792	0.004183768	-3.416336453	Downregulated	GPRC5D	0.068407792	0.689195103	0.730340398	0.648049808	-0.900742486	-0.906334371	FALSE	TRUE	FALSE	TRUE	Transgressive Down (Underdominance)
ENSSSCG00000021440	GPSM2	0.799785935	0.330837731	0.011255674	-1.273490132	Downregulated	GPSM2	0.742410331	0.330837731	0.032614119	-1.166093007	Downregulated	GPSM2	0.330837731	0.771098133	0.799785935	0.742410331	-0.570952494	-0.586342149	FALSE	TRUE	FALSE	TRUE	Transgressive Down (Underdominance)
ENSSSCG00000036438	GPX3	154.7364259	34.77077114	3.71E-05	-2.153865888	Downregulated	GPX3	138.1097101	34.77077114	2.44E-05	-1.989867786	Downregulated	GPX3	34.77077114	146.423068	154.7364259	138.1097101	-0.76253215	-0.77529033	FALSE	TRUE	FALSE	TRUE	Transgressive Down (Underdominance)
ENSSSCG00000021973	GPX8	12.31537933	4.760584454	0.000218703	-1.371250458	Downregulated	GPX8	11.59155616	4.760584454	0.003268342	-1.283863653	Downregulated	GPX8	4.760584454	11.95346775	12.31537933	11.59155616	-0.601740302	-0.613443945	FALSE	TRUE	FALSE	TRUE	Transgressive Down (Underdominance)
ENSSSCG00000022402	GRAMD2B	0.481058032	0.233806083	0.011249791	-1.040898474	Downregulated	GRAMD2B	0.834779297	0.233806083	0.018028942	-1.836082355	Downregulated	GRAMD2B	0.233806083	0.657918665	0.834779297	0.481058032	-0.644627678	-0.719918685	FALSE	TRUE	FALSE	TRUE	Transgressive Down (Underdominance)
ENSSSCG00000026068	GRHL1	0.598969369	0.272048922	0.045604234	-1.138616117	Downregulated	GRHL1	0.614442861	0.272048922	0.023303885	-1.175412747	Downregulated	GRHL1	0.272048922	0.606706115	0.614442861	0.598969369	-0.551596869	-0.557242929	FALSE	TRUE	FALSE	TRUE	Transgressive Down (Underdominance)
ENSSSCG00000007569	GRIFIN	0.479629731	0.025971121	0.02255797	-4.206940885	Downregulated	GRIFIN	0.38661939	0.025971121	0.001652976	-3.895933787	Downregulated	GRIFIN	0.025971121	0.433124561	0.479629731	0.38661939	-0.940037754	-0.945851728	FALSE	TRUE	FALSE	TRUE	Transgressive Down (Underdominance)
ENSSSCG00000010683	GRK5	3.173602822	1.058034283	0.000117853	-1.58473521	Downregulated	GRK5	4.2019653	1.058034283	0.00023119	-1.989677873	Downregulated	GRK5	1.058034283	3.687784061	4.2019653	3.173602822	-0.71309755	-0.748204898	FALSE	TRUE	FALSE	TRUE	Transgressive Down (Underdominance)
ENSSSCG00000036113	GSAP	0.398205748	0.194546759	0.001909258	-1.0333971	Downregulated	GSAP	0.524130785	0.194546759	0.019593842	-1.429809903	Downregulated	GSAP	0.194546759	0.461168267	0.524130785	0.398205748	-0.578143656	-0.628820202	FALSE	TRUE	FALSE	TRUE	Transgressive Down (Underdominance)
ENSSSCG00000016716	GSDME	0.223467279	0.060343898	0.006465287	-1.888783801	Downregulated	GSDME	0.23658399	0.060343898	0.000328661	-1.971072647	Downregulated	GSDME	0.060343898	0.230025635	0.23658399	0.223467279	-0.737664464	-0.744936679	FALSE	TRUE	FALSE	TRUE	Transgressive Down (Underdominance)
ENSSSCG00000037508	GSN	179.2901223	85.59750393	0.000501347	-1.066655375	Downregulated	GSN	171.5444836	85.59750393	0.008797892	-1.002942101	Downregulated	GSN	85.59750393	175.417303	179.2901223	171.5444836	-0.512035002	-0.522575461	FALSE	TRUE	FALSE	TRUE	Transgressive Down (Underdominance)
ENSSSCG00000008870	GUCY1B1	2.53522724	0.964798522	7.49E-06	-1.393815464	Downregulated	GUCY1B1	2.27111143	0.964798522	0.00784368	-1.23509889	Downregulated	GUCY1B1	0.964798522	2.403169335	2.53522724	2.27111143	-0.598530779	-0.619442981	FALSE	TRUE	FALSE	TRUE	Transgressive Down (Underdominance)
ENSSSCG00000011519	GXYLT2	1.097388735	0.365775646	0.000547356	-1.585043746	Downregulated	GXYLT2	1.126567892	0.365775646	0.002663903	-1.622903334	Downregulated	GXYLT2	0.365775646	1.111978313	1.126567892	1.097388735	-0.671058652	-0.675318595	FALSE	TRUE	FALSE	TRUE	Transgressive Down (Underdominance)
ENSSSCG00000017202	H3-3B	76.57802379	31.63056697	0.000135115	-1.275611014	Downregulated	H3-3B	130.106841	31.63056697	8.73E-05	-2.040305499	Downregulated	H3-3B	31.63056697	103.3424324	130.106841	76.57802379	-0.693924691	-0.756887749	FALSE	TRUE	FALSE	TRUE	Transgressive Down (Underdominance)
ENSSSCG00000004935	HACD3	4.399957324	1.97537569	5.78E-06	-1.15536247	Downregulated	HACD3	4.375083737	1.97537569	0.000512601	-1.147183569	Downregulated	HACD3	1.97537569	4.387520531	4.399957324	4.375083737	-0.549774029	-0.551046625	FALSE	TRUE	FALSE	TRUE	Transgressive Down (Underdominance)
ENSSSCG00000006552	HAX1	19.76797915	9.332897061	3.53E-06	-1.082768506	Downregulated	HAX1	21.1802186	9.332897061	5.66E-05	-1.182320591	Downregulated	HAX1	9.332897061	20.47409888	21.1802186	19.76797915	-0.54416079	-0.55935785	FALSE	TRUE	FALSE	TRUE	Transgressive Down (Underdominance)
ENSSSCG00000015368	HDAC9	0.831411395	0.245292779	0.03919931	-1.761057755	Downregulated	HDAC9	2.000330326	0.245292779	0.028276141	-3.027661589	Downregulated	HDAC9	0.245292779	1.415870861	2.000330326	0.831411395	-0.826754836	-0.877373864	FALSE	TRUE	FALSE	TRUE	Transgressive Down (Underdominance)
ENSSSCG00000010486	HELLS	0.193346921	0.077308056	0.01713303	-1.322501123	Downregulated	HELLS	0.317582976	0.077308056	0.001077598	-2.038442913	Downregulated	HELLS	0.077308056	0.255464949	0.317582976	0.193346921	-0.697382923	-0.756573677	FALSE	TRUE	FALSE	TRUE	Transgressive Down (Underdominance)
ENSSSCG00000021712	HERC6	4.563159131	1.618264668	0.000359144	-1.495585385	Downregulated	HERC6	6.835858746	1.618264668	0.002096619	-2.078675006	Downregulated	HERC6	1.618264668	5.699508939	6.835858746	4.563159131	-0.716069457	-0.76326827	FALSE	TRUE	FALSE	TRUE	Transgressive Down (Underdominance)
ENSSSCG00000017336	HEXIM1	109.0936797	49.64125411	0.017119209	-1.135956053	Downregulated	HEXIM1	132.2519661	49.64125411	0.043309683	-1.413677701	Downregulated	HEXIM1	49.64125411	120.6728229	132.2519661	109.0936797	-0.588629379	-0.624646381	FALSE	TRUE	FALSE	TRUE	Transgressive Down (Underdominance)
ENSSSCG00000006159	HEY1	3.457712415	0.911270057	1.48E-05	-1.923867313	Downregulated	HEY1	4.808418158	0.911270057	7.56E-05	-2.399611794	Downregulated	HEY1	0.911270057	4.133065286	4.808418158	3.457712415	-0.779517139	-0.810484441	FALSE	TRUE	FALSE	TRUE	Transgressive Down (Underdominance)
ENSSSCG00000004223	HEY2	0.509611235	0.216100634	0.00050842	-1.237693782	Downregulated	HEY2	0.683818155	0.216100634	0.014420604	-1.661909424	Downregulated	HEY2	0.216100634	0.596714695	0.683818155	0.509611235	-0.637849318	-0.683979385	FALSE	TRUE	FALSE	TRUE	Transgressive Down (Underdominance)
ENSSSCG00000038956	HEYL	5.660089416	1.657215421	0.000545081	-1.772063694	Downregulated	HEYL	3.771583937	1.657215421	0.007669809	-1.186409383	Downregulated	HEYL	1.657215421	4.715836677	5.660089416	3.771583937	-0.648585069	-0.707210382	FALSE	TRUE	FALSE	TRUE	Transgressive Down (Underdominance)
ENSSSCG00000036314	HHEX	1.356066947	0.362774542	0.000903654	-1.90228328	Downregulated	HHEX	2.107851922	0.362774542	0.014720617	-2.538628396	Downregulated	HHEX	0.362774542	1.731959434	2.107851922	1.356066947	-0.79054097	-0.827893725	FALSE	TRUE	FALSE	TRUE	Transgressive Down (Underdominance)
ENSSSCG00000005096	HIF1A	6.203003848	2.936552518	0.000133219	-1.07884358	Downregulated	HIF1A	13.8217001	2.936552518	0.000153604	-2.234739737	Downregulated	HIF1A	2.936552518	10.01235197	13.8217001	6.203003848	-0.706707023	-0.787540426	FALSE	TRUE	FALSE	TRUE	Transgressive Down (Underdominance)
ENSSSCG00000010253	HK1	2.554881103	1.251471797	0.000824034	-1.029630375	Downregulated	HK1	4.715968288	1.251471797	2.42E-05	-1.913928238	Downregulated	HK1	1.251471797	3.635424696	4.715968288	2.554881103	-0.655756369	-0.734630998	FALSE	TRUE	FALSE	TRUE	Transgressive Down (Underdominance)
ENSSSCG00000032644	HLX	1.662478043	0.504459301	0.004189014	-1.720525501	Downregulated	HLX	2.505651881	0.504459301	0.003009277	-2.312376205	Downregulated	HLX	0.504459301	2.084064962	2.505651881	1.662478043	-0.757944541	-0.798671434	FALSE	TRUE	FALSE	TRUE	Transgressive Down (Underdominance)
ENSSSCG00000035908	HMGB3	0.486351568	0.218091897	0.044107818	-1.157063402	Downregulated	HMGB3	0.456016808	0.218091897	0.036051951	-1.064150833	Downregulated	HMGB3	0.218091897	0.471184188	0.486351568	0.456016808	-0.537140884	-0.551575627	FALSE	TRUE	FALSE	TRUE	Transgressive Down (Underdominance)
ENSSSCG00000000288	HNRNPA1	94.60329316	40.71300778	4.80E-06	-1.216400597	Downregulated	HNRNPA1	104.9410947	40.71300778	3.11E-07	-1.366018031	Downregulated	HNRNPA1	40.71300778	99.77219391	104.9410947	94.60329316	-0.591940337	-0.612039422	FALSE	TRUE	FALSE	TRUE	Transgressive Down (Underdominance)
ENSSSCG00000009249	HNRNPD	84.09446015	30.63726828	1.65E-09	-1.456723096	Downregulated	HNRNPD	82.57550335	30.63726828	7.56E-08	-1.430426191	Downregulated	HNRNPD	30.63726828	83.33498175	84.09446015	82.57550335	-0.632360053	-0.635680303	FALSE	TRUE	FALSE	TRUE	Transgressive Down (Underdominance)
ENSSSCG00000017538	HOXB7	1.485597488	0.220713908	0.000214455	-2.75079383	Downregulated	HOXB7	1.227712123	0.220713908	0.007362361	-2.475722863	Downregulated	HOXB7	0.220713908	1.356654805	1.485597488	1.227712123	-0.837310193	-0.851430882	FALSE	TRUE	FALSE	TRUE	Transgressive Down (Underdominance)
ENSSSCG00000034474	HOXC9	25.47451013	11.61035424	0.000176015	-1.133642413	Downregulated	HOXC9	24.33808625	11.61035424	9.62E-05	-1.06780374	Downregulated	HOXC9	11.61035424	24.90629819	25.47451013	24.33808625	-0.533838624	-0.544236408	FALSE	TRUE	FALSE	TRUE	Transgressive Down (Underdominance)
ENSSSCG00000015985	HOXD3	0.945803462	0.203449349	0.006484369	-2.216870762	Downregulated	HOXD3	0.714438072	0.203449349	0.037273439	-1.812139301	Downregulated	HOXD3	0.203449349	0.830120767	0.945803462	0.714438072	-0.754915963	-0.784892574	FALSE	TRUE	FALSE	TRUE	Transgressive Down (Underdominance)
ENSSSCG00000009699	HPGD	1.659103145	0.518484004	0.004034514	-1.678032195	Downregulated	HPGD	1.521321373	0.518484004	0.003045823	-1.552953564	Downregulated	HPGD	0.518484004	1.590212259	1.659103145	1.521321373	-0.673952958	-0.687491398	FALSE	TRUE	FALSE	TRUE	Transgressive Down (Underdominance)
ENSSSCG00000010535	HPSE2	0.297625416	0.043269886	0.00123108	-2.782062502	Downregulated	HPSE2	0.218757009	0.043269886	0.022187152	-2.337894011	Downregulated	HPSE2	0.043269886	0.258191213	0.297625416	0.218757009	-0.832411468	-0.854616293	FALSE	TRUE	FALSE	TRUE	Transgressive Down (Underdominance)
ENSSSCG00000003156	HRC	286.5774075	135.6713718	3.83E-06	-1.078808551	Downregulated	HRC	301.0297375	135.6713718	1.47E-05	-1.149789685	Downregulated	HRC	135.6713718	293.8035725	301.0297375	286.5774075	-0.538224227	-0.549309072	FALSE	TRUE	FALSE	TRUE	Transgressive Down (Underdominance)
ENSSSCG00000015616	HSD11B1	12.63081404	5.043009477	8.86E-05	-1.32459078	Downregulated	HSD11B1	13.75671705	5.043009477	0.037288421	-1.44777938	Downregulated	HSD11B1	5.043009477	13.19376555	13.75671705	12.63081404	-0.617773299	-0.633414756	FALSE	TRUE	FALSE	TRUE	Transgressive Down (Underdominance)
ENSSSCG00000021739	HSD17B12	13.75508287	6.456539041	0.001240112	-1.091131895	Downregulated	HSD17B12	16.43317076	6.456539041	4.63E-05	-1.347777938	Downregulated	HSD17B12	6.456539041	15.09412681	16.43317076	13.75508287	-0.572248258	-0.607103271	FALSE	TRUE	FALSE	TRUE	Transgressive Down (Underdominance)
ENSSSCG00000004238	HSF2	26.042736	9.093817477	0.003368788	-1.51792307	Downregulated	HSF2	45.36846194	9.093817477	0.000824436	-2.318731798	Downregulated	HSF2	9.093817477	35.70559897	45.36846194	26.042736	-0.745311163	-0.799556408	FALSE	TRUE	FALSE	TRUE	Transgressive Down (Underdominance)
ENSSSCG00000009844	HSPB8	981.8151068	472.2385265	0.00063785	-1.05593562	Downregulated	HSPB8	1290.136429	472.2385265	0.001042694	-1.449935985	Downregulated	HSPB8	472.2385265	1135.975768	1290.136429	981.8151068	-0.584288204	-0.633962335	FALSE	TRUE	FALSE	TRUE	Transgressive Down (Underdominance)
ENSSSCG00000013655	ICAM1	3.470266805	1.257683371	0.000823243	-1.464277824	Downregulated	ICAM1	9.211770566	1.257683371	0.00283595	-2.872709717	Downregulated	ICAM1	1.257683371	6.341018686	9.211770566	3.470266805	-0.801659097	-0.863469964	FALSE	TRUE	FALSE	TRUE	Transgressive Down (Underdominance)
ENSSSCG00000008645	ID2	5.323920312	1.167507935	2.05E-05	-2.189056623	Downregulated	ID2	11.68305392	1.167507935	0.001615344	-3.322913181	Downregulated	ID2	1.167507935	8.503487118	11.68305392	5.323920312	-0.862702452	-0.900068258	FALSE	TRUE	FALSE	TRUE	Transgressive Down (Underdominance)
ENSSSCG00000039514	ID3	35.54361201	8.080590162	0.002417924	-2.13705773	Downregulated	ID3	57.88236127	8.080590162	0.002519957	-2.840591208	Downregulated	ID3	8.080590162	46.71298664	57.88236127	35.54361201	-0.827016195	-0.860396328	FALSE	TRUE	FALSE	TRUE	Transgressive Down (Underdominance)
ENSSSCG00000035132	IDNK	0.514287917	0.218267835	0.028859733	-1.236476716	Downregulated	IDNK	0.771380083	0.218267835	0.002539911	-1.821342355	Downregulated	IDNK	0.218267835	0.642834	0.771380083	0.514287917	-0.660460034	-0.717042429	FALSE	TRUE	FALSE	TRUE	Transgressive Down (Underdominance)
ENSSSCG00000015541	IER5	43.01557675	20.01662134	0.000521279	-1.103660703	Downregulated	IER5	96.29565629	20.01662134	0.016253091	-2.266272244	Downregulated	IER5	20.01662134	69.65561652	96.29565629	43.01557675	-0.712634496	-0.792133705	FALSE	TRUE	FALSE	TRUE	Transgressive Down (Underdominance)
ENSSSCG00000029763	IFI35	3.492642575	1.212154091	4.32E-05	-1.526745902	Downregulated	IFI35	3.405639809	1.212154091	0.001584298	-1.490352751	Downregulated	IFI35	1.212154091	3.449141192	3.492642575	3.405639809	-0.648563505	-0.652940699	FALSE	TRUE	FALSE	TRUE	Transgressive Down (Underdominance)
ENSSSCG00000003763	IFI44	1.73872947	0.653486188	0.002669567	-1.411804832	Downregulated	IFI44	2.427673401	0.653486188	0.000970291	-1.893345698	Downregulated	IFI44	0.653486188	2.083201436	2.427673401	1.73872947	-0.68630677	-0.730817915	FALSE	TRUE	FALSE	TRUE	Transgressive Down (Underdominance)
ENSSSCG00000034570	IFI6	19.11051409	6.864812675	0.001742235	-1.47707433	Downregulated	IFI6	30.01314859	6.864812675	0.028631948	-2.128302418	Downregulated	IFI6	6.864812675	24.56183134	30.01314859	19.11051409	-0.720508924	-0.771273159	FALSE	TRUE	FALSE	TRUE	Transgressive Down (Underdominance)
ENSSSCG00000010452	IFIT1	5.45815867	1.18379644	2.18E-06	-2.204993312	Downregulated	IFIT1	7.035086081	1.18379644	0.003132308	-2.571147053	Downregulated	IFIT1	1.18379644	6.246622376	7.035086081	5.45815867	-0.810490155	-0.831729644	FALSE	TRUE	FALSE	TRUE	Transgressive Down (Underdominance)
ENSSSCG00000010451	IFIT2	3.332019967	0.85456298	7.89E-05	-1.963138321	Downregulated	IFIT2	4.925508758	0.85456298	6.67E-05	-2.527014024	Downregulated	IFIT2	0.85456298	4.128764362	4.925508758	3.332019967	-0.793022099	-0.826502597	FALSE	TRUE	FALSE	TRUE	Transgressive Down (Underdominance)
ENSSSCG00000010454	IFIT5	1.675578175	0.569446738	1.94E-07	-1.557026184	Downregulated	IFIT5	3.033956594	0.569446738	4.03E-05	-2.413567632	Downregulated	IFIT5	0.569446738	2.354767384	3.033956594	1.675578175	-0.758172828	-0.812308871	FALSE	TRUE	FALSE	TRUE	Transgressive Down (Underdominance)
ENSSSCG00000038912	IFITM3	10.44388336	2.679367113	0.000711035	-1.962694079	Downregulated	IFITM3	13.68472203	2.679367113	0.015822306	-2.35260196	Downregulated	IFITM3	2.679367113	12.0643027	13.68472203	10.44388336	-0.777909492	-0.804207414	FALSE	TRUE	FALSE	TRUE	Transgressive Down (Underdominance)
ENSSSCG00000004156	IFNGR1	4.278466986	1.817952629	1.23E-05	-1.234779351	Downregulated	IFNGR1	5.742762011	1.817952629	0.001300042	-1.659430168	Downregulated	IFNGR1	1.817952629	5.010614499	5.742762011	4.278466986	-0.637179705	-0.683435841	FALSE	TRUE	FALSE	TRUE	Transgressive Down (Underdominance)
ENSSSCG00000000857	IGF1	0.611190403	0.2433458	0.006524304	-1.328614017	Downregulated	IGF1	0.554630348	0.2433458	0.015752147	-1.188518685	Downregulated	IGF1	0.2433458	0.582910375	0.611190403	0.554630348	-0.582533079	-0.601849442	FALSE	TRUE	FALSE	TRUE	Transgressive Down (Underdominance)
ENSSSCG00000035392	IGFBP2	3.963698163	1.725546124	0.001014385	-1.199794067	Downregulated	IGFBP2	3.882739554	1.725546124	0.01240157	-1.1700219	Downregulated	IGFBP2	1.725546124	3.923218859	3.963698163	3.882739554	-0.560170822	-0.564662582	FALSE	TRUE	FALSE	TRUE	Transgressive Down (Underdominance)
ENSSSCG00000017472	IGFBP4	3.741314406	1.340155667	0.000767219	-1.481144621	Downregulated	IGFBP4	4.090222413	1.340155667	0.012670605	-1.609778707	Downregulated	IGFBP4	1.340155667	3.915768409	4.090222413	3.741314406	-0.657754104	-0.672351395	FALSE	TRUE	FALSE	TRUE	Transgressive Down (Underdominance)
ENSSSCG00000006737	IGSF3	2.488726189	0.964666462	0.000114536	-1.367305397	Downregulated	IGSF3	2.659907145	0.964666462	0.017591301	-1.463273768	Downregulated	IGSF3	0.964666462	2.574316667	2.659907145	2.488726189	-0.625272806	-0.637330775	FALSE	TRUE	FALSE	TRUE	Transgressive Down (Underdominance)
ENSSSCG00000014372	IK	21.58863761	10.70775889	9.23E-06	-1.011615643	Downregulated	IK	22.19225156	10.70775889	0.0049304	-1.051399487	Downregulated	IK	10.70775889	21.89044459	22.19225156	21.58863761	-0.510847811	-0.517500112	FALSE	TRUE	FALSE	TRUE	Transgressive Down (Underdominance)
ENSSSCG00000012594	IL13RA2	0.814337317	0.25820535	0.014541795	-1.657107622	Downregulated	IL13RA2	1.820557912	0.25820535	0.025961856	-2.817789836	Downregulated	IL13RA2	0.25820535	1.317447615	1.820557912	0.814337317	-0.804010917	-0.858172405	FALSE	TRUE	FALSE	TRUE	Transgressive Down (Underdominance)
ENSSSCG00000009051	IL15	1.304111953	0.414710026	3.51E-05	-1.652892894	Downregulated	IL15	1.350979369	0.414710026	0.012467533	-1.703830812	Downregulated	IL15	0.414710026	1.327545661	1.350979369	1.304111953	-0.687611479	-0.693030082	FALSE	TRUE	FALSE	TRUE	Transgressive Down (Underdominance)
ENSSSCG00000001787	IL16	0.905862446	0.172307695	0.001669004	-2.394304866	Downregulated	IL16	1.022459377	0.172307695	8.64E-05	-2.56898449	Downregulated	IL16	0.172307695	0.964160912	1.022459377	0.905862446	-0.821287409	-0.831477222	FALSE	TRUE	FALSE	TRUE	Transgressive Down (Underdominance)
ENSSSCG00000021206	IL1RAP	1.415200415	0.596815383	0.000921461	-1.245649749	Downregulated	IL1RAP	2.088375639	0.596815383	0.003204601	-1.807024607	Downregulated	IL1RAP	0.596815383	1.751788027	2.088375639	1.415200415	-0.65931073	-0.71422029	FALSE	TRUE	FALSE	TRUE	Transgressive Down (Underdominance)
ENSSSCG00000032795	IL1RL1	0.0957387	0.023123264	0.026479675	-2.049757143	Downregulated	IL1RL1	0.198727022	0.023123264	0.00017777	-3.103371078	Downregulated	IL1RL1	0.023123264	0.147232861	0.198727022	0.0957387	-0.842947667	-0.88364308	FALSE	TRUE	FALSE	TRUE	Transgressive Down (Underdominance)
ENSSSCG00000022849	IL2RA	0.542175421	0.127799666	0.002509687	-2.084875645	Downregulated	IL2RA	0.349364117	0.127799666	0.019291335	-1.450847372	Downregulated	IL2RA	0.127799666	0.445769769	0.542175421	0.349364117	-0.713305668	-0.764283549	FALSE	TRUE	FALSE	TRUE	Transgressive Down (Underdominance)
ENSSSCG00000005203	IL33	1.823351235	0.639779536	0.001698487	-1.510945745	Downregulated	IL33	1.99146311	0.639779536	0.004927849	-1.638182004	Downregulated	IL33	0.639779536	1.907407173	1.99146311	1.823351235	-0.664581561	-0.678738947	FALSE	TRUE	FALSE	TRUE	Transgressive Down (Underdominance)
ENSSSCG00000020970	IL6	3.043043391	0.067593025	0.012173771	-5.49249671	Downregulated	IL6	13.17765376	0.067593025	0.002373202	-7.607003425	Downregulated	IL6	0.067593025	8.110348574	13.17765376	3.043043391	-0.99166583	-0.994870633	FALSE	TRUE	FALSE	TRUE	Transgressive Down (Underdominance)
ENSSSCG00000035077	INHBA	0.572422408	0.090798544	0.001081937	-2.656339086	Downregulated	INHBA	0.490718939	0.090798544	0.000638088	-2.434155888	Downregulated	INHBA	0.090798544	0.531570674	0.572422408	0.490718939	-0.8291882	-0.841378425	FALSE	TRUE	FALSE	TRUE	Transgressive Down (Underdominance)
ENSSSCG00000016050	INPP1	2.226663957	0.344776484	1.95E-05	-2.691150566	Downregulated	INPP1	2.958739382	0.344776484	0.0022384	-3.101249343	Downregulated	INPP1	0.344776484	2.592701669	2.958739382	2.226663957	-0.86702038	-0.883471831	FALSE	TRUE	FALSE	TRUE	Transgressive Down (Underdominance)
ENSSSCG00000001814	IQGAP1	5.74363148	1.98504613	6.01E-05	-1.532790652	Downregulated	IQGAP1	8.353219674	1.98504613	0.000952867	-2.073159844	Downregulated	IQGAP1	1.98504613	7.048425577	8.353219674	5.74363148	-0.718370279	-0.762361555	FALSE	TRUE	FALSE	TRUE	Transgressive Down (Underdominance)
ENSSSCG00000020720	IRAG1	1.226086188	0.451085985	5.02E-07	-1.44258603	Downregulated	IRAG1	1.385734215	0.451085985	0.001698043	-1.619176207	Downregulated	IRAG1	0.451085985	1.305910201	1.385734215	1.226086188	-0.654581162	-0.674478713	FALSE	TRUE	FALSE	TRUE	Transgressive Down (Underdominance)
ENSSSCG00000004472	IRAK1BP1	0.58686325	0.195779261	0.000905483	-1.583796419	Downregulated	IRAK1BP1	0.632680389	0.195779261	0.006739278	-1.692248927	Downregulated	IRAK1BP1	0.195779261	0.609771819	0.632680389	0.58686325	-0.67893029	-0.690555824	FALSE	TRUE	FALSE	TRUE	Transgressive Down (Underdominance)
ENSSSCG00000011570	IRAK2	1.643671883	0.506393865	0.009840073	-1.698590498	Downregulated	IRAK2	2.090921418	0.506393865	0.000303041	-2.04580701	Downregulated	IRAK2	0.506393865	1.86729665	2.090921418	1.643671883	-0.728809097	-0.757813057	FALSE	TRUE	FALSE	TRUE	Transgressive Down (Underdominance)
ENSSSCG00000000475	IRAK3	0.371055443	0.171816138	0.005132726	-1.110769226	Downregulated	IRAK3	0.479915534	0.171816138	0.001334488	-1.481914967	Downregulated	IRAK3	0.171816138	0.425485489	0.479915534	0.371055443	-0.59618802	-0.641986714	FALSE	TRUE	FALSE	TRUE	Transgressive Down (Underdominance)
ENSSSCG00000014277	IRF1	3.002507134	1.213809617	0.00052043	-1.306625518	Downregulated	IRF1	4.025865639	1.213809617	0.005307761	-1.729756868	Downregulated	IRF1	1.213809617	3.514186386	4.025865639	3.002507134	-0.654597257	-0.698497236	FALSE	TRUE	FALSE	TRUE	Transgressive Down (Underdominance)
ENSSSCG00000015782	IRF2	4.683800922	1.757408971	0.00049173	-1.414229794	Downregulated	IRF2	5.332060327	1.757408971	1.38E-05	-1.60124314	Downregulated	IRF2	1.757408971	5.007930625	5.332060327	4.683800922	-0.649074817	-0.670407148	FALSE	TRUE	FALSE	TRUE	Transgressive Down (Underdominance)
ENSSSCG00000002367	ISCA2	8.169470937	3.283126307	0.000138342	-1.315172398	Downregulated	ISCA2	7.965193043	3.283126307	6.10E-05	-1.278639073	Downregulated	ISCA2	3.283126307	8.06733199	8.169470937	7.965193043	-0.593034437	-0.598122531	FALSE	TRUE	FALSE	TRUE	Transgressive Down (Underdominance)
ENSSSCG00000000293	ITGA5	6.753566673	2.131437386	0.001707248	-1.66382294	Downregulated	ITGA5	10.62979062	2.131437386	0.000188154	-2.318214599	Downregulated	ITGA5	2.131437386	8.691678645	10.62979062	6.753566673	-0.754772643	-0.799484537	FALSE	TRUE	FALSE	TRUE	Transgressive Down (Underdominance)
ENSSSCG00000015955	ITGA6	3.383064988	1.47163688	1.96E-05	-1.200909155	Downregulated	ITGA6	7.07807539	1.47163688	0.00559192	-2.265935392	Downregulated	ITGA6	1.47163688	5.230570189	7.07807539	3.383064988	-0.718646949	-0.792085165	FALSE	TRUE	FALSE	TRUE	Transgressive Down (Underdominance)
ENSSSCG00000017306	ITGB3	0.940708805	0.41150305	0.00044993	-1.192845086	Downregulated	ITGB3	1.108312493	0.41150305	0.000486013	-1.429389684	Downregulated	ITGB3	0.41150305	1.024510649	1.108312493	0.940708805	-0.598341852	-0.628712071	FALSE	TRUE	FALSE	TRUE	Transgressive Down (Underdominance)
ENSSSCG00000011129	ITIH5	8.653564423	4.159471454	0.003467425	-1.056894288	Downregulated	ITIH5	10.71911914	4.159471454	0.001120254	-1.365714234	Downregulated	ITIH5	4.159471454	9.686341782	10.71911914	8.653564423	-0.570583865	-0.611957718	FALSE	TRUE	FALSE	TRUE	Transgressive Down (Underdominance)
ENSSSCG00000038003	ITK	0.128510261	0.032096554	0.034243525	-2.001393241	Downregulated	ITK	0.118338499	0.032096554	0.00642365	-1.882429185	Downregulated	ITK	0.032096554	0.12342438	0.128510261	0.118338499	-0.739949644	-0.750241314	FALSE	TRUE	FALSE	TRUE	Transgressive Down (Underdominance)
ENSSSCG00000012448	ITM2A	22.8888413	5.054566358	2.12E-05	-2.178985201	Downregulated	ITM2A	26.70693261	5.054566358	0.016953295	-2.401555056	Downregulated	ITM2A	5.054566358	24.79788696	26.70693261	22.8888413	-0.796169473	-0.81073954	FALSE	TRUE	FALSE	TRUE	Transgressive Down (Underdominance)
ENSSSCG00000009403	ITM2B	253.8347132	96.62564748	2.53E-06	-1.393411297	Downregulated	ITM2B	281.3213138	96.62564748	2.26E-06	-1.541740778	Downregulated	ITM2B	96.62564748	267.5780135	281.3213138	253.8347132	-0.638887941	-0.656529233	FALSE	TRUE	FALSE	TRUE	Transgressive Down (Underdominance)
ENSSSCG00000010613	ITPRIP	2.814367667	0.762304966	1.20E-05	-1.884370634	Downregulated	ITPRIP	2.910389618	0.762304966	4.23E-05	-1.932772122	Downregulated	ITPRIP	0.762304966	2.862378643	2.910389618	2.814367667	-0.733681298	-0.7380746	FALSE	TRUE	FALSE	TRUE	Transgressive Down (Underdominance)
ENSSSCG00000037580	ITPRIPL1	1.604195566	0.398759887	0.000228788	-2.008257833	Downregulated	ITPRIPL1	1.914017895	0.398759887	0.000422258	-2.263012122	Downregulated	ITPRIPL1	0.398759887	1.759106731	1.914017895	1.604195566	-0.773316831	-0.791663449	FALSE	TRUE	FALSE	TRUE	Transgressive Down (Underdominance)
ENSSSCG00000012267	JADE3	1.743927754	0.793501136	4.66E-05	-1.13603608	Downregulated	JADE3	2.157998153	0.793501136	0.000415043	-1.443389435	Downregulated	JADE3	0.793501136	1.950962953	2.157998153	1.743927754	-0.593277189	-0.632297583	FALSE	TRUE	FALSE	TRUE	Transgressive Down (Underdominance)
ENSSSCG00000007067	JAG1	10.73038479	2.583662793	1.51E-08	-2.054212118	Downregulated	JAG1	13.64436247	2.583662793	0.000846675	-2.400815293	Downregulated	JAG1	2.583662793	12.18737363	13.64436247	10.73038479	-0.788004957	-0.810642469	FALSE	TRUE	FALSE	TRUE	Transgressive Down (Underdominance)
ENSSSCG00000023028	JAM2	2.668379305	0.960420946	3.38E-05	-1.474224984	Downregulated	JAM2	3.671904923	0.960420946	0.004679984	-1.93478993	Downregulated	JAM2	0.960420946	3.170142114	3.671904923	2.668379305	-0.697041675	-0.738440682	FALSE	TRUE	FALSE	TRUE	Transgressive Down (Underdominance)
ENSSSCG00000015089	JAML	0.141123786	0.011102357	0.00078039	-3.668023312	Downregulated	JAML	0.098335613	0.011102357	0.006017887	-3.146848048	Downregulated	JAML	0.011102357	0.119729699	0.141123786	0.098335613	-0.907271489	-0.921328948	FALSE	TRUE	FALSE	TRUE	Transgressive Down (Underdominance)
ENSSSCG00000016691	JAZF1	5.49614537	1.568202226	2.80E-06	-1.80930855	Downregulated	JAZF1	7.445929136	1.568202226	0.000200619	-2.247340273	Downregulated	JAZF1	1.568202226	6.471037253	7.445929136	5.49614537	-0.757658291	-0.789387973	FALSE	TRUE	FALSE	TRUE	Transgressive Down (Underdominance)
ENSSSCG00000035895	JDP2	3.216917221	0.494020974	4.90E-05	-2.703034613	Downregulated	JDP2	3.859221278	0.494020974	6.72E-05	-2.965665567	Downregulated	JDP2	0.494020974	3.53806925	3.859221278	3.216917221	-0.860369897	-0.871989467	FALSE	TRUE	FALSE	TRUE	Transgressive Down (Underdominance)
ENSSSCG00000038149	KCNE4	4.420692985	0.308295957	4.98E-05	-3.841884666	Downregulated	KCNE4	2.243727904	0.308295957	0.008492425	-2.863509854	Downregulated	KCNE4	0.308295957	3.332210444	4.420692985	2.243727904	-0.907480046	-0.930260717	FALSE	TRUE	FALSE	TRUE	Transgressive Down (Underdominance)
ENSSSCG00000039947	KCNJ2	8.124025324	3.857297195	0.000297133	-1.07460443	Downregulated	KCNJ2	15.89264786	3.857297195	0.000449304	-2.042697299	Downregulated	KCNJ2	3.857297195	12.00833659	15.89264786	8.124025324	-0.678781723	-0.757290464	FALSE	TRUE	FALSE	TRUE	Transgressive Down (Underdominance)
ENSSSCG00000000573	KCNJ8	3.437543187	0.439590693	0.000626548	-2.967145093	Downregulated	KCNJ8	1.953922536	0.439590693	0.002107451	-2.152140527	Downregulated	KCNJ8	0.439590693	2.695732861	3.437543187	1.953922536	-0.836930914	-0.872120678	FALSE	TRUE	FALSE	TRUE	Transgressive Down (Underdominance)
ENSSSCG00000023451	KCNK2	0.13575478	0.034253809	0.011864531	-1.986666657	Downregulated	KCNK2	0.220742953	0.034253809	0.000230451	-2.688031047	Downregulated	KCNK2	0.034253809	0.178248867	0.220742953	0.13575478	-0.807831546	-0.844824903	FALSE	TRUE	FALSE	TRUE	Transgressive Down (Underdominance)
ENSSSCG00000031173	KCNMB4	0.232664011	0.077761447	0.007698437	-1.581121093	Downregulated	KCNMB4	0.252317046	0.077761447	0.002696478	-1.698110701	Downregulated	KCNMB4	0.077761447	0.242490528	0.252317046	0.232664011	-0.679321713	-0.691810567	FALSE	TRUE	FALSE	TRUE	Transgressive Down (Underdominance)
ENSSSCG00000014213	KCNN2	0.344621002	0.077521716	0.000870774	-2.152338211	Downregulated	KCNN2	0.523661564	0.077521716	0.047325005	-2.755962303	Downregulated	KCNN2	0.077521716	0.434141283	0.523661564	0.344621002	-0.821436663	-0.85196218	FALSE	TRUE	FALSE	TRUE	Transgressive Down (Underdominance)
ENSSSCG00000009388	KCNRG	0.55733161	0.096528519	0.001196777	-2.529508836	Downregulated	KCNRG	0.530528237	0.096528519	0.012488988	-2.458402395	Downregulated	KCNRG	0.096528519	0.543929924	0.55733161	0.530528237	-0.82253501	-0.826802362	FALSE	TRUE	FALSE	TRUE	Transgressive Down (Underdominance)
ENSSSCG00000007385	KCNS1	0.095775342	0.011215829	0.002115466	-3.094118028	Downregulated	KCNS1	0.111494775	0.011215829	0.003653577	-3.313367956	Downregulated	KCNS1	0.011215829	0.103635058	0.111494775	0.095775342	-0.891775727	-0.899404893	FALSE	TRUE	FALSE	TRUE	Transgressive Down (Underdominance)
ENSSSCG00000032826	KCTD16	0.875922628	0.234112115	0.003570598	-1.903603847	Downregulated	KCTD16	1.557529725	0.234112115	0.004459618	-2.7339882	Downregulated	KCTD16	0.234112115	1.216726177	1.557529725	0.875922628	-0.807588495	-0.849690114	FALSE	TRUE	FALSE	TRUE	Transgressive Down (Underdominance)
ENSSSCG00000031432	KDELR2	19.35847632	5.395916058	1.26E-07	-1.843025594	Downregulated	KDELR2	21.2611183	5.395916058	8.11E-06	-1.978277672	Downregulated	KDELR2	5.395916058	20.30979731	21.2611183	19.35847632	-0.734319551	-0.746207326	FALSE	TRUE	FALSE	TRUE	Transgressive Down (Underdominance)
ENSSSCG00000000105	KDELR3	2.578452393	0.846114723	0.005049121	-1.607580215	Downregulated	KDELR3	3.541639188	0.846114723	0.000938144	-2.065492048	Downregulated	KDELR3	0.846114723	3.060045791	3.541639188	2.578452393	-0.723496058	-0.761095166	FALSE	TRUE	FALSE	TRUE	Transgressive Down (Underdominance)
ENSSSCG00000008844	KDR	4.853918748	1.376033549	0.001751087	-1.818634314	Downregulated	KDR	7.410577578	1.376033549	0.001141552	-2.429070346	Downregulated	KDR	1.376033549	6.132248163	7.410577578	4.853918748	-0.775607002	-0.814314939	FALSE	TRUE	FALSE	TRUE	Transgressive Down (Underdominance)
ENSSSCG00000040719	KIAA0040	1.534321573	0.440435335	0.001874162	-1.800598761	Downregulated	KIAA0040	1.16662627	0.440435335	0.005448119	-1.405340343	Downregulated	KIAA0040	0.440435335	1.350473921	1.534321573	1.16662627	-0.673866094	-0.712944572	FALSE	TRUE	FALSE	TRUE	Transgressive Down (Underdominance)
ENSSSCG00000014326	KIF20A	0.31202581	0.092667511	0.007229178	-1.751529837	Downregulated	KIF20A	0.448840844	0.092667511	0.022316102	-2.276068435	Downregulated	KIF20A	0.092667511	0.380433327	0.448840844	0.31202581	-0.756415895	-0.793540377	FALSE	TRUE	FALSE	TRUE	Transgressive Down (Underdominance)
ENSSSCG00000035495	KITLG	6.100304934	1.717090182	1.32E-05	-1.828915548	Downregulated	KITLG	9.588990899	1.717090182	0.009331302	-2.481413189	Downregulated	KITLG	1.717090182	7.844647917	9.588990899	6.100304934	-0.781113161	-0.820931086	FALSE	TRUE	FALSE	TRUE	Transgressive Down (Underdominance)
ENSSSCG00000038911	KLF2	22.74735174	10.40333727	0.00023445	-1.128652194	Downregulated	KLF2	31.06983494	10.40333727	0.007437644	-1.578468175	Downregulated	KLF2	10.40333727	26.90859334	31.06983494	22.74735174	-0.613382345	-0.665162776	FALSE	TRUE	FALSE	TRUE	Transgressive Down (Underdominance)
ENSSSCG00000005437	KLF4	12.37177091	4.25899626	0.001042477	-1.538466657	Downregulated	KLF4	29.49569391	4.25899626	0.000277759	-2.791918982	Downregulated	KLF4	4.25899626	20.93373241	29.49569391	12.37177091	-0.796548643	-0.855606168	FALSE	TRUE	FALSE	TRUE	Transgressive Down (Underdominance)
ENSSSCG00000035101	KLF5	16.09077219	3.900099379	0.002282582	-2.044650771	Downregulated	KLF5	37.73247867	3.900099379	0.029337392	-3.274224084	Downregulated	KLF5	3.900099379	26.91162543	37.73247867	16.09077219	-0.855077524	-0.896638135	FALSE	TRUE	FALSE	TRUE	Transgressive Down (Underdominance)
ENSSSCG00000012637	KLHL13	0.862232605	0.400608436	0.000544016	-1.105884319	Downregulated	KLHL13	0.933184123	0.400608436	0.00274527	-1.219968961	Downregulated	KLHL13	0.400608436	0.897708364	0.933184123	0.862232605	-0.553743229	-0.570708046	FALSE	TRUE	FALSE	TRUE	Transgressive Down (Underdominance)
ENSSSCG00000008787	KLHL5	0.452329867	0.17513299	0.000123161	-1.368924391	Downregulated	KLHL5	0.611917339	0.17513299	0.000530734	-1.80488591	Downregulated	KLHL5	0.17513299	0.532123603	0.611917339	0.452329867	-0.670879118	-0.713796328	FALSE	TRUE	FALSE	TRUE	Transgressive Down (Underdominance)
ENSSSCG00000029005	KPNA2	1.852655078	0.857460088	0.002366904	-1.111452884	Downregulated	KPNA2	2.090256711	0.857460088	0.000218599	-1.28553871	Downregulated	KPNA2	0.857460088	1.971455895	2.090256711	1.852655078	-0.565062505	-0.589782402	FALSE	TRUE	FALSE	TRUE	Transgressive Down (Underdominance)
ENSSSCG00000021624	LAD1	3.545692703	1.384177695	0.002710185	-1.357038344	Downregulated	LAD1	4.244483963	1.384177695	0.001195793	-1.616560002	Downregulated	LAD1	1.384177695	3.895088333	4.244483963	3.545692703	-0.644635095	-0.673887873	FALSE	TRUE	FALSE	TRUE	Transgressive Down (Underdominance)
ENSSSCG00000037269	LANCL3	0.058724381	0.015066678	0.045444396	-1.962598198	Downregulated	LANCL3	0.087381448	0.015066678	0.001528631	-2.535965606	Downregulated	LANCL3	0.015066678	0.073052914	0.087381448	0.058724381	-0.793756641	-0.827575774	FALSE	TRUE	FALSE	TRUE	Transgressive Down (Underdominance)
ENSSSCG00000025034	LAPTM5	8.439334846	3.190784415	0.000326479	-1.40321816	Downregulated	LAPTM5	9.858775475	3.190784415	0.020889112	-1.627497329	Downregulated	LAPTM5	3.190784415	9.149055161	9.858775475	8.439334846	-0.651244379	-0.676350839	FALSE	TRUE	FALSE	TRUE	Transgressive Down (Underdominance)
ENSSSCG00000004974	LARP6	6.980459267	1.268665357	3.63E-05	-2.460010388	Downregulated	LARP6	7.310857509	1.268665357	0.000110933	-2.526729062	Downregulated	LARP6	1.268665357	7.145658388	7.310857509	6.980459267	-0.822456478	-0.826468324	FALSE	TRUE	FALSE	TRUE	Transgressive Down (Underdominance)
ENSSSCG00000040642	LASP1	3.478496829	1.262089396	0.000137325	-1.462649903	Downregulated	LASP1	3.399300561	1.262089396	0.004198773	-1.429423826	Downregulated	LASP1	1.262089396	3.438898695	3.478496829	3.399300561	-0.632996052	-0.637173912	FALSE	TRUE	FALSE	TRUE	Transgressive Down (Underdominance)
ENSSSCG00000015022	LAYN	0.985315312	0.356408439	0.011222703	-1.467053981	Downregulated	LAYN	0.958684203	0.356408439	0.026601922	-1.427524164	Downregulated	LAYN	0.356408439	0.971999757	0.985315312	0.958684203	-0.63332456	-0.638279813	FALSE	TRUE	FALSE	TRUE	Transgressive Down (Underdominance)
ENSSSCG00000010574	LDB1	9.750557579	4.840281965	0.000149808	-1.010393628	Downregulated	LDB1	10.93121566	4.840281965	0.037961374	-1.175290855	Downregulated	LDB1	4.840281965	10.34088662	10.93121566	9.750557579	-0.53192776	-0.557205519	FALSE	TRUE	FALSE	TRUE	Transgressive Down (Underdominance)
ENSSSCG00000029227	LDB2	1.841293425	0.466817196	5.63E-06	-1.97978994	Downregulated	LDB2	2.354832706	0.466817196	0.002267316	-2.334694961	Downregulated	LDB2	0.466817196	2.098063065	2.354832706	1.841293425	-0.777500875	-0.801762055	FALSE	TRUE	FALSE	TRUE	Transgressive Down (Underdominance)
ENSSSCG00000028512	LDLR	1.964156685	0.737430358	0.002291182	-1.413331307	Downregulated	LDLR	3.543869047	0.737430358	0.004189699	-2.26474658	Downregulated	LDLR	0.737430358	2.754012866	3.543869047	1.964156685	-0.732234236	-0.791913768	FALSE	TRUE	FALSE	TRUE	Transgressive Down (Underdominance)
ENSSSCG00000013294	LDLRAD3	0.449100465	0.200452517	0.001525824	-1.163777684	Downregulated	LDLRAD3	0.573197011	0.200452517	0.008431259	-1.515770554	Downregulated	LDLRAD3	0.200452517	0.511148738	0.573197011	0.449100465	-0.607839163	-0.650290366	FALSE	TRUE	FALSE	TRUE	Transgressive Down (Underdominance)
ENSSSCG00000009148	LEF1	0.188599069	0.046906879	0.007332162	-2.007451153	Downregulated	LEF1	0.212719157	0.046906879	0.007340303	-2.181078563	Downregulated	LEF1	0.046906879	0.200659113	0.212719157	0.188599069	-0.766235992	-0.779489167	FALSE	TRUE	FALSE	TRUE	Transgressive Down (Underdominance)
ENSSSCG00000004625	LEO1	2.814036929	1.248725306	8.64E-05	-1.172185112	Downregulated	LEO1	2.692561089	1.248725306	0.004827292	-1.108522928	Downregulated	LEO1	1.248725306	2.753299009	2.814036929	2.692561089	-0.546462152	-0.556251272	FALSE	TRUE	FALSE	TRUE	Transgressive Down (Underdominance)
ENSSSCG00000005055	LGALS3	1.384433962	0.567069034	0.010841365	-1.287699957	Downregulated	LGALS3	2.051282983	0.567069034	0.000326357	-1.85493025	Downregulated	LGALS3	0.567069034	1.717858473	2.051282983	1.384433962	-0.6698977	-0.723553972	FALSE	TRUE	FALSE	TRUE	Transgressive Down (Underdominance)
ENSSSCG00000029855	LHFPL6	10.39614261	3.292783632	5.12E-06	-1.658668708	Downregulated	LHFPL6	12.44351324	3.292783632	6.48E-05	-1.918014245	Downregulated	LHFPL6	3.292783632	11.41982793	12.44351324	10.39614261	-0.711660836	-0.735381514	FALSE	TRUE	FALSE	TRUE	Transgressive Down (Underdominance)
ENSSSCG00000032269	LIMA1	5.051142158	1.541897776	1.91E-06	-1.711902524	Downregulated	LIMA1	7.771466902	1.541897776	2.09E-05	-2.333479819	Downregulated	LIMA1	1.541897776	6.41130453	7.771466902	5.051142158	-0.75950327	-0.801595015	FALSE	TRUE	FALSE	TRUE	Transgressive Down (Underdominance)
ENSSSCG00000004596	LIPC	0.521513212	0.248784853	0.007736822	-1.067805152	Downregulated	LIPC	0.555019764	0.248784853	0.01659323	-1.157640497	Downregulated	LIPC	0.248784853	0.538266488	0.555019764	0.521513212	-0.537803563	-0.551754967	FALSE	TRUE	FALSE	TRUE	Transgressive Down (Underdominance)
ENSSSCG00000004509	LIPG	2.425302599	0.740138014	0.033643684	-1.712298539	Downregulated	LIPG	6.481407073	0.740138014	0.007567023	-3.130440827	Downregulated	LIPG	0.740138014	4.453354836	6.481407073	2.425302599	-0.833802147	-0.885805967	FALSE	TRUE	FALSE	TRUE	Transgressive Down (Underdominance)
ENSSSCG00000013307	LMO2	6.191184455	1.790734793	0.000380058	-1.789663752	Downregulated	LMO2	5.983041793	1.790734793	0.001456216	-1.74032745	Downregulated	LMO2	1.790734793	6.087113124	6.191184455	5.983041793	-0.705815424	-0.710760549	FALSE	TRUE	FALSE	TRUE	Transgressive Down (Underdominance)
ENSSSCG00000001914	LOXL1	2.873585745	1.187981301	0.001234691	-1.27433997	Downregulated	LOXL1	2.46815942	1.187981301	0.009077668	-1.054923454	Downregulated	LOXL1	1.187981301	2.670872583	2.873585745	2.46815942	-0.555208545	-0.586585748	FALSE	TRUE	FALSE	TRUE	Transgressive Down (Underdominance)
ENSSSCG00000033608	LOXL2	3.804916462	1.610745701	0.042235638	-1.240136035	Downregulated	LOXL2	5.416495625	1.610745701	0.00984602	-1.749631012	Downregulated	LOXL2	1.610745701	4.610706043	5.416495625	3.804916462	-0.650650966	-0.702622173	FALSE	TRUE	FALSE	TRUE	Transgressive Down (Underdominance)
ENSSSCG00000005457	LPAR1	3.471461578	1.180115392	1.81E-05	-1.556615271	Downregulated	LPAR1	5.883342994	1.180115392	0.000313244	-2.317708213	Downregulated	LPAR1	1.180115392	4.677402286	5.883342994	3.471461578	-0.747698547	-0.799414144	FALSE	TRUE	FALSE	TRUE	Transgressive Down (Underdominance)
ENSSSCG00000002828	LPCAT2	0.823715125	0.203964072	0.00036397	-2.01383043	Downregulated	LPCAT2	1.468439276	0.203964072	0.000304329	-2.847896653	Downregulated	LPCAT2	0.203964072	1.1460772	1.468439276	0.823715125	-0.822032868	-0.861101459	FALSE	TRUE	FALSE	TRUE	Transgressive Down (Underdominance)
ENSSSCG00000002235	LPCAT4	1.419659836	0.497750107	1.13E-06	-1.512051757	Downregulated	LPCAT4	1.426426925	0.497750107	0.001987573	-1.51891231	Downregulated	LPCAT4	0.497750107	1.423043381	1.426426925	1.419659836	-0.65022141	-0.6510511	FALSE	TRUE	FALSE	TRUE	Transgressive Down (Underdominance)
ENSSSCG00000005967	LRATD2	0.568917308	0.167164634	0.005669189	-1.766949317	Downregulated	LRATD2	0.605665783	0.167164634	0.007666966	-1.857252254	Downregulated	LRATD2	0.167164634	0.587291545	0.605665783	0.568917308	-0.71536346	-0.723998551	FALSE	TRUE	FALSE	TRUE	Transgressive Down (Underdominance)
ENSSSCG00000006039	LRP12	3.301460357	1.443097134	7.09E-05	-1.193935912	Downregulated	LRP12	3.419073407	1.443097134	0.007426737	-1.244436987	Downregulated	LRP12	1.443097134	3.360266882	3.419073407	3.301460357	-0.570540917	-0.57792742	FALSE	TRUE	FALSE	TRUE	Transgressive Down (Underdominance)
ENSSSCG00000005004	LRR1	1.697633287	0.724844219	0.002012039	-1.227781975	Downregulated	LRR1	1.479108165	0.724844219	0.004314507	-1.028984683	Downregulated	LRR1	0.724844219	1.588370726	1.697633287	1.479108165	-0.543655516	-0.573026622	FALSE	TRUE	FALSE	TRUE	Transgressive Down (Underdominance)
ENSSSCG00000014869	LRRC32	1.781711835	0.485275516	0.000227162	-1.876388045	Downregulated	LRRC32	1.837300089	0.485275516	0.020737812	-1.920711307	Downregulated	LRRC32	0.485275516	1.809505962	1.837300089	1.781711835	-0.73181878	-0.735875746	FALSE	TRUE	FALSE	TRUE	Transgressive Down (Underdominance)
ENSSSCG00000014803	LRRC51	0.788956315	0.263619863	0.042604217	-1.581486341	Downregulated	LRRC51	0.781877291	0.263619863	0.000564194	-1.568483128	Downregulated	LRRC51	0.263619863	0.785416803	0.788956315	0.781877291	-0.664356731	-0.665862535	FALSE	TRUE	FALSE	TRUE	Transgressive Down (Underdominance)
ENSSSCG00000037608	LRRC70	0.849732716	0.110187121	0.000330469	-2.947053499	Downregulated	LRRC70	0.623078325	0.110187121	0.001602326	-2.49945792	Downregulated	LRRC70	0.110187121	0.736405521	0.849732716	0.623078325	-0.850371679	-0.870327317	FALSE	TRUE	FALSE	TRUE	Transgressive Down (Underdominance)
ENSSSCG00000006917	LRRC8C	0.645778117	0.215064728	0.000742034	-1.586267622	Downregulated	LRRC8C	0.949266679	0.215064728	0.00027503	-2.14204251	Downregulated	LRRC8C	0.215064728	0.797522398	0.949266679	0.645778117	-0.730333934	-0.773441191	FALSE	TRUE	FALSE	TRUE	Transgressive Down (Underdominance)
ENSSSCG00000011601	LSM3	8.596070742	4.221672601	7.86E-05	-1.025862656	Downregulated	LSM3	10.11354991	4.221672601	0.005564345	-1.260402875	Downregulated	LSM3	4.221672601	9.354810325	10.11354991	8.596070742	-0.548716387	-0.582572624	FALSE	TRUE	FALSE	TRUE	Transgressive Down (Underdominance)
ENSSSCG00000000916	LUM	25.82038974	11.34551816	0.000556815	-1.186388278	Downregulated	LUM	45.45234687	11.34551816	0.001241116	-2.002232289	Downregulated	LUM	11.34551816	35.63636831	45.45234687	25.82038974	-0.68163091	-0.750386527	FALSE	TRUE	FALSE	TRUE	Transgressive Down (Underdominance)
ENSSSCG00000014221	LVRN	2.838639268	1.028705795	0.000817377	-1.464369087	Downregulated	LVRN	2.848608024	1.028705795	0.028287928	-1.469426679	Downregulated	LVRN	1.028705795	2.843623646	2.848608024	2.838639268	-0.638241229	-0.63887422	FALSE	TRUE	FALSE	TRUE	Transgressive Down (Underdominance)
ENSSSCG00000006175	LY96	2.175216123	0.692728969	0.000363866	-1.650795838	Downregulated	LY96	6.658643922	0.692728969	0.00055698	-3.264865481	Downregulated	LY96	0.692728969	4.416930023	6.658643922	2.175216123	-0.843165057	-0.895965458	FALSE	TRUE	FALSE	TRUE	Transgressive Down (Underdominance)
ENSSSCG00000006250	LYN	1.658164808	0.51438635	0.022151697	-1.688663142	Downregulated	LYN	2.495841346	0.51438635	0.000827509	-2.278601965	Downregulated	LYN	0.51438635	2.077003077	2.495841346	1.658164808	-0.752342038	-0.793902625	FALSE	TRUE	FALSE	TRUE	Transgressive Down (Underdominance)
ENSSSCG00000006742	MAB21L3	0.142169582	0.036394916	0.000199622	-1.965803987	Downregulated	MAB21L3	0.110506574	0.036394916	0.008020614	-1.60232336	Downregulated	MAB21L3	0.036394916	0.126338078	0.142169582	0.110506574	-0.711924413	-0.744003496	FALSE	TRUE	FALSE	TRUE	Transgressive Down (Underdominance)
ENSSSCG00000030682	MACO1	7.057316896	3.437203652	0.000274582	-1.03788446	Downregulated	MACO1	11.09669875	3.437203652	0.002319862	-1.690823302	Downregulated	MACO1	3.437203652	9.077007821	11.09669875	7.057316896	-0.621328557	-0.69024989	FALSE	TRUE	FALSE	TRUE	Transgressive Down (Underdominance)
ENSSSCG00000030165	MAFF	24.80299677	11.13740298	0.0094211	-1.155101577	Downregulated	MAFF	59.38413108	11.13740298	1.74E-05	-2.414664594	Downregulated	MAFF	11.13740298	42.09356392	59.38413108	24.80299677	-0.735413162	-0.812451529	FALSE	TRUE	FALSE	TRUE	Transgressive Down (Underdominance)
ENSSSCG00000011497	MAGI1	0.83714366	0.397395357	0.001016261	-1.074900206	Downregulated	MAGI1	1.072122211	0.397395357	0.005090852	-1.431822447	Downregulated	MAGI1	0.397395357	0.954632936	1.072122211	0.83714366	-0.583719206	-0.629337633	FALSE	TRUE	FALSE	TRUE	Transgressive Down (Underdominance)
ENSSSCG00000003849	MAGOH	7.570583035	2.192705335	1.23E-07	-1.787692461	Downregulated	MAGOH	7.863095864	2.192705335	0.002957936	-1.842385494	Downregulated	MAGOH	2.192705335	7.71683945	7.863095864	7.570583035	-0.715854483	-0.721139692	FALSE	TRUE	FALSE	TRUE	Transgressive Down (Underdominance)
ENSSSCG00000000635	MAGOHB	4.540174542	1.997828289	0.001959331	-1.184315171	Downregulated	MAGOHB	7.373941021	1.997828289	0.006363292	-1.884003287	Downregulated	MAGOHB	1.997828289	5.957057781	7.373941021	4.540174542	-0.664628351	-0.729069125	FALSE	TRUE	FALSE	TRUE	Transgressive Down (Underdominance)
ENSSSCG00000012435	MAGT1	14.04827182	6.681683644	0.000256312	-1.072109082	Downregulated	MAGT1	17.85861136	6.681683644	1.39E-06	-1.418336322	Downregulated	MAGT1	6.681683644	15.95344159	17.85861136	14.04827182	-0.581176036	-0.625856484	FALSE	TRUE	FALSE	TRUE	Transgressive Down (Underdominance)
ENSSSCG00000023235	MAN1C1	1.210587454	0.418371084	0.000633254	-1.532852259	Downregulated	MAN1C1	1.198708642	0.418371084	0.001191033	-1.518625995	Downregulated	MAN1C1	0.418371084	1.204648048	1.210587454	1.198708642	-0.652702643	-0.654406559	FALSE	TRUE	FALSE	TRUE	Transgressive Down (Underdominance)
ENSSSCG00000009166	MANBA	0.452159327	0.207948908	0.023088679	-1.120602119	Downregulated	MANBA	0.540362951	0.207948908	0.001219758	-1.377699656	Downregulated	MANBA	0.207948908	0.496261139	0.540362951	0.452159327	-0.580968786	-0.615168088	FALSE	TRUE	FALSE	TRUE	Transgressive Down (Underdominance)
ENSSSCG00000032914	MANF	15.14122699	5.575345755	0.000134396	-1.441348939	Downregulated	MANF	19.62532254	5.575345755	6.28E-05	-1.815583183	Downregulated	MANF	5.575345755	17.38327477	19.62532254	15.14122699	-0.679269538	-0.715910618	FALSE	TRUE	FALSE	TRUE	Transgressive Down (Underdominance)
ENSSSCG00000016918	MAP3K1	1.421518256	0.500195581	8.10E-07	-1.506868409	Downregulated	MAP3K1	1.454159157	0.500195581	0.000575643	-1.539620962	Downregulated	MAP3K1	0.500195581	1.437838707	1.454159157	1.421518256	-0.652119825	-0.656024185	FALSE	TRUE	FALSE	TRUE	Transgressive Down (Underdominance)
ENSSSCG00000026041	MAP3K5	1.124567983	0.419202594	3.12E-05	-1.42365133	Downregulated	MAP3K5	1.633021098	0.419202594	5.04E-05	-1.961823881	Downregulated	MAP3K5	0.419202594	1.378794541	1.633021098	1.124567983	-0.695964423	-0.743296278	FALSE	TRUE	FALSE	TRUE	Transgressive Down (Underdominance)
ENSSSCG00000020705	MAP3K8	0.228109355	0.059575059	0.047757206	-1.936945225	Downregulated	MAP3K8	0.908761274	0.059575059	0.007614363	-3.931120968	Downregulated	MAP3K8	0.059575059	0.568435314	0.908761274	0.228109355	-0.895194655	-0.934443664	FALSE	TRUE	FALSE	TRUE	Transgressive Down (Underdominance)
ENSSSCG00000039049	MAP7	0.126353985	0.057670307	0.045216651	-1.131570541	Downregulated	MAP7	0.314654149	0.057670307	0.000188715	-2.447866346	Downregulated	MAP7	0.057670307	0.220504067	0.314654149	0.126353985	-0.738461479	-0.816718427	FALSE	TRUE	FALSE	TRUE	Transgressive Down (Underdominance)
ENSSSCG00000037803	MARCKS	10.90783728	4.14616395	0.000604152	-1.395516013	Downregulated	MARCKS	10.02734483	4.14616395	0.003856731	-1.27409057	Downregulated	MARCKS	4.14616395	10.46759105	10.90783728	10.02734483	-0.603904668	-0.619891291	FALSE	TRUE	FALSE	TRUE	Transgressive Down (Underdominance)
ENSSSCG00000031380	MARCKSL1	4.357450372	1.729358358	0.007468611	-1.333247378	Downregulated	MARCKSL1	5.989546351	1.729358358	0.000885884	-1.792209882	Downregulated	MARCKSL1	1.729358358	5.173498361	5.989546351	4.357450372	-0.665727475	-0.711270561	FALSE	TRUE	FALSE	TRUE	Transgressive Down (Underdominance)
ENSSSCG00000006082	MATN2	2.41025924	1.004528724	0.009175027	-1.262669508	Downregulated	MATN2	3.43178794	1.004528724	0.000179412	-1.772441589	Downregulated	MATN2	1.004528724	2.92102359	3.43178794	2.41025924	-0.656103864	-0.707287064	FALSE	TRUE	FALSE	TRUE	Transgressive Down (Underdominance)
ENSSSCG00000037267	MAX	31.34047853	11.03880398	0.001340497	-1.505443339	Downregulated	MAX	25.10250612	11.03880398	3.21E-05	-1.185247534	Downregulated	MAX	11.03880398	28.22149232	31.34047853	25.10250612	-0.60885116	-0.647778065	FALSE	TRUE	FALSE	TRUE	Transgressive Down (Underdominance)
ENSSSCG00000011819	MB21D2	0.804992259	0.337750053	0.010721528	-1.253018913	Downregulated	MB21D2	0.906041819	0.337750053	0.001995474	-1.423621644	Downregulated	MB21D2	0.337750053	0.855517039	0.906041819	0.804992259	-0.605209437	-0.627224653	FALSE	TRUE	FALSE	TRUE	Transgressive Down (Underdominance)
ENSSSCG00000015116	MCAM	8.444843633	2.704214935	0.004081295	-1.642860886	Downregulated	MCAM	9.560429659	2.704214935	0.002701153	-1.821865633	Downregulated	MCAM	2.704214935	9.002636646	9.560429659	8.444843633	-0.699619674	-0.717145041	FALSE	TRUE	FALSE	TRUE	Transgressive Down (Underdominance)
ENSSSCG00000035059	MCM10	0.037919294	0.006626171	0.009705493	-2.516684728	Downregulated	MCM10	0.070466833	0.006626171	0.002325713	-3.410696997	Downregulated	MCM10	0.006626171	0.054193063	0.070466833	0.037919294	-0.877730271	-0.905967518	FALSE	TRUE	FALSE	TRUE	Transgressive Down (Underdominance)
ENSSSCG00000010688	MCMBP	4.4744189	2.172263684	1.06E-05	-1.042501092	Downregulated	MCMBP	5.312329955	2.172263684	0.00036252	-1.290145519	Downregulated	MCMBP	2.172263684	4.893374428	5.312329955	4.4744189	-0.556080632	-0.591090218	FALSE	TRUE	FALSE	TRUE	Transgressive Down (Underdominance)
ENSSSCG00000013260	MDK	4.568162462	1.903307119	0.000945183	-1.263105585	Downregulated	MDK	5.920270809	1.903307119	0.003026246	-1.637154795	Downregulated	MDK	1.903307119	5.244216635	5.920270809	4.568162462	-0.637065504	-0.678510126	FALSE	TRUE	FALSE	TRUE	Transgressive Down (Underdominance)
ENSSSCG00000011743	MECOM	0.58777944	0.231976059	0.004467919	-1.341298975	Downregulated	MECOM	0.536206766	0.231976059	0.023744282	-1.208813501	Downregulated	MECOM	0.231976059	0.561993103	0.58777944	0.536206766	-0.587226146	-0.605334853	FALSE	TRUE	FALSE	TRUE	Transgressive Down (Underdominance)
ENSSSCG00000009331	MEDAG	2.946350122	1.340031994	0.001521344	-1.136661434	Downregulated	MEDAG	5.835333706	1.340031994	0.000576197	-2.122547716	Downregulated	MEDAG	1.340031994	4.390841914	5.835333706	2.946350122	-0.694812061	-0.770358978	FALSE	TRUE	FALSE	TRUE	Transgressive Down (Underdominance)
ENSSSCG00000030351	MEF2B	0.384381582	0.176360974	0.02416621	-1.124007857	Downregulated	MEF2B	0.424615412	0.176360974	0.000598018	-1.267625384	Downregulated	MEF2B	0.176360974	0.404498497	0.424615412	0.384381582	-0.564000915	-0.584657152	FALSE	TRUE	FALSE	TRUE	Transgressive Down (Underdominance)
ENSSSCG00000003115	MEIS3	2.547258857	0.435948678	0.000140629	-2.546715367	Downregulated	MEIS3	2.586342096	0.435948678	8.92E-05	-2.568682905	Downregulated	MEIS3	0.435948678	2.566800476	2.586342096	2.547258857	-0.83015872	-0.83144199	FALSE	TRUE	FALSE	TRUE	Transgressive Down (Underdominance)
ENSSSCG00000017376	MEOX1	2.710547918	0.947189441	0.003446932	-1.516859608	Downregulated	MEOX1	2.746463009	0.947189441	0.014668055	-1.535849957	Downregulated	MEOX1	0.947189441	2.728505463	2.746463009	2.710547918	-0.652854116	-0.655123904	FALSE	TRUE	FALSE	TRUE	Transgressive Down (Underdominance)
ENSSSCG00000015357	MEOX2	7.725366313	1.87069001	2.80E-05	-2.046032832	Downregulated	MEOX2	12.33238226	1.87069001	0.001470133	-2.720809097	Downregulated	MEOX2	1.87069001	10.02887429	12.33238226	7.725366313	-0.813469592	-0.848310734	FALSE	TRUE	FALSE	TRUE	Transgressive Down (Underdominance)
ENSSSCG00000008103	MERTK	0.579142571	0.169873541	0.000579248	-1.76945739	Downregulated	MERTK	1.041691766	0.169873541	0.001543968	-2.616395387	Downregulated	MERTK	0.169873541	0.810417168	1.041691766	0.579142571	-0.790387534	-0.83692533	FALSE	TRUE	FALSE	TRUE	Transgressive Down (Underdominance)
ENSSSCG00000034427	MEX3C	6.605479347	2.698823667	0.000503317	-1.29133254	Downregulated	MEX3C	8.189931983	2.698823667	7.37E-07	-1.601520752	Downregulated	MEX3C	2.698823667	7.397705665	8.189931983	6.605479347	-0.635180989	-0.670470564	FALSE	TRUE	FALSE	TRUE	Transgressive Down (Underdominance)
ENSSSCG00000031712	MFAP5	16.6148515	3.007995072	2.85E-05	-2.46559929	Downregulated	MFAP5	15.85861625	3.007995072	0.001139108	-2.398392785	Downregulated	MFAP5	3.007995072	16.23673388	16.6148515	15.85861625	-0.81474137	-0.818957451	FALSE	TRUE	FALSE	TRUE	Transgressive Down (Underdominance)
ENSSSCG00000001834	MFGE8	18.71897793	9.13853566	0.000413832	-1.034466751	Downregulated	MFGE8	21.62751722	9.13853566	0.00092211	-1.242833143	Downregulated	MFGE8	9.13853566	20.17324758	21.62751722	18.71897793	-0.546997298	-0.577457941	FALSE	TRUE	FALSE	TRUE	Transgressive Down (Underdominance)
ENSSSCG00000035366	MFHAS1	0.797894357	0.360854233	0.000630899	-1.144781563	Downregulated	MFHAS1	1.116280166	0.360854233	0.002568205	-1.629211079	Downregulated	MFHAS1	0.360854233	0.957087261	1.116280166	0.797894357	-0.622966214	-0.676735067	FALSE	TRUE	FALSE	TRUE	Transgressive Down (Underdominance)
ENSSSCG00000026552	MFSD14B	3.109188723	1.246812591	1.09E-05	-1.31829356	Downregulated	MFSD14B	4.021092567	1.246812591	8.32E-05	-1.689342919	Downregulated	MFSD14B	1.246812591	3.565140645	4.021092567	3.109188723	-0.650276745	-0.689931885	FALSE	TRUE	FALSE	TRUE	Transgressive Down (Underdominance)
ENSSSCG00000037697	MGP	84.54278461	33.64647861	0.000836384	-1.329226109	Downregulated	MGP	122.0681499	33.64647861	0.02166813	-1.859159393	Downregulated	MGP	33.64647861	103.3054672	122.0681499	84.54278461	-0.674301085	-0.724363164	FALSE	TRUE	FALSE	TRUE	Transgressive Down (Underdominance)
ENSSSCG00000013400	MICAL2	5.919802381	1.528152879	0.000501532	-1.953760135	Downregulated	MICAL2	6.660204978	1.528152879	0.000483506	-2.123777699	Downregulated	MICAL2	1.528152879	6.290003679	6.660204978	5.919802381	-0.757050559	-0.770554678	FALSE	TRUE	FALSE	TRUE	Transgressive Down (Underdominance)
ENSSSCG00000030423	MIER1	3.422624911	1.485410595	2.53E-06	-1.204241421	Downregulated	MIER1	3.447307988	1.485410595	0.000223343	-1.214608424	Downregulated	MIER1	1.485410595	3.43496645	3.447307988	3.422624911	-0.567561833	-0.569109984	FALSE	TRUE	FALSE	TRUE	Transgressive Down (Underdominance)
ENSSSCG00000011045	MINDY3	2.783602832	1.277152165	0.003487673	-1.124022957	Downregulated	MINDY3	2.957013278	1.277152165	0.001861373	-1.211210298	Downregulated	MINDY3	1.277152165	2.870308055	2.957013278	2.783602832	-0.555047005	-0.568093869	FALSE	TRUE	FALSE	TRUE	Transgressive Down (Underdominance)
ENSSSCG00000002716	MLKL	0.789035662	0.251617073	1.03E-05	-1.648860691	Downregulated	MLKL	1.22300914	0.251617073	0.001285923	-2.281133465	Downregulated	MLKL	0.251617073	1.006022401	1.22300914	0.789035662	-0.749889195	-0.794263947	FALSE	TRUE	FALSE	TRUE	Transgressive Down (Underdominance)
ENSSSCG00000030278	MLLT11	3.713608748	1.226487959	0.006774251	-1.598288756	Downregulated	MLLT11	6.899012373	1.226487959	0.008175778	-2.491856777	Downregulated	MLLT11	1.226487959	5.30631056	6.899012373	3.713608748	-0.768862387	-0.822222676	FALSE	TRUE	FALSE	TRUE	Transgressive Down (Underdominance)
ENSSSCG00000000368	MMP19	3.636631583	1.025307962	0.000421852	-1.826545474	Downregulated	MMP19	6.298415353	1.025307962	0.000226534	-2.618931596	Downregulated	MMP19	1.025307962	4.967523468	6.298415353	3.636631583	-0.793597762	-0.837211758	FALSE	TRUE	FALSE	TRUE	Transgressive Down (Underdominance)
ENSSSCG00000024048	MMRN2	5.262655604	2.063734638	0.002710256	-1.35053351	Downregulated	MMRN2	6.286986217	2.063734638	0.000771049	-1.607111124	Downregulated	MMRN2	2.063734638	5.774820911	6.286986217	5.262655604	-0.64263227	-0.671745004	FALSE	TRUE	FALSE	TRUE	Transgressive Down (Underdominance)
ENSSSCG00000038811	MOB3B	0.202213558	0.07311853	0.030642824	-1.467570757	Downregulated	MOB3B	0.19512907	0.07311853	0.016666199	-1.416119748	Downregulated	MOB3B	0.07311853	0.198671314	0.202213558	0.19512907	-0.631962317	-0.638409359	FALSE	TRUE	FALSE	TRUE	Transgressive Down (Underdominance)
ENSSSCG00000036091	MORC4	1.411349421	0.601543533	7.32E-05	-1.23033416	Downregulated	MORC4	1.275714873	0.601543533	0.00437586	-1.084564865	Downregulated	MORC4	0.601543533	1.343532147	1.411349421	1.275714873	-0.552267108	-0.573781287	FALSE	TRUE	FALSE	TRUE	Transgressive Down (Underdominance)
ENSSSCG00000012131	MOSPD2	2.99914257	1.131482317	5.34E-05	-1.406336067	Downregulated	MOSPD2	4.062203594	1.131482317	5.62E-05	-1.84404851	Downregulated	MOSPD2	1.131482317	3.530673082	4.062203594	2.99914257	-0.679527872	-0.721460953	FALSE	TRUE	FALSE	TRUE	Transgressive Down (Underdominance)
ENSSSCG00000006776	MOV10	2.109962519	0.640476507	0.002442747	-1.719999813	Downregulated	MOV10	1.722890491	0.640476507	0.000687913	-1.427613446	Downregulated	MOV10	0.640476507	1.916426505	2.109962519	1.722890491	-0.665796468	-0.69645124	FALSE	TRUE	FALSE	TRUE	Transgressive Down (Underdominance)
ENSSSCG00000017955	MPDU1	6.25430071	2.82824863	0.002886078	-1.144939634	Downregulated	MPDU1	7.042898004	2.82824863	0.000212594	-1.316260237	Downregulated	MPDU1	2.82824863	6.648599357	7.042898004	6.25430071	-0.574609857	-0.598425445	FALSE	TRUE	FALSE	TRUE	Transgressive Down (Underdominance)
ENSSSCG00000006352	MPZ	10.75904874	1.481034539	0.009003329	-2.860873337	Downregulated	MPZ	14.35104589	1.481034539	0.01392947	-3.276478692	Downregulated	MPZ	1.481034539	12.55504732	14.35104589	10.75904874	-0.882036722	-0.89679954	FALSE	TRUE	FALSE	TRUE	Transgressive Down (Underdominance)
ENSSSCG00000006306	MPZL1	7.881768392	2.372511479	3.47E-05	-1.732104289	Downregulated	MPZL1	7.210167665	2.372511479	0.0004543	-1.603617741	Downregulated	MPZL1	2.372511479	7.545968029	7.881768392	7.210167665	-0.685592164	-0.698987415	FALSE	TRUE	FALSE	TRUE	Transgressive Down (Underdominance)
ENSSSCG00000015091	MPZL2	0.60074896	0.030174421	0.006320684	-4.31536426	Downregulated	MPZL2	0.502828677	0.030174421	0.013433355	-4.058668945	Downregulated	MPZL2	0.030174421	0.551788818	0.60074896	0.502828677	-0.945315273	-0.949771997	FALSE	TRUE	FALSE	TRUE	Transgressive Down (Underdominance)
ENSSSCG00000028020	MRPS9	18.32465989	7.865083709	3.33E-05	-1.220252396	Downregulated	MRPS9	18.13590887	7.865083709	0.002767165	-1.205315022	Downregulated	MRPS9	7.865083709	18.23028438	18.32465989	18.13590887	-0.568570432	-0.570792377	FALSE	TRUE	FALSE	TRUE	Transgressive Down (Underdominance)
ENSSSCG00000015201	MSANTD2	2.710372547	0.913070584	0.000136918	-1.569692871	Downregulated	MSANTD2	2.701548129	0.913070584	0.000234334	-1.564988088	Downregulated	MSANTD2	0.913070584	2.705960338	2.710372547	2.701548129	-0.662570596	-0.663119896	FALSE	TRUE	FALSE	TRUE	Transgressive Down (Underdominance)
ENSSSCG00000012365	MSN	21.78719266	6.523117125	9.84E-05	-1.739846875	Downregulated	MSN	38.54433391	6.523117125	0.000394041	-2.562885359	Downregulated	MSN	6.523117125	30.16576328	38.54433391	21.78719266	-0.783757598	-0.830763268	FALSE	TRUE	FALSE	TRUE	Transgressive Down (Underdominance)
ENSSSCG00000034500	MSX2	0.386848724	0.024333523	0.013666994	-3.990752394	Downregulated	MSX2	0.402723938	0.024333523	0.017640802	-4.048774108	Downregulated	MSX2	0.024333523	0.394786331	0.402723938	0.386848724	-0.938362802	-0.939577659	FALSE	TRUE	FALSE	TRUE	Transgressive Down (Underdominance)
ENSSSCG00000005135	MTAP	1.100365201	0.403281503	0.001796537	-1.448123278	Downregulated	MTAP	1.325993744	0.403281503	0.001862725	-1.717214825	Downregulated	MTAP	0.403281503	1.213179472	1.325993744	1.100365201	-0.667582981	-0.695864701	FALSE	TRUE	FALSE	TRUE	Transgressive Down (Underdominance)
ENSSSCG00000004543	MTFMT	1.863216395	0.844626225	0.002829217	-1.141410292	Downregulated	MTFMT	2.005055455	0.844626225	0.035779305	-1.247257191	Downregulated	MTFMT	0.844626225	1.934135925	2.005055455	1.863216395	-0.563305653	-0.578751688	FALSE	TRUE	FALSE	TRUE	Transgressive Down (Underdominance)
ENSSSCG00000012077	MX1	1.60805759	0.58289953	0.002337822	-1.463999933	Downregulated	MX1	2.911998448	0.58289953	0.00023638	-2.320690444	Downregulated	MX1	0.58289953	2.260028019	2.911998448	1.60805759	-0.742083052	-0.799828352	FALSE	TRUE	FALSE	TRUE	Transgressive Down (Underdominance)
ENSSSCG00000005965	MYC	13.13294293	2.940670154	0.012337392	-2.158973367	Downregulated	MYC	50.66694829	2.940670154	0.007892576	-4.106828061	Downregulated	MYC	2.940670154	31.89994561	50.66694829	13.13294293	-0.907815825	-0.94196078	FALSE	TRUE	FALSE	TRUE	Transgressive Down (Underdominance)
ENSSSCG00000031536	MYCT1	3.029440852	1.076349663	0.000867568	-1.492904709	Downregulated	MYCT1	5.156580336	1.076349663	0.024786565	-2.260267809	Downregulated	MYCT1	1.076349663	4.093010594	5.156580336	3.029440852	-0.737027394	-0.791266771	FALSE	TRUE	FALSE	TRUE	Transgressive Down (Underdominance)
ENSSSCG00000000937	MYF5	2.879785673	0.632060605	0.039409781	-2.187826641	Downregulated	MYF5	3.127879749	0.632060605	0.009991853	-2.307050247	Downregulated	MYF5	0.632060605	3.003832711	3.127879749	2.879785673	-0.789581956	-0.797926821	FALSE	TRUE	FALSE	TRUE	Transgressive Down (Underdominance)
ENSSSCG00000026533	MYF6	356.7880293	160.953532	0.000242876	-1.148422976	Downregulated	MYF6	500.1460306	160.953532	0.005800074	-1.635705153	Downregulated	MYF6	160.953532	428.4670299	500.1460306	356.7880293	-0.624350252	-0.678186925	FALSE	TRUE	FALSE	TRUE	Transgressive Down (Underdominance)
ENSSSCG00000036402	MYL9	31.09685073	10.00177842	0.014442907	-1.636511932	Downregulated	MYL9	30.97459436	10.00177842	0.000671337	-1.63082884	Downregulated	MYL9	10.00177842	31.03572255	31.09685073	30.97459436	-0.677733347	-0.678366838	FALSE	TRUE	FALSE	TRUE	Transgressive Down (Underdominance)
ENSSSCG00000011867	MYLK	2.18846709	0.817225409	7.65E-05	-1.421114723	Downregulated	MYLK	2.958231261	0.817225409	0.003886644	-1.855928874	Downregulated	MYLK	0.817225409	2.573349175	2.958231261	2.18846709	-0.682427314	-0.72374526	FALSE	TRUE	FALSE	TRUE	Transgressive Down (Underdominance)
ENSSSCG00000007799	MYLPF	12779.02644	5703.864109	0.000377687	-1.163766414	Downregulated	MYLPF	11600.1075	5703.864109	0.006158021	-1.024126659	Downregulated	MYLPF	5703.864109	12189.56697	12779.02644	11600.1075	-0.532069997	-0.553654252	FALSE	TRUE	FALSE	TRUE	Transgressive Down (Underdominance)
ENSSSCG00000016061	MYO1B	3.565017384	0.99359538	0.000157206	-1.843178741	Downregulated	MYO1B	4.247093277	0.99359538	0.001988085	-2.095745423	Downregulated	MYO1B	0.99359538	3.90605533	4.247093277	3.565017384	-0.745626906	-0.766052847	FALSE	TRUE	FALSE	TRUE	Transgressive Down (Underdominance)
ENSSSCG00000017728	MYO1D	0.548435069	0.140521477	0.043940883	-1.964530182	Downregulated	MYO1D	1.041490974	0.140521477	0.005408155	-2.889787788	Downregulated	MYO1D	0.140521477	0.794963021	1.041490974	0.548435069	-0.823235203	-0.865076625	FALSE	TRUE	FALSE	TRUE	Transgressive Down (Underdominance)
ENSSSCG00000004587	MYO1E	4.386346331	1.834075922	0.001541742	-1.257966366	Downregulated	MYO1E	6.876609641	1.834075922	0.000126787	-1.906644091	Downregulated	MYO1E	1.834075922	5.631477986	6.876609641	4.386346331	-0.674317128	-0.733287766	FALSE	TRUE	FALSE	TRUE	Transgressive Down (Underdominance)
ENSSSCG00000016062	NABP1	3.18908255	0.965081665	0.017842738	-1.724418509	Downregulated	NABP1	6.588695824	0.965081665	0.007367496	-2.771269991	Downregulated	NABP1	0.965081665	4.888889187	6.588695824	3.18908255	-0.802596944	-0.853524629	FALSE	TRUE	FALSE	TRUE	Transgressive Down (Underdominance)
ENSSSCG00000006059	NCALD	1.729007208	0.625848936	0.000179141	-1.466057509	Downregulated	NCALD	1.798386303	0.625848936	0.000701461	-1.522816577	Downregulated	NCALD	0.625848936	1.763696755	1.798386303	1.729007208	-0.645149352	-0.65199416	FALSE	TRUE	FALSE	TRUE	Transgressive Down (Underdominance)
ENSSSCG00000004222	NCOA7	1.363749185	0.545916665	4.50E-05	-1.32082569	Downregulated	NCOA7	1.297631409	0.545916665	0.008292695	-1.249128001	Downregulated	NCOA7	0.545916665	1.330690297	1.363749185	1.297631409	-0.58974927	-0.599694232	FALSE	TRUE	FALSE	TRUE	Transgressive Down (Underdominance)
ENSSSCG00000029260	NDNF	0.538127574	0.195303343	0.005850228	-1.46223159	Downregulated	NDNF	0.728551995	0.195303343	0.004343549	-1.899315293	Downregulated	NDNF	0.195303343	0.633339785	0.728551995	0.538127574	-0.691629442	-0.731929438	FALSE	TRUE	FALSE	TRUE	Transgressive Down (Underdominance)
ENSSSCG00000005944	NDRG1	3.189330133	1.255013187	0.000264597	-1.345550918	Downregulated	NDRG1	5.881310275	1.255013187	6.41E-05	-2.22843508	Downregulated	NDRG1	1.255013187	4.535320204	5.881310275	3.189330133	-0.723280137	-0.786609934	FALSE	TRUE	FALSE	TRUE	Transgressive Down (Underdominance)
ENSSSCG00000027763	NDUFAF2	0.892923195	0.316247467	0.007416919	-1.497482161	Downregulated	NDUFAF2	0.971650933	0.316247467	0.000444405	-1.61938419	Downregulated	NDUFAF2	0.316247467	0.932287064	0.971650933	0.892923195	-0.660783165	-0.674525638	FALSE	TRUE	FALSE	TRUE	Transgressive Down (Underdominance)
ENSSSCG00000023956	NEDD9	1.571689503	0.323267331	0.000852098	-2.281516612	Downregulated	NEDD9	2.29132479	0.323267331	0.001713575	-2.825382351	Downregulated	NEDD9	0.323267331	1.931507147	2.29132479	1.571689503	-0.83263467	-0.858916845	FALSE	TRUE	FALSE	TRUE	Transgressive Down (Underdominance)
ENSSSCG00000002755	NFAT5	4.12040691	1.118287191	4.06E-05	-1.881496079	Downregulated	NFAT5	3.052859907	1.118287191	0.002021358	-1.448870648	Downregulated	NFAT5	1.118287191	3.586633409	4.12040691	3.052859907	-0.688207	-0.728597875	FALSE	TRUE	FALSE	TRUE	Transgressive Down (Underdominance)
ENSSSCG00000007477	NFATC2	1.156961427	0.51926923	0.015625368	-1.155786122	Downregulated	NFATC2	1.830938189	0.51926923	0.000173916	-1.818028444	Downregulated	NFATC2	0.51926923	1.493949808	1.830938189	1.156961427	-0.652418557	-0.71639172	FALSE	TRUE	FALSE	TRUE	Transgressive Down (Underdominance)
ENSSSCG00000005190	NFIB	10.09698611	1.855947393	3.05E-05	-2.443696999	Downregulated	NFIB	9.025705511	1.855947393	5.64E-05	-2.28188389	Downregulated	NFIB	1.855947393	9.561345813	10.09698611	9.025705511	-0.805890569	-0.816187982	FALSE	TRUE	FALSE	TRUE	Transgressive Down (Underdominance)
ENSSSCG00000009592	NFIL3	31.13288859	11.82869474	0.034476397	-1.396148555	Downregulated	NFIL3	61.23638245	11.82869474	0.001522732	-2.372098173	Downregulated	NFIL3	11.82869474	46.18463552	61.23638245	31.13288859	-0.743882471	-0.806835508	FALSE	TRUE	FALSE	TRUE	Transgressive Down (Underdominance)
ENSSSCG00000001952	NFKBIA	41.03127295	15.10625202	2.03E-05	-1.441578152	Downregulated	NFKBIA	68.92754422	15.10625202	3.22E-06	-2.189934854	Downregulated	NFKBIA	15.10625202	54.97940858	68.92754422	41.03127295	-0.725238004	-0.780838674	FALSE	TRUE	FALSE	TRUE	Transgressive Down (Underdominance)
ENSSSCG00000001703	NFKBIE	1.417146653	0.678707816	0.007963247	-1.062126529	Downregulated	NFKBIE	1.662924994	0.678707816	0.000426788	-1.292860565	Downregulated	NFKBIE	0.678707816	1.540035824	1.662924994	1.417146653	-0.55929089	-0.591859032	FALSE	TRUE	FALSE	TRUE	Transgressive Down (Underdominance)
ENSSSCG00000011951	NFKBIZ	2.199329334	0.842881302	0.001359669	-1.38366227	Downregulated	NFKBIZ	4.323577585	0.842881302	0.000454181	-2.358824194	Downregulated	NFKBIZ	0.842881302	3.26145346	4.323577585	2.199329334	-0.741562677	-0.805050034	FALSE	TRUE	FALSE	TRUE	Transgressive Down (Underdominance)
ENSSSCG00000032417	NGF	0.134788477	0.017665816	0.005064205	-2.931664898	Downregulated	NGF	0.080194489	0.017665816	0.004339	-2.182542738	Downregulated	NGF	0.017665816	0.107491483	0.134788477	0.080194489	-0.83565381	-0.868936751	FALSE	TRUE	FALSE	TRUE	Transgressive Down (Underdominance)
ENSSSCG00000015567	NIBAN1	2.899609405	1.237050111	0.001290419	-1.228954631	Downregulated	NIBAN1	5.022752837	1.237050111	0.032847402	-2.021574341	Downregulated	NIBAN1	1.237050111	3.961181121	5.022752837	2.899609405	-0.687706754	-0.753710734	FALSE	TRUE	FALSE	TRUE	Transgressive Down (Underdominance)
ENSSSCG00000005030	NID2	8.394958663	3.369141077	0.031530042	-1.317142381	Downregulated	NID2	11.24922559	3.369141077	0.001633326	-1.739372943	Downregulated	NID2	3.369141077	9.822092126	11.24922559	8.394958663	-0.656983356	-0.700500177	FALSE	TRUE	FALSE	TRUE	Transgressive Down (Underdominance)
ENSSSCG00000039875	NKD1	0.262824187	0.130840105	0.042567198	-1.006293222	Downregulated	NKD1	0.301586647	0.130840105	0.006384777	-1.204767727	Downregulated	NKD1	0.130840105	0.282205417	0.301586647	0.262824187	-0.53636572	-0.566160814	FALSE	TRUE	FALSE	TRUE	Transgressive Down (Underdominance)
ENSSSCG00000024596	NOCT	5.480853635	2.189676209	0.005587372	-1.323683057	Downregulated	NOCT	16.94222657	2.189676209	0.003854235	-2.951834031	Downregulated	NOCT	2.189676209	11.2115401	16.94222657	5.480853635	-0.804694432	-0.87075629	FALSE	TRUE	FALSE	TRUE	Transgressive Down (Underdominance)
ENSSSCG00000015923	NOSTRIN	1.736929088	0.867999895	0.005611123	-1.000772082	Downregulated	NOSTRIN	3.15900898	0.867999895	0.011751272	-1.863705264	Downregulated	NOSTRIN	0.867999895	2.447969034	3.15900898	1.736929088	-0.645420394	-0.725230317	FALSE	TRUE	FALSE	TRUE	Transgressive Down (Underdominance)
ENSSSCG00000024396	NOVA1	1.721151519	0.272795769	0.000138637	-2.657480935	Downregulated	NOVA1	1.348914182	0.272795769	3.58E-06	-2.305905394	Downregulated	NOVA1	0.272795769	1.53503285	1.721151519	1.348914182	-0.82228669	-0.84150392	FALSE	TRUE	FALSE	TRUE	Transgressive Down (Underdominance)
ENSSSCG00000014927	NOX4	1.193767898	0.363191594	0.002953151	-1.716719648	Downregulated	NOX4	1.255872378	0.363191594	0.002695148	-1.789887148	Downregulated	NOX4	0.363191594	1.224820138	1.255872378	1.193767898	-0.703473529	-0.710805333	FALSE	TRUE	FALSE	TRUE	Transgressive Down (Underdominance)
ENSSSCG00000008171	NPAS2	1.261906766	0.404049558	0.000442416	-1.643001163	Downregulated	NPAS2	1.453520735	0.404049558	0.006912976	-1.846947492	Downregulated	NPAS2	0.404049558	1.35771375	1.453520735	1.261906766	-0.702404459	-0.722020094	FALSE	TRUE	FALSE	TRUE	Transgressive Down (Underdominance)
ENSSSCG00000002754	NQO1	11.75961574	5.499186063	0.000502689	-1.096550914	Downregulated	NQO1	12.31731456	5.499186063	0.006638052	-1.163397746	Downregulated	NQO1	5.499186063	12.03846515	12.31731456	11.75961574	-0.543198739	-0.553540178	FALSE	TRUE	FALSE	TRUE	Transgressive Down (Underdominance)
ENSSSCG00000015871	NR4A2	8.939513692	4.377048276	0.004524073	-1.030238055	Downregulated	NR4A2	11.50291691	4.377048276	0.000189895	-1.393969545	Downregulated	NR4A2	4.377048276	10.2212153	11.50291691	8.939513692	-0.571768313	-0.619483622	FALSE	TRUE	FALSE	TRUE	Transgressive Down (Underdominance)
ENSSSCG00000005385	NR4A3	27.70641621	9.752605511	0.045430932	-1.506360505	Downregulated	NR4A3	112.1543258	9.752605511	4.19E-05	-3.523553755	Downregulated	NR4A3	9.752605511	69.93037101	112.1543258	27.70641621	-0.860538342	-0.913042984	FALSE	TRUE	FALSE	TRUE	Transgressive Down (Underdominance)
ENSSSCG00000032477	NRAS	3.950990305	1.595422561	3.02E-06	-1.308275722	Downregulated	NRAS	5.583206042	1.595422561	9.90E-05	-1.807155214	Downregulated	NRAS	1.595422561	4.767098174	5.583206042	3.950990305	-0.665326263	-0.714246161	FALSE	TRUE	FALSE	TRUE	Transgressive Down (Underdominance)
ENSSSCG00000026383	NRP2	1.18845681	0.443783083	0.026911659	-1.421162896	Downregulated	NRP2	2.040069412	0.443783083	0.000793154	-2.200691661	Downregulated	NRP2	0.443783083	1.614263111	2.040069412	1.18845681	-0.725086276	-0.782466675	FALSE	TRUE	FALSE	TRUE	Transgressive Down (Underdominance)
ENSSSCG00000023527	NRROS	0.645387042	0.233273387	0.004883465	-1.468142883	Downregulated	NRROS	0.71087168	0.233273387	0.004797829	-1.607567433	Downregulated	NRROS	0.233273387	0.678129361	0.71087168	0.645387042	-0.65600459	-0.671848811	FALSE	TRUE	FALSE	TRUE	Transgressive Down (Underdominance)
ENSSSCG00000024892	NSG1	0.546980547	0.208210347	0.00019977	-1.393447764	Downregulated	NSG1	0.699609673	0.208210347	0.000409029	-1.748508476	Downregulated	NSG1	0.208210347	0.62329511	0.699609673	0.546980547	-0.665952222	-0.702390698	FALSE	TRUE	FALSE	TRUE	Transgressive Down (Underdominance)
ENSSSCG00000015593	NSL1	2.151412272	0.704085107	0.001770778	-1.61146228	Downregulated	NSL1	2.083212215	0.704085107	5.59E-05	-1.564988081	Downregulated	NSL1	0.704085107	2.117312243	2.151412272	2.083212215	-0.667462789	-0.672733526	FALSE	TRUE	FALSE	TRUE	Transgressive Down (Underdominance)
ENSSSCG00000037755	NSMCE2	4.41962341	1.931011492	0.000128316	-1.194566695	Downregulated	NSMCE2	4.954848022	1.931011492	0.000218646	-1.359484057	Downregulated	NSMCE2	1.931011492	4.687235716	4.954848022	4.41962341	-0.588027654	-0.610278361	FALSE	TRUE	FALSE	TRUE	Transgressive Down (Underdominance)
ENSSSCG00000004291	NT5E	3.648594934	1.298275387	0.004524832	-1.490744555	Downregulated	NT5E	4.170606119	1.298275387	0.002909636	-1.68366063	Downregulated	NT5E	1.298275387	3.909600526	4.170606119	3.648594934	-0.667926332	-0.688708224	FALSE	TRUE	FALSE	TRUE	Transgressive Down (Underdominance)
ENSSSCG00000033544	NTF3	0.512975771	0.086746093	0.001864016	-2.564020005	Downregulated	NTF3	0.738074458	0.086746093	0.006603213	-3.088895683	Downregulated	NTF3	0.086746093	0.625525115	0.738074458	0.512975771	-0.861322766	-0.882469727	FALSE	TRUE	FALSE	TRUE	Transgressive Down (Underdominance)
ENSSSCG00000015253	NTM	0.213562532	0.035189306	0.015724374	-2.601449577	Downregulated	NTM	0.199097993	0.035189306	0.002535893	-2.500269696	Downregulated	NTM	0.035189306	0.206330262	0.213562532	0.199097993	-0.82945155	-0.835227153	FALSE	TRUE	FALSE	TRUE	Transgressive Down (Underdominance)
ENSSSCG00000000896	NTN4	19.04272769	8.66360481	0.021418749	-1.136200805	Downregulated	NTN4	31.52531891	8.66360481	0.018035453	-1.863471624	Downregulated	NTN4	8.66360481	25.2840233	31.52531891	19.04272769	-0.657348646	-0.725185815	FALSE	TRUE	FALSE	TRUE	Transgressive Down (Underdominance)
ENSSSCG00000038471	NUAK2	0.454227925	0.066321314	0.002507486	-2.775871901	Downregulated	NUAK2	0.509061581	0.066321314	0.00169075	-2.940295687	Downregulated	NUAK2	0.066321314	0.481644753	0.509061581	0.454227925	-0.862302425	-0.869718484	FALSE	TRUE	FALSE	TRUE	Transgressive Down (Underdominance)
ENSSSCG00000009420	NUFIP1	2.896184679	1.263144577	9.88E-05	-1.197133823	Downregulated	NUFIP1	3.331814946	1.263144577	0.001077356	-1.399288496	Downregulated	NUFIP1	1.263144577	3.113999812	3.331814946	2.896184679	-0.594365879	-0.620883933	FALSE	TRUE	FALSE	TRUE	Transgressive Down (Underdominance)
ENSSSCG00000040162	NUPR1	30.27202132	3.221554753	0.000271517	-3.23215599	Downregulated	NUPR1	35.71209457	3.221554753	0.012572497	-3.470583733	Downregulated	NUPR1	3.221554753	32.99205795	35.71209457	30.27202132	-0.902353628	-0.909790932	FALSE	TRUE	FALSE	TRUE	Transgressive Down (Underdominance)
ENSSSCG00000021514	OCLN	0.976752649	0.361101013	0.002927337	-1.435590796	Downregulated	OCLN	1.513074722	0.361101013	0.013707254	-2.067008864	Downregulated	OCLN	0.361101013	1.244913685	1.513074722	0.976752649	-0.709938916	-0.761346213	FALSE	TRUE	FALSE	TRUE	Transgressive Down (Underdominance)
ENSSSCG00000034607	OGN	10.39301389	4.476573014	4.37E-05	-1.215147462	Downregulated	OGN	14.9870792	4.476573014	0.00095083	-1.743252625	Downregulated	OGN	4.476573014	12.69004655	14.9870792	10.39301389	-0.647237463	-0.701304507	FALSE	TRUE	FALSE	TRUE	Transgressive Down (Underdominance)
ENSSSCG00000027434	OLFM2	1.430112391	0.3648832	0.00052815	-1.970621899	Downregulated	OLFM2	1.687888228	0.3648832	0.000445522	-2.20971274	Downregulated	OLFM2	0.3648832	1.55900031	1.687888228	1.430112391	-0.765950528	-0.783822653	FALSE	TRUE	FALSE	TRUE	Transgressive Down (Underdominance)
ENSSSCG00000005593	OLFML2A	4.131083503	1.718928962	0.000664964	-1.265010298	Downregulated	OLFML2A	5.31995857	1.718928962	0.000736023	-1.629905086	Downregulated	OLFML2A	1.718928962	4.725521037	5.31995857	4.131083503	-0.636245623	-0.676890536	FALSE	TRUE	FALSE	TRUE	Transgressive Down (Underdominance)
ENSSSCG00000006345	OLFML2B	5.314852067	1.780574067	0.003651255	-1.577687087	Downregulated	OLFML2B	5.77821501	1.780574067	0.006881614	-1.698281439	Downregulated	OLFML2B	1.780574067	5.546533538	5.77821501	5.314852067	-0.678975336	-0.691847039	FALSE	TRUE	FALSE	TRUE	Transgressive Down (Underdominance)
ENSSSCG00000037534	OPCML	1.122001171	0.510768114	0.002650182	-1.135333813	Downregulated	OPCML	1.251094926	0.510768114	0.007199412	-1.292450889	Downregulated	OPCML	0.510768114	1.186548049	1.251094926	1.122001171	-0.569534403	-0.591743118	FALSE	TRUE	FALSE	TRUE	Transgressive Down (Underdominance)
ENSSSCG00000011230	OSBPL10	0.489088687	0.162290753	8.55E-05	-1.59151529	Downregulated	OSBPL10	0.541507516	0.162290753	0.00814525	-1.738400559	Downregulated	OSBPL10	0.162290753	0.515298101	0.541507516	0.489088687	-0.685054626	-0.700298244	FALSE	TRUE	FALSE	TRUE	Transgressive Down (Underdominance)
ENSSSCG00000016715	OSBPL3	0.154787914	0.049249289	0.002775543	-1.652118032	Downregulated	OSBPL3	0.228518751	0.049249289	0.000224522	-2.214137752	Downregulated	OSBPL3	0.049249289	0.191653333	0.228518751	0.154787914	-0.743029311	-0.784484693	FALSE	TRUE	FALSE	TRUE	Transgressive Down (Underdominance)
ENSSSCG00000022714	OSER1	44.36294764	19.02523306	0.000127826	-1.2214411	Downregulated	OSER1	58.47499986	19.02523306	3.14E-07	-1.619905826	Downregulated	OSER1	19.02523306	51.41897375	58.47499986	44.36294764	-0.629995862	-0.674643299	FALSE	TRUE	FALSE	TRUE	Transgressive Down (Underdominance)
ENSSSCG00000016851	OSMR	1.814448654	0.632895412	0.018663433	-1.519492218	Downregulated	OSMR	6.56576236	0.632895412	0.000713039	-3.37492352	Downregulated	OSMR	0.632895412	4.190105507	6.56576236	1.814448654	-0.848954779	-0.903606714	FALSE	TRUE	FALSE	TRUE	Transgressive Down (Underdominance)
ENSSSCG00000008606	OSR1	1.604100256	0.285427216	0.013777912	-2.490569502	Downregulated	OSR1	2.08456335	0.285427216	0.000313699	-2.868550406	Downregulated	OSR1	0.285427216	1.844331803	2.08456335	1.604100256	-0.845240853	-0.863075777	FALSE	TRUE	FALSE	TRUE	Transgressive Down (Underdominance)
ENSSSCG00000005273	OSTF1	7.4975254	2.371987428	8.50E-06	-1.660318141	Downregulated	OSTF1	8.731019318	2.371987428	0.000736965	-1.88005373	Downregulated	OSTF1	2.371987428	8.114272359	8.731019318	7.4975254	-0.707677125	-0.728326403	FALSE	TRUE	FALSE	TRUE	Transgressive Down (Underdominance)
ENSSSCG00000009817	P2RX7	0.397726878	0.143344631	0.010416504	-1.472290194	Downregulated	P2RX7	0.42652036	0.143344631	0.018105981	-1.573126743	Downregulated	P2RX7	0.143344631	0.412123619	0.42652036	0.397726878	-0.652180501	-0.663920778	FALSE	TRUE	FALSE	TRUE	Transgressive Down (Underdominance)
ENSSSCG00000011712	P2RY14	0.311164058	0.076630747	0.010259301	-2.021680147	Downregulated	P2RY14	0.366277971	0.076630747	0.011740348	-2.256943656	Downregulated	P2RY14	0.076630747	0.338721014	0.366277971	0.311164058	-0.773764414	-0.790785269	FALSE	TRUE	FALSE	TRUE	Transgressive Down (Underdominance)
ENSSSCG00000035911	P2RY8	0.170331974	0.064748275	0.0334108	-1.395435623	Downregulated	P2RY8	0.177753215	0.064748275	0.001965141	-1.456961995	Downregulated	P2RY8	0.064748275	0.174042595	0.177753215	0.170331974	-0.627974549	-0.635740626	FALSE	TRUE	FALSE	TRUE	Transgressive Down (Underdominance)
ENSSSCG00000025306	PAK3	0.148562271	0.063506016	0.000205125	-1.226102592	Downregulated	PAK3	0.145992517	0.063506016	0.028220781	-1.20092924	Downregulated	PAK3	0.063506016	0.147277394	0.148562271	0.145992517	-0.568799971	-0.57252931	FALSE	TRUE	FALSE	TRUE	Transgressive Down (Underdominance)
ENSSSCG00000033120	PALM2AKAP2	7.872587096	2.790449207	4.41E-06	-1.496340427	Downregulated	PALM2AKAP2	15.22162371	2.790449207	7.30E-05	-2.44755297	Downregulated	PALM2AKAP2	2.790449207	11.5471054	15.22162371	7.872587096	-0.758342103	-0.816678611	FALSE	TRUE	FALSE	TRUE	Transgressive Down (Underdominance)
ENSSSCG00000006874	PALMD	41.52880393	18.11990566	0.000131544	-1.196536877	Downregulated	PALMD	37.83089431	18.11990566	0.00124581	-1.061989438	Downregulated	PALMD	18.11990566	39.67984912	41.52880393	37.83089431	-0.543347415	-0.563678605	FALSE	TRUE	FALSE	TRUE	Transgressive Down (Underdominance)
ENSSSCG00000014184	PAM	13.51459954	6.490769849	8.69E-05	-1.058057257	Downregulated	PAM	19.66823324	6.490769849	0.000361631	-1.599405862	Downregulated	PAM	6.490769849	16.59141639	19.66823324	13.51459954	-0.608787478	-0.669987143	FALSE	TRUE	FALSE	TRUE	Transgressive Down (Underdominance)
ENSSSCG00000031901	PAPSS1	1.490565528	0.708174558	2.37E-05	-1.073682881	Downregulated	PAPSS1	2.134371016	0.708174558	0.0002687	-1.591634062	Downregulated	PAPSS1	0.708174558	1.812468272	2.134371016	1.490565528	-0.609276163	-0.668204566	FALSE	TRUE	FALSE	TRUE	Transgressive Down (Underdominance)
ENSSSCG00000016882	PARP8	0.15468005	0.063719982	0.007134197	-1.279469375	Downregulated	PARP8	0.226874607	0.063719982	0.001459626	-1.832077387	Downregulated	PARP8	0.063719982	0.190777328	0.226874607	0.15468005	-0.665998144	-0.71914009	FALSE	TRUE	FALSE	TRUE	Transgressive Down (Underdominance)
ENSSSCG00000027709	PARP9	0.341251268	0.135214714	0.005621089	-1.335582251	Downregulated	PARP9	0.38159502	0.135214714	0.000342477	-1.496790189	Downregulated	PARP9	0.135214714	0.361423144	0.38159502	0.341251268	-0.625882525	-0.645659123	FALSE	TRUE	FALSE	TRUE	Transgressive Down (Underdominance)
ENSSSCG00000028827	PARVA	5.030784677	2.152463917	0.000137304	-1.224794389	Downregulated	PARVA	6.482647739	2.152463917	0.002042889	-1.590594127	Downregulated	PARVA	2.152463917	5.756716208	6.482647739	5.030784677	-0.626095184	-0.667965312	FALSE	TRUE	FALSE	TRUE	Transgressive Down (Underdominance)
ENSSSCG00000036560	PAWR	0.79609036	0.274933704	0.000679976	-1.533848414	Downregulated	PAWR	0.946669895	0.274933704	0.001444927	-1.783777664	Downregulated	PAWR	0.274933704	0.871380127	0.946669895	0.79609036	-0.684484766	-0.709578063	FALSE	TRUE	FALSE	TRUE	Transgressive Down (Underdominance)
ENSSSCG00000001942	PAX9	0.111746166	0.027392822	0.028856751	-2.028355533	Downregulated	PAX9	0.096007467	0.027392822	0.021102404	-1.809348723	Downregulated	PAX9	0.027392822	0.103876817	0.111746166	0.096007467	-0.736295135	-0.754865666	FALSE	TRUE	FALSE	TRUE	Transgressive Down (Underdominance)
ENSSSCG00000009671	PBK	0.616065751	0.282409021	0.00719956	-1.125298162	Downregulated	PBK	0.603013005	0.282409021	0.001195957	-1.094402945	Downregulated	PBK	0.282409021	0.609539378	0.616065751	0.603013005	-0.536684534	-0.541592727	FALSE	TRUE	FALSE	TRUE	Transgressive Down (Underdominance)
ENSSSCG00000046808	PCDHGA6	0.182418891	0.053086392	0.020597145	-1.780841135	Downregulated	PCDHGA6	0.158504403	0.053086392	0.016338431	-1.578108911	Downregulated	PCDHGA6	0.053086392	0.170461647	0.182418891	0.158504403	-0.688572807	-0.708986323	FALSE	TRUE	FALSE	TRUE	Transgressive Down (Underdominance)
ENSSSCG00000030642	PCNA	2.217159021	0.952217509	2.27E-05	-1.219349186	Downregulated	PCNA	2.991534436	0.952217509	0.000123527	-1.651522608	Downregulated	PCNA	0.952217509	2.604346728	2.991534436	2.217159021	-0.634373757	-0.681695956	FALSE	TRUE	FALSE	TRUE	Transgressive Down (Underdominance)
ENSSSCG00000031579	PCP4L1	0.521641823	0.111285932	0.002946039	-2.22878832	Downregulated	PCP4L1	0.951970516	0.111285932	0.001402535	-3.096645668	Downregulated	PCP4L1	0.111285932	0.736806169	0.951970516	0.521641823	-0.848961727	-0.883099393	FALSE	TRUE	FALSE	TRUE	Transgressive Down (Underdominance)
ENSSSCG00000033450	PDAP1	65.8628379	31.71818797	1.36E-05	-1.054154322	Downregulated	PDAP1	64.09620422	31.71818797	1.55E-05	-1.014928569	Downregulated	PDAP1	31.71818797	64.97952106	65.8628379	64.09620422	-0.511874088	-0.518420569	FALSE	TRUE	FALSE	TRUE	Transgressive Down (Underdominance)
ENSSSCG00000004027	PDE10A	0.176828167	0.086405616	0.048003901	-1.033151105	Downregulated	PDE10A	0.282474968	0.086405616	0.003728928	-1.708926029	Downregulated	PDE10A	0.086405616	0.229651567	0.282474968	0.176828167	-0.623753422	-0.694112306	FALSE	TRUE	FALSE	TRUE	Transgressive Down (Underdominance)
ENSSSCG00000016668	PDE1C	0.33886223	0.083571452	2.64E-06	-2.019616743	Downregulated	PDE1C	0.325816518	0.083571452	0.001208028	-1.962977649	Downregulated	PDE1C	0.083571452	0.332339374	0.33886223	0.325816518	-0.74853581	-0.753376316	FALSE	TRUE	FALSE	TRUE	Transgressive Down (Underdominance)
ENSSSCG00000009106	PDE5A	1.639194135	0.679120169	0.001968435	-1.271247945	Downregulated	PDE5A	1.70956992	0.679120169	0.010386464	-1.331894646	Downregulated	PDE5A	0.679120169	1.674382028	1.70956992	1.639194135	-0.594405484	-0.602753792	FALSE	TRUE	FALSE	TRUE	Transgressive Down (Underdominance)
ENSSSCG00000016279	PDE6D	12.46641464	4.75398903	2.57E-06	-1.390836124	Downregulated	PDE6D	11.32650341	4.75398903	7.36E-06	-1.252492078	Downregulated	PDE6D	4.75398903	11.89645902	12.46641464	11.32650341	-0.600386214	-0.618656272	FALSE	TRUE	FALSE	TRUE	Transgressive Down (Underdominance)
ENSSSCG00000006218	PDE7A	26.05184545	8.703045654	0.000677709	-1.581793304	Downregulated	PDE7A	21.52469065	8.703045654	0.023017507	-1.306400234	Downregulated	PDE7A	8.703045654	23.78826805	26.05184545	21.52469065	-0.634145469	-0.665933622	FALSE	TRUE	FALSE	TRUE	Transgressive Down (Underdominance)
ENSSSCG00000030016	PDE9A	0.586143939	0.238490798	0.00075149	-1.297321385	Downregulated	PDE9A	0.716520572	0.238490798	0.029327495	-1.587074521	Downregulated	PDE9A	0.238490798	0.651332255	0.716520572	0.586143939	-0.633841566	-0.66715429	FALSE	TRUE	FALSE	TRUE	Transgressive Down (Underdominance)
ENSSSCG00000007541	PDGFA	3.32423053	1.427806767	0.00085881	-1.21921969	Downregulated	PDGFA	3.664833587	1.427806767	0.000112473	-1.359946945	Downregulated	PDGFA	1.427806767	3.494532059	3.664833587	3.32423053	-0.591416893	-0.610403383	FALSE	TRUE	FALSE	TRUE	Transgressive Down (Underdominance)
ENSSSCG00000014994	PDGFD	1.327809251	0.508564165	0.000175745	-1.384546194	Downregulated	PDGFD	1.798459947	0.508564165	0.000212417	-1.822260315	Downregulated	PDGFD	0.508564165	1.563134599	1.798459947	1.327809251	-0.674651073	-0.717222412	FALSE	TRUE	FALSE	TRUE	Transgressive Down (Underdominance)
ENSSSCG00000004700	PDIA3	58.61665334	20.04585673	1.76E-07	-1.548006524	Downregulated	PDIA3	79.17163033	20.04585673	2.59E-05	-1.981679483	Downregulated	PDIA3	20.04585673	68.89414184	79.17163033	58.61665334	-0.709033944	-0.746805053	FALSE	TRUE	FALSE	TRUE	Transgressive Down (Underdominance)
ENSSSCG00000015453	PDIA4	17.73007851	8.284977731	2.75E-05	-1.0976292	Downregulated	PDIA4	24.80180395	8.284977731	3.95E-07	-1.581875334	Downregulated	PDIA4	8.284977731	21.26594123	24.80180395	17.73007851	-0.610410955	-0.665952616	FALSE	TRUE	FALSE	TRUE	Transgressive Down (Underdominance)
ENSSSCG00000011870	PDIA5	0.683125862	0.333540282	0.023284844	-1.034290402	Downregulated	PDIA5	1.118341241	0.333540282	0.018041341	-1.745427553	Downregulated	PDIA5	0.333540282	0.900733551	1.118341241	0.683125862	-0.629701501	-0.701754465	FALSE	TRUE	FALSE	TRUE	Transgressive Down (Underdominance)
ENSSSCG00000010493	PDLIM1	22.74614668	9.446094191	0.001235392	-1.267832339	Downregulated	PDLIM1	25.37361532	9.446094191	0.000634455	-1.425539268	Downregulated	PDLIM1	9.446094191	24.059881	25.37361532	22.74614668	-0.607392315	-0.627719816	FALSE	TRUE	FALSE	TRUE	Transgressive Down (Underdominance)
ENSSSCG00000015796	PDLIM3	401.7340959	131.6286118	0.000261217	-1.609767792	Downregulated	PDLIM3	273.4890227	131.6286118	0.000142133	-1.055009809	Downregulated	PDLIM3	131.6286118	337.6115593	401.7340959	273.4890227	-0.610118172	-0.672348917	FALSE	TRUE	FALSE	TRUE	Transgressive Down (Underdominance)
ENSSSCG00000014274	PDLIM4	4.264364166	1.501034731	1.42E-05	-1.506373287	Downregulated	PDLIM4	4.165657348	1.501034731	0.003429017	-1.472586815	Downregulated	PDLIM4	1.501034731	4.215010757	4.264364166	4.165657348	-0.643883535	-0.648005031	FALSE	TRUE	FALSE	TRUE	Transgressive Down (Underdominance)
ENSSSCG00000032164	PEA15	45.69931465	16.44688798	1.11E-05	-1.474357901	Downregulated	PEA15	61.13500809	16.44688798	0.00040576	-1.894184127	Downregulated	PEA15	16.44688798	53.41716137	61.13500809	45.69931465	-0.692104793	-0.730974306	FALSE	TRUE	FALSE	TRUE	Transgressive Down (Underdominance)
ENSSSCG00000006463	PEAR1	5.995054358	2.57043136	3.52E-05	-1.221762348	Downregulated	PEAR1	6.342433939	2.57043136	0.001185214	-1.3030261	Downregulated	PEAR1	2.57043136	6.168744148	6.342433939	5.995054358	-0.58331367	-0.594724772	FALSE	TRUE	FALSE	TRUE	Transgressive Down (Underdominance)
ENSSSCG00000017277	PECAM1	19.64797248	6.491050375	0.000113124	-1.597856588	Downregulated	PECAM1	39.46533792	6.491050375	0.001098722	-2.604062245	Downregulated	PECAM1	6.491050375	29.5566552	39.46533792	19.64797248	-0.780386166	-0.835525281	FALSE	TRUE	FALSE	TRUE	Transgressive Down (Underdominance)
ENSSSCG00000028947	PELI1	6.693976996	1.489117672	5.06E-07	-2.168405831	Downregulated	PELI1	8.927850634	1.489117672	3.91E-05	-2.583855128	Downregulated	PELI1	1.489117672	7.810913815	8.927850634	6.693976996	-0.809354231	-0.833205356	FALSE	TRUE	FALSE	TRUE	Transgressive Down (Underdominance)
ENSSSCG00000016884	PELO	6.032326711	2.980104312	4.74E-05	-1.017351737	Downregulated	PELO	9.423273834	2.980104312	9.83E-05	-1.660865538	Downregulated	PELO	2.980104312	7.727800273	9.423273834	6.032326711	-0.61436577	-0.683750641	FALSE	TRUE	FALSE	TRUE	Transgressive Down (Underdominance)
ENSSSCG00000008773	PGM2	1.702303422	0.503826276	4.62E-06	-1.756489939	Downregulated	PGM2	4.518914351	0.503826276	0.000254468	-3.164977943	Downregulated	PGM2	0.503826276	3.110608887	4.518914351	1.702303422	-0.838029693	-0.888507231	FALSE	TRUE	FALSE	TRUE	Transgressive Down (Underdominance)
ENSSSCG00000012625	PGRMC1	10.38526559	3.184913596	6.14E-08	-1.705211972	Downregulated	PGRMC1	15.56877943	3.184913596	0.000405623	-2.289329705	Downregulated	PGRMC1	3.184913596	12.97702251	15.56877943	10.38526559	-0.754572854	-0.795429461	FALSE	TRUE	FALSE	TRUE	Transgressive Down (Underdominance)
ENSSSCG00000009396	PHF11	7.613355291	1.926306126	0.000234394	-1.982695413	Downregulated	PHF11	8.980916622	1.926306126	0.000102472	-2.221025706	Downregulated	PHF11	1.926306126	8.297135957	8.980916622	7.613355291	-0.767834812	-0.785511189	FALSE	TRUE	FALSE	TRUE	Transgressive Down (Underdominance)
ENSSSCG00000027869	PHF13	2.759816528	0.74275412	2.38E-07	-1.893615753	Downregulated	PHF13	2.415802472	0.74275412	0.00093233	-1.70154589	Downregulated	PHF13	0.74275412	2.5878095	2.759816528	2.415802472	-0.712979599	-0.730868298	FALSE	TRUE	FALSE	TRUE	Transgressive Down (Underdominance)
ENSSSCG00000017937	PHF23	22.48719676	8.891811363	8.12E-06	-1.338554579	Downregulated	PHF23	26.61426155	8.891811363	0.001378088	-1.58165029	Downregulated	PHF23	8.891811363	24.55072915	26.61426155	22.48719676	-0.637818848	-0.665900504	FALSE	TRUE	FALSE	TRUE	Transgressive Down (Underdominance)
ENSSSCG00000000521	PHLDA1	1.026595844	0.072979616	0.03407548	-3.814230958	Downregulated	PHLDA1	2.381981771	0.072979616	0.001513272	-5.028525005	Downregulated	PHLDA1	0.072979616	1.704288808	2.381981771	1.026595844	-0.957178845	-0.969361808	FALSE	TRUE	FALSE	TRUE	Transgressive Down (Underdominance)
ENSSSCG00000005665	PHYHD1	0.606335563	0.294233591	0.009719265	-1.043154483	Downregulated	PHYHD1	0.651790257	0.294233591	0.007510266	-1.147445828	Downregulated	PHYHD1	0.294233591	0.62906291	0.651790257	0.606335563	-0.532266827	-0.548576267	FALSE	TRUE	FALSE	TRUE	Transgressive Down (Underdominance)
ENSSSCG00000006172	PI15	3.905130732	1.070376654	0.001395943	-1.867252291	Downregulated	PI15	4.801452865	1.070376654	0.000300607	-2.16535246	Downregulated	PI15	1.070376654	4.353291799	4.801452865	3.905130732	-0.754122466	-0.77707234	FALSE	TRUE	FALSE	TRUE	Transgressive Down (Underdominance)
ENSSSCG00000001570	PI16	21.30324125	5.12246621	3.54E-05	-2.056162483	Downregulated	PI16	18.98517448	5.12246621	0.001567599	-1.88996279	Downregulated	PI16	5.12246621	20.14420786	21.30324125	18.98517448	-0.745710219	-0.759545219	FALSE	TRUE	FALSE	TRUE	Transgressive Down (Underdominance)
ENSSSCG00000035058	PID1	1.481713614	0.529789009	0.000298778	-1.483776811	Downregulated	PID1	1.772554263	0.529789009	0.000329005	-1.742339974	Downregulated	PID1	0.529789009	1.627133939	1.772554263	1.481713614	-0.674403565	-0.701115492	FALSE	TRUE	FALSE	TRUE	Transgressive Down (Underdominance)
ENSSSCG00000012134	PIGA	2.707617471	1.272494202	0.004660635	-1.089364849	Downregulated	PIGA	3.066164011	1.272494202	0.008645344	-1.268775788	Downregulated	PIGA	1.272494202	2.886890741	3.066164011	2.707617471	-0.559216363	-0.584988214	FALSE	TRUE	FALSE	TRUE	Transgressive Down (Underdominance)
ENSSSCG00000026934	PIGX	0.365547576	0.128430175	0.00959164	-1.50907498	Downregulated	PIGX	0.339772358	0.128430175	0.01615121	-1.40358428	Downregulated	PIGX	0.128430175	0.352659967	0.365547576	0.339772358	-0.635824344	-0.648663585	FALSE	TRUE	FALSE	TRUE	Transgressive Down (Underdominance)
ENSSSCG00000001573	PIM1	6.107711049	2.252625617	0.001613925	-1.439024251	Downregulated	PIM1	5.591757253	2.252625617	0.004859307	-1.311694173	Downregulated	PIM1	2.252625617	5.849734151	6.107711049	5.591757253	-0.614918292	-0.631183335	FALSE	TRUE	FALSE	TRUE	Transgressive Down (Underdominance)
ENSSSCG00000009692	PINX1	10.06592141	2.922247112	4.90E-05	-1.784329153	Downregulated	PINX1	9.42329171	2.922247112	0.001923621	-1.689152924	Downregulated	PINX1	2.922247112	9.744606558	10.06592141	9.42329171	-0.70011646	-0.709689059	FALSE	TRUE	FALSE	TRUE	Transgressive Down (Underdominance)
ENSSSCG00000004236	PKIB	4.40337346	0.592288211	9.35E-06	-2.894237933	Downregulated	PKIB	2.724884316	0.592288211	0.001175988	-2.201823707	Downregulated	PKIB	0.592288211	3.564128888	4.40337346	2.724884316	-0.833819643	-0.86549217	FALSE	TRUE	FALSE	TRUE	Transgressive Down (Underdominance)
ENSSSCG00000022998	PKIG	5.163515229	2.183023573	0.001833664	-1.242025852	Downregulated	PKIG	4.926357732	2.183023573	0.014138218	-1.174193685	Downregulated	PKIG	2.183023573	5.044936481	5.163515229	4.926357732	-0.56728423	-0.577221432	FALSE	TRUE	FALSE	TRUE	Transgressive Down (Underdominance)
ENSSSCG00000023351	PLA2G4A	0.311638474	0.153867482	0.042589755	-1.01818499	Downregulated	PLA2G4A	0.353788678	0.153867482	0.012917169	-1.201199516	Downregulated	PLA2G4A	0.153867482	0.332713576	0.353788678	0.311638474	-0.537537712	-0.565086474	FALSE	TRUE	FALSE	TRUE	Transgressive Down (Underdominance)
ENSSSCG00000010332	PLAC9	12.48845204	3.166051243	2.68E-05	-1.979838153	Downregulated	PLAC9	12.11633232	3.166051243	7.09E-06	-1.936196542	Downregulated	PLAC9	3.166051243	12.30239218	12.48845204	12.11633232	-0.742647511	-0.746481691	FALSE	TRUE	FALSE	TRUE	Transgressive Down (Underdominance)
ENSSSCG00000007032	PLAT	5.548741891	2.526778257	0.005563044	-1.134861632	Downregulated	PLAT	13.30511546	2.526778257	0.00544573	-2.396610061	Downregulated	PLAT	2.526778257	9.426928674	13.30511546	5.548741891	-0.731961666	-0.810089716	FALSE	TRUE	FALSE	TRUE	Transgressive Down (Underdominance)
ENSSSCG00000010312	PLAU	9.798566303	1.83147005	0.00876524	-2.419568565	Downregulated	PLAU	22.54407908	1.83147005	0.000633188	-3.621674564	Downregulated	PLAU	1.83147005	16.17132269	22.54407908	9.798566303	-0.88674581	-0.918760485	FALSE	TRUE	FALSE	TRUE	Transgressive Down (Underdominance)
ENSSSCG00000032434	PLAUR	1.741054169	0.551724881	0.005129195	-1.657940141	Downregulated	PLAUR	2.734944639	0.551724881	0.000435892	-2.309490681	Downregulated	PLAUR	0.551724881	2.237999404	2.734944639	1.741054169	-0.753474071	-0.798268355	FALSE	TRUE	FALSE	TRUE	Transgressive Down (Underdominance)
ENSSSCG00000004779	PLCB2	0.261447592	0.112977126	0.009717517	-1.210491078	Downregulated	PLCB2	0.278623914	0.112977126	0.020068759	-1.302288386	Downregulated	PLCB2	0.112977126	0.270035753	0.278623914	0.261447592	-0.581621602	-0.594517484	FALSE	TRUE	FALSE	TRUE	Transgressive Down (Underdominance)
ENSSSCG00000002688	PLCG2	0.351681581	0.160701186	0.023547586	-1.1298892	Downregulated	PLCG2	0.3904634	0.160701186	0.025850942	-1.280806747	Downregulated	PLCG2	0.160701186	0.37107249	0.3904634	0.351681581	-0.566927783	-0.588434701	FALSE	TRUE	FALSE	TRUE	Transgressive Down (Underdominance)
ENSSSCG00000008348	PLEK	0.484267462	0.124946	0.000803651	-1.954499349	Downregulated	PLEK	0.853132524	0.124946	0.001760617	-2.771465143	Downregulated	PLEK	0.124946	0.668699993	0.853132524	0.484267462	-0.813150887	-0.853544441	FALSE	TRUE	FALSE	TRUE	Transgressive Down (Underdominance)
ENSSSCG00000033367	PLEKHA2	4.176790637	1.105210937	3.70E-05	-1.918073086	Downregulated	PLEKHA2	4.439117049	1.105210937	0.000413494	-2.005951005	Downregulated	PLEKHA2	1.105210937	4.307953843	4.439117049	4.176790637	-0.743448751	-0.751029107	FALSE	TRUE	FALSE	TRUE	Transgressive Down (Underdominance)
ENSSSCG00000049025	PLEKHA3	1.565793143	0.608363789	3.92E-05	-1.363887441	Downregulated	PLEKHA3	2.083550612	0.608363789	0.000180421	-1.776037956	Downregulated	PLEKHA3	0.608363789	1.824671877	2.083550612	1.565793143	-0.666590034	-0.708015833	FALSE	TRUE	FALSE	TRUE	Transgressive Down (Underdominance)
ENSSSCG00000015281	PLEKHA6	0.527094348	0.219406549	0.002750098	-1.264454632	Downregulated	PLEKHA6	0.667274697	0.219406549	0.001597099	-1.604674207	Downregulated	PLEKHA6	0.219406549	0.597184522	0.667274697	0.527094348	-0.6325984	-0.671190066	FALSE	TRUE	FALSE	TRUE	Transgressive Down (Underdominance)
ENSSSCG00000032778	PLEKHG1	0.759618723	0.140765563	0.002091143	-2.431981024	Downregulated	PLEKHG1	0.948709819	0.140765563	0.000129373	-2.752672438	Downregulated	PLEKHG1	0.140765563	0.854164271	0.948709819	0.759618723	-0.835200829	-0.851624216	FALSE	TRUE	FALSE	TRUE	Transgressive Down (Underdominance)
ENSSSCG00000002276	PLEKHG3	2.020250526	0.875537166	1.45E-05	-1.206293882	Downregulated	PLEKHG3	1.845614837	0.875537166	0.008049203	-1.075861179	Downregulated	PLEKHG3	0.875537166	1.932932681	2.020250526	1.845614837	-0.54704208	-0.566619508	FALSE	TRUE	FALSE	TRUE	Transgressive Down (Underdominance)
ENSSSCG00000022784	PLEKHO1	6.965655554	2.40184147	0.0019734	-1.536118203	Downregulated	PLEKHO1	11.06236871	2.40184147	0.00026363	-2.203447496	Downregulated	PLEKHO1	2.40184147	9.014012131	11.06236871	6.965655554	-0.733543572	-0.78288181	FALSE	TRUE	FALSE	TRUE	Transgressive Down (Underdominance)
ENSSSCG00000016925	PLK2	14.82993061	3.522772958	0.000192818	-2.073728446	Downregulated	PLK2	21.74320746	3.522772958	0.004657113	-2.625781374	Downregulated	PLK2	3.522772958	18.28656904	21.74320746	14.82993061	-0.807357359	-0.837982829	FALSE	TRUE	FALSE	TRUE	Transgressive Down (Underdominance)
ENSSSCG00000003928	PLK3	2.844155858	0.301047397	0.001320542	-3.239937977	Downregulated	PLK3	2.925057886	0.301047397	0.000280581	-3.280402626	Downregulated	PLK3	0.301047397	2.884606872	2.925057886	2.844155858	-0.895636594	-0.89707985	FALSE	TRUE	FALSE	TRUE	Transgressive Down (Underdominance)
ENSSSCG00000011689	PLOD2	5.823262281	2.101914169	0.000821051	-1.470123841	Downregulated	PLOD2	6.032458135	2.101914169	0.000189192	-1.52104224	Downregulated	PLOD2	2.101914169	5.927860208	6.032458135	5.823262281	-0.645417723	-0.651565892	FALSE	TRUE	FALSE	TRUE	Transgressive Down (Underdominance)
ENSSSCG00000012536	PLP1	0.265612261	0.029472879	0.031619447	-3.171861853	Downregulated	PLP1	0.455948717	0.029472879	0.039161129	-3.951411671	Downregulated	PLP1	0.029472879	0.360780489	0.455948717	0.265612261	-0.918308002	-0.935359224	FALSE	TRUE	FALSE	TRUE	Transgressive Down (Underdominance)
ENSSSCG00000012597	PLS3	20.56758694	5.889903324	9.30E-07	-1.804056683	Downregulated	PLS3	33.93492183	5.889903324	0.001290934	-2.526454831	Downregulated	PLS3	5.889903324	27.25125438	33.93492183	20.56758694	-0.783866708	-0.826435335	FALSE	TRUE	FALSE	TRUE	Transgressive Down (Underdominance)
ENSSSCG00000011690	PLSCR4	2.147734545	0.90089021	0.000557297	-1.253392488	Downregulated	PLSCR4	2.611139104	0.90089021	0.002916619	-1.535256115	Downregulated	PLSCR4	0.90089021	2.379436825	2.611139104	2.147734545	-0.621385111	-0.654981916	FALSE	TRUE	FALSE	TRUE	Transgressive Down (Underdominance)
ENSSSCG00000037025	PLVAP	8.619126717	2.629656371	0.000631634	-1.712667416	Downregulated	PLVAP	8.313064411	2.629656371	0.017200683	-1.660506102	Downregulated	PLVAP	2.629656371	8.466095564	8.619126717	8.313064411	-0.689389713	-0.694904547	FALSE	TRUE	FALSE	TRUE	Transgressive Down (Underdominance)
ENSSSCG00000032444	PLXDC2	3.024551011	1.19830119	0.000452646	-1.335730422	Downregulated	PLXDC2	3.97309974	1.19830119	0.000631101	-1.72927444	Downregulated	PLXDC2	1.19830119	3.498825375	3.97309974	3.024551011	-0.657513291	-0.698396399	FALSE	TRUE	FALSE	TRUE	Transgressive Down (Underdominance)
ENSSSCG00000037832	PMP22	8.604808419	2.418177811	3.67E-06	-1.83122274	Downregulated	PMP22	20.03446633	2.418177811	0.000506864	-3.050491844	Downregulated	PMP22	2.418177811	14.31963737	20.03446633	8.604808419	-0.831128558	-0.879299115	FALSE	TRUE	FALSE	TRUE	Transgressive Down (Underdominance)
ENSSSCG00000002135	PNP	0.862209409	0.234644805	0.000517074	-1.877559785	Downregulated	PNP	1.42570125	0.234644805	0.000359433	-2.603121276	Downregulated	PNP	0.234644805	1.143955329	1.42570125	0.862209409	-0.794882895	-0.83541797	FALSE	TRUE	FALSE	TRUE	Transgressive Down (Underdominance)
ENSSSCG00000039953	PNRC1	51.5299068	21.20009668	0.00014092	-1.281339139	Downregulated	PNRC1	66.63757066	21.20009668	9.23E-06	-1.652264963	Downregulated	PNRC1	21.20009668	59.08373873	66.63757066	51.5299068	-0.641185593	-0.681859701	FALSE	TRUE	FALSE	TRUE	Transgressive Down (Underdominance)
ENSSSCG00000000920	POC1B	1.174729244	0.438555162	0.000703198	-1.421498052	Downregulated	POC1B	0.91898119	0.438555162	0.005326923	-1.067277013	Downregulated	POC1B	0.438555162	1.046855217	1.174729244	0.91898119	-0.581073719	-0.626675538	FALSE	TRUE	FALSE	TRUE	Transgressive Down (Underdominance)
ENSSSCG00000006319	POGK	1.964221002	0.968380894	2.60E-05	-1.020310742	Downregulated	POGK	2.137300541	0.968380894	0.001105485	-1.142143269	Downregulated	POGK	0.968380894	2.050760771	2.137300541	1.964221002	-0.527794315	-0.546914028	FALSE	TRUE	FALSE	TRUE	Transgressive Down (Underdominance)
ENSSSCG00000025298	POLR1F	6.90650669	3.271463949	8.55E-05	-1.078019808	Downregulated	POLR1F	8.322772808	3.271463949	0.000442443	-1.347127883	Downregulated	POLR1F	3.271463949	7.614639749	8.322772808	6.90650669	-0.570371803	-0.606926198	FALSE	TRUE	FALSE	TRUE	Transgressive Down (Underdominance)
ENSSSCG00000006078	POP1	0.611196744	0.257313781	0.001693477	-1.248108132	Downregulated	POP1	0.559609995	0.257313781	0.001619903	-1.120893004	Downregulated	POP1	0.257313781	0.58540337	0.611196744	0.559609995	-0.560450461	-0.579000079	FALSE	TRUE	FALSE	TRUE	Transgressive Down (Underdominance)
ENSSSCG00000011894	POPDC2	14.32188229	6.716337157	0.019299255	-1.092474555	Downregulated	POPDC2	16.60421634	6.716337157	0.00198544	-1.305803075	Downregulated	POPDC2	6.716337157	15.46304932	16.60421634	14.32188229	-0.565652478	-0.595504117	FALSE	TRUE	FALSE	TRUE	Transgressive Down (Underdominance)
ENSSSCG00000011579	PPARG	1.337116397	0.557827853	0.025813237	-1.261233182	Downregulated	PPARG	2.431213926	0.557827853	0.009087495	-2.123784967	Downregulated	PPARG	0.557827853	1.884165162	2.431213926	1.337116397	-0.703938983	-0.770555833	FALSE	TRUE	FALSE	TRUE	Transgressive Down (Underdominance)
ENSSSCG00000029275	PPARGC1A	9.416031823	2.874300085	0.030379312	-1.711908505	Downregulated	PPARGC1A	26.36717178	2.874300085	3.38E-05	-3.197460236	Downregulated	PPARGC1A	2.874300085	17.8916018	26.36717178	9.416031823	-0.839349203	-0.890989443	FALSE	TRUE	FALSE	TRUE	Transgressive Down (Underdominance)
ENSSSCG00000028867	PPIL4	2.34977092	1.015758547	1.25E-05	-1.209962611	Downregulated	PPIL4	2.512285446	1.015758547	0.007098033	-1.306442888	Downregulated	PPIL4	1.015758547	2.431028183	2.512285446	2.34977092	-0.58216916	-0.595683465	FALSE	TRUE	FALSE	TRUE	Transgressive Down (Underdominance)
ENSSSCG00000007927	PPL	3.998226641	1.914734229	0.016231265	-1.062216099	Downregulated	PPL	9.322820855	1.914734229	0.001087207	-2.283622389	Downregulated	PPL	1.914734229	6.660523748	9.322820855	3.998226641	-0.712524975	-0.794618575	FALSE	TRUE	FALSE	TRUE	Transgressive Down (Underdominance)
ENSSSCG00000003155	PPP1R15A	106.0070865	21.3190133	0.000121437	-2.313948139	Downregulated	PPP1R15A	212.0917108	21.3190133	0.001101854	-3.314475664	Downregulated	PPP1R15A	21.3190133	159.0493987	212.0917108	106.0070865	-0.865959799	-0.8994821	FALSE	TRUE	FALSE	TRUE	Transgressive Down (Underdominance)
ENSSSCG00000031492	PPP1R18	1.133507201	0.385191179	0.000516756	-1.557146987	Downregulated	PPP1R18	1.289009145	0.385191179	1.71E-05	-1.742615931	Downregulated	PPP1R18	0.385191179	1.211258173	1.289009145	1.133507201	-0.681990853	-0.701172657	FALSE	TRUE	FALSE	TRUE	Transgressive Down (Underdominance)
ENSSSCG00000008423	PPP1R21	1.51778377	0.672605068	3.50E-05	-1.174134717	Downregulated	PPP1R21	2.216686943	0.672605068	0.000196776	-1.720573481	Downregulated	PPP1R21	0.672605068	1.867235356	2.216686943	1.51778377	-0.639785597	-0.696571918	FALSE	TRUE	FALSE	TRUE	Transgressive Down (Underdominance)
ENSSSCG00000017584	PPP1R9B	8.290622849	3.565002997	0.000567383	-1.217577202	Downregulated	PPP1R9B	7.759633014	3.565002997	0.000182018	-1.122085133	Downregulated	PPP1R9B	3.565002997	8.025127932	8.290622849	7.759633014	-0.555769948	-0.569995758	FALSE	TRUE	FALSE	TRUE	Transgressive Down (Underdominance)
ENSSSCG00000014298	PPP2CA	40.40853062	16.42493563	0.000113371	-1.298772175	Downregulated	PPP2CA	33.24387102	16.42493563	0.001200676	-1.017200667	Downregulated	PPP2CA	16.42493563	36.82620082	40.40853062	33.24387102	-0.553987779	-0.593528015	FALSE	TRUE	FALSE	TRUE	Transgressive Down (Underdominance)
ENSSSCG00000014899	PRCP	4.245777183	1.689038401	0.001269521	-1.329826532	Downregulated	PRCP	7.366125951	1.689038401	0.007338694	-2.124703937	Downregulated	PRCP	1.689038401	5.805951567	7.366125951	4.245777183	-0.709085	-0.770701939	FALSE	TRUE	FALSE	TRUE	Transgressive Down (Underdominance)
ENSSSCG00000004369	PRDM1	0.314792662	0.049389247	9.52E-05	-2.672133035	Downregulated	PRDM1	0.718750222	0.049389247	0.003228148	-3.863221619	Downregulated	PRDM1	0.049389247	0.516771442	0.718750222	0.314792662	-0.90442729	-0.931284547	FALSE	TRUE	FALSE	TRUE	Transgressive Down (Underdominance)
ENSSSCG00000036555	PRDM8	0.843305898	0.408157957	0.007669735	-1.046928461	Downregulated	PRDM8	1.276417527	0.408157957	0.000106613	-1.644900835	Downregulated	PRDM8	0.408157957	1.059861713	1.276417527	0.843305898	-0.614895083	-0.680231626	FALSE	TRUE	FALSE	TRUE	Transgressive Down (Underdominance)
ENSSSCG00000011495	PRICKLE2	0.461276064	0.177164383	0.000917721	-1.380541841	Downregulated	PRICKLE2	0.526563189	0.177164383	0.002982517	-1.571518077	Downregulated	PRICKLE2	0.177164383	0.493919627	0.526563189	0.461276064	-0.641309288	-0.663545826	FALSE	TRUE	FALSE	TRUE	Transgressive Down (Underdominance)
ENSSSCG00000016432	PRKAG2	4.339878901	1.336549588	0.02428354	-1.699141422	Downregulated	PRKAG2	11.13681738	1.336549588	0.017012382	-3.058751736	Downregulated	PRKAG2	1.336549588	7.73834814	11.13681738	4.339878901	-0.827282313	-0.879988192	FALSE	TRUE	FALSE	TRUE	Transgressive Down (Underdominance)
ENSSSCG00000001975	PRKD1	1.3527502	0.538389612	0.000259963	-1.329172976	Downregulated	PRKD1	2.205103589	0.538389612	0.000981422	-2.034123953	Downregulated	PRKD1	0.538389612	1.778926895	2.205103589	1.3527502	-0.697351469	-0.755843846	FALSE	TRUE	FALSE	TRUE	Transgressive Down (Underdominance)
ENSSSCG00000026585	PROCR	7.205327215	1.979572195	0.000302509	-1.863875265	Downregulated	PROCR	8.751933948	1.979572195	0.029549127	-2.144413166	Downregulated	PROCR	1.979572195	7.978630582	8.751933948	7.205327215	-0.751890732	-0.77381317	FALSE	TRUE	FALSE	TRUE	Transgressive Down (Underdominance)
ENSSSCG00000030119	PRPF3	7.732676181	3.709386991	9.06E-05	-1.05978701	Downregulated	PRPF3	8.018904642	3.709386991	0.003172734	-1.112224394	Downregulated	PRPF3	3.709386991	7.875790412	8.018904642	7.732676181	-0.529014004	-0.53741974	FALSE	TRUE	FALSE	TRUE	Transgressive Down (Underdominance)
ENSSSCG00000028288	PRPF38A	9.03262523	3.629048797	2.96E-05	-1.315553896	Downregulated	PRPF38A	11.33811159	3.629048797	5.48E-07	-1.643517013	Downregulated	PRPF38A	3.629048797	10.18536841	11.33811159	9.03262523	-0.6436998	-0.679924759	FALSE	TRUE	FALSE	TRUE	Transgressive Down (Underdominance)
ENSSSCG00000014921	PRSS23	25.0295869	11.27346784	0.003753838	-1.150703107	Downregulated	PRSS23	36.67173808	11.27346784	9.36E-06	-1.701737272	Downregulated	PRSS23	11.27346784	30.85066249	36.67173808	25.0295869	-0.634579392	-0.692584305	FALSE	TRUE	FALSE	TRUE	Transgressive Down (Underdominance)
ENSSSCG00000028135	PRTFDC1	0.555330535	0.203237142	0.000820992	-1.450182642	Downregulated	PRTFDC1	0.604713431	0.203237142	0.020019799	-1.57308754	Downregulated	PRTFDC1	0.203237142	0.580021983	0.604713431	0.555330535	-0.649604415	-0.663911645	FALSE	TRUE	FALSE	TRUE	Transgressive Down (Underdominance)
ENSSSCG00000037606	PSMB3	75.18748071	27.66164676	2.86E-05	-1.442605416	Downregulated	PSMB3	70.86280692	27.66164676	0.000560058	-1.357141567	Downregulated	PSMB3	27.66164676	73.02514382	75.18748071	70.86280692	-0.621203803	-0.632097704	FALSE	TRUE	FALSE	TRUE	Transgressive Down (Underdominance)
ENSSSCG00000026951	PSMB8	3.384885829	1.521998292	0.000248953	-1.153140434	Downregulated	PSMB8	3.866939499	1.521998292	0.020509871	-1.345225453	Downregulated	PSMB8	1.521998292	3.625912664	3.866939499	3.384885829	-0.580244084	-0.606407524	FALSE	TRUE	FALSE	TRUE	Transgressive Down (Underdominance)
ENSSSCG00000033180	PSMD10	8.328170381	2.40462412	0.000482469	-1.792188188	Downregulated	PSMD10	7.996641582	2.40462412	0.000168476	-1.73358283	Downregulated	PSMD10	2.40462412	8.162405982	8.328170381	7.996641582	-0.705402534	-0.711266219	FALSE	TRUE	FALSE	TRUE	Transgressive Down (Underdominance)
ENSSSCG00000034414	PSME3IP1	25.18079832	8.589943829	3.21E-07	-1.55160342	Downregulated	PSME3IP1	23.89770426	8.589943829	1.79E-08	-1.476151429	Downregulated	PSME3IP1	8.589943829	24.53925129	25.18079832	23.89770426	-0.649950859	-0.658869281	FALSE	TRUE	FALSE	TRUE	Transgressive Down (Underdominance)
ENSSSCG00000005466	PTBP3	1.438609617	0.70419825	0.00155948	-1.030621607	Downregulated	PTBP3	2.10976438	0.70419825	2.84E-06	-1.58302834	Downregulated	PTBP3	0.70419825	1.774186998	2.10976438	1.438609617	-0.603086794	-0.666219481	FALSE	TRUE	FALSE	TRUE	Transgressive Down (Underdominance)
ENSSSCG00000021862	PTGER2	0.472959298	0.197254086	0.003194255	-1.261660852	Downregulated	PTGER2	0.580741806	0.197254086	0.002257305	-1.557841711	Downregulated	PTGER2	0.197254086	0.526850552	0.580741806	0.472959298	-0.625597648	-0.660341164	FALSE	TRUE	FALSE	TRUE	Transgressive Down (Underdominance)
ENSSSCG00000024439	PTGER4	0.92746991	0.312763005	0.001621428	-1.568230604	Downregulated	PTGER4	2.513761461	0.312763005	0.00206191	-3.006705976	Downregulated	PTGER4	0.312763005	1.720615685	2.513761461	0.92746991	-0.818226111	-0.87557968	FALSE	TRUE	FALSE	TRUE	Transgressive Down (Underdominance)
ENSSSCG00000005688	PTGES	0.289426163	0.031901897	0.021476002	-3.181481246	Downregulated	PTGES	0.407846894	0.031901897	0.002937722	-3.676313568	Downregulated	PTGES	0.031901897	0.348636529	0.407846894	0.289426163	-0.908495255	-0.921779724	FALSE	TRUE	FALSE	TRUE	Transgressive Down (Underdominance)
ENSSSCG00000039548	PTGFR	0.958605697	0.349658237	0.037914295	-1.454992023	Downregulated	PTGFR	1.335350012	0.349658237	0.000818532	-1.933200544	Downregulated	PTGFR	0.349658237	1.146977855	1.335350012	0.958605697	-0.695148223	-0.738152369	FALSE	TRUE	FALSE	TRUE	Transgressive Down (Underdominance)
ENSSSCG00000007463	PTGIS	6.372610493	2.742493216	0.003458503	-1.216396431	Downregulated	PTGIS	7.735273925	2.742493216	0.001917017	-1.49596433	Downregulated	PTGIS	2.742493216	7.053942209	7.735273925	6.372610493	-0.611211272	-0.645456225	FALSE	TRUE	FALSE	TRUE	Transgressive Down (Underdominance)
ENSSSCG00000036893	PTHLH	0.450467992	0.059422867	0.015243853	-2.922334477	Downregulated	PTHLH	0.619609276	0.059422867	0.036577131	-3.382268623	Downregulated	PTHLH	0.059422867	0.535038634	0.619609276	0.450467992	-0.888937241	-0.904096227	FALSE	TRUE	FALSE	TRUE	Transgressive Down (Underdominance)
ENSSSCG00000037274	PTMA	244.4738054	23.54930037	1.73E-07	-3.375923789	Downregulated	PTMA	301.1294713	23.54930037	7.26E-05	-3.676627806	Downregulated	PTMA	23.54930037	272.8016383	301.1294713	244.4738054	-0.913676104	-0.92179676	FALSE	TRUE	FALSE	TRUE	Transgressive Down (Underdominance)
ENSSSCG00000015411	PTPN12	6.902811989	1.821625024	3.20E-06	-1.921958175	Downregulated	PTPN12	10.01254901	1.821625024	3.05E-06	-2.458511384	Downregulated	PTPN12	1.821625024	8.457680501	10.01254901	6.902811989	-0.784618842	-0.818065807	FALSE	TRUE	FALSE	TRUE	Transgressive Down (Underdominance)
ENSSSCG00000001878	PTPN9	4.461334132	1.638829568	9.09E-05	-1.444809375	Downregulated	PTPN9	6.43746447	1.638829568	0.000156922	-1.973826737	Downregulated	PTPN9	1.638829568	5.449399301	6.43746447	4.461334132	-0.69926418	-0.745423128	FALSE	TRUE	FALSE	TRUE	Transgressive Down (Underdominance)
ENSSSCG00000007166	PTPRA	2.178944188	0.805744084	0.000506259	-1.435235648	Downregulated	PTPRA	2.605255189	0.805744084	0.000197327	-1.693031099	Downregulated	PTPRA	0.805744084	2.392099688	2.605255189	2.178944188	-0.663164505	-0.690723547	FALSE	TRUE	FALSE	TRUE	Transgressive Down (Underdominance)
ENSSSCG00000010755	PTPRE	0.590162547	0.24344953	0.012764038	-1.277489651	Downregulated	PTPRE	1.172104152	0.24344953	0.000159554	-2.26740615	Downregulated	PTPRE	0.24344953	0.88113335	1.172104152	0.590162547	-0.723708641	-0.792297016	FALSE	TRUE	FALSE	TRUE	Transgressive Down (Underdominance)
ENSSSCG00000031249	PTTG1IP	16.28019512	6.271446915	5.86E-05	-1.376247753	Downregulated	PTTG1IP	16.18935446	6.271446915	0.000270213	-1.368175223	Downregulated	PTTG1IP	6.271446915	16.23477479	16.28019512	16.18935446	-0.61370287	-0.614780605	FALSE	TRUE	FALSE	TRUE	Transgressive Down (Underdominance)
ENSSSCG00000008491	QPCT	0.785042148	0.363890575	0.008550515	-1.109265428	Downregulated	QPCT	1.235469283	0.363890575	0.003374644	-1.763482551	Downregulated	QPCT	0.363890575	1.010255716	1.235469283	0.785042148	-0.639803498	-0.705463681	FALSE	TRUE	FALSE	TRUE	Transgressive Down (Underdominance)
ENSSSCG00000035243	RAB27B	0.220946026	0.068918675	0.006424191	-1.680727117	Downregulated	RAB27B	0.285587253	0.068918675	0.005044899	-2.050964724	Downregulated	RAB27B	0.068918675	0.25326664	0.285587253	0.220946026	-0.72788096	-0.758677343	FALSE	TRUE	FALSE	TRUE	Transgressive Down (Underdominance)
ENSSSCG00000014900	RAB30	1.506002836	0.597299745	0.002519649	-1.334197476	Downregulated	RAB30	2.367707621	0.597299745	0.001539342	-1.986963928	Downregulated	RAB30	0.597299745	1.936855228	2.367707621	1.506002836	-0.691613634	-0.747730784	FALSE	TRUE	FALSE	TRUE	Transgressive Down (Underdominance)
ENSSSCG00000036503	RAB6B	0.159821152	0.0337562	0.000317526	-2.243233942	Downregulated	RAB6B	0.136690019	0.0337562	0.01629499	-2.017683478	Downregulated	RAB6B	0.0337562	0.148255586	0.159821152	0.136690019	-0.772310769	-0.788787656	FALSE	TRUE	FALSE	TRUE	Transgressive Down (Underdominance)
ENSSSCG00000026571	RAB8B	1.422217411	0.707484284	0.000974407	-1.007372017	Downregulated	RAB8B	1.670206075	0.707484284	0.000637723	-1.239256112	Downregulated	RAB8B	0.707484284	1.546211743	1.670206075	1.422217411	-0.542440233	-0.576408987	FALSE	TRUE	FALSE	TRUE	Transgressive Down (Underdominance)
ENSSSCG00000012123	RAB9A	9.422478623	2.631871097	1.53E-05	-1.840017786	Downregulated	RAB9A	11.15567303	2.631871097	0.000818121	-2.08361682	Downregulated	RAB9A	2.631871097	10.28907583	11.15567303	9.422478623	-0.744207241	-0.764077785	FALSE	TRUE	FALSE	TRUE	Transgressive Down (Underdominance)
ENSSSCG00000006014	RAD21	15.17929511	7.483289671	0.001066115	-1.020360271	Downregulated	RAD21	19.59515631	7.483289671	9.16E-06	-1.388752555	Downregulated	RAD21	7.483289671	17.38722571	19.59515631	15.17929511	-0.569609908	-0.61810513	FALSE	TRUE	FALSE	TRUE	Transgressive Down (Underdominance)
ENSSSCG00000028877	RAD51B	0.451180551	0.191927585	1.34E-05	-1.233142797	Downregulated	RAD51B	0.435472709	0.191927585	0.002070232	-1.182020227	Downregulated	RAD51B	0.191927585	0.44332663	0.451180551	0.435472709	-0.567074089	-0.574610242	FALSE	TRUE	FALSE	TRUE	Transgressive Down (Underdominance)
ENSSSCG00000016824	RAI14	1.354055164	0.650604396	0.00090068	-1.057434039	Downregulated	RAI14	2.430422776	0.650604396	0.005629201	-1.901354819	Downregulated	RAI14	0.650604396	1.89223897	2.430422776	1.354055164	-0.656172182	-0.732308139	FALSE	TRUE	FALSE	TRUE	Transgressive Down (Underdominance)
ENSSSCG00000025455	RALB	7.765742166	1.483787925	0.000123367	-2.387838904	Downregulated	RALB	10.02427018	1.483787925	0.000249856	-2.756140395	Downregulated	RALB	1.483787925	8.895006174	10.02427018	7.765742166	-0.833188657	-0.851980454	FALSE	TRUE	FALSE	TRUE	Transgressive Down (Underdominance)
ENSSSCG00000017389	RAMP2	71.73130777	8.648495292	3.41E-06	-3.052081881	Downregulated	RAMP2	63.49412152	8.648495292	0.000314081	-2.876101976	Downregulated	RAMP2	8.648495292	67.61271465	71.73130777	63.49412152	-0.872087738	-0.87943207	FALSE	TRUE	FALSE	TRUE	Transgressive Down (Underdominance)
ENSSSCG00000038308	RANBP1	17.86587189	5.545333077	2.21E-07	-1.687860299	Downregulated	RANBP1	16.34689457	5.545333077	0.000199182	-1.559670569	Downregulated	RANBP1	5.545333077	17.10638323	17.86587189	16.34689457	-0.675832524	-0.689613073	FALSE	TRUE	FALSE	TRUE	Transgressive Down (Underdominance)
ENSSSCG00000032595	RAP1B	9.047585788	3.359143677	4.26E-07	-1.429439378	Downregulated	RAP1B	13.61198282	3.359143677	7.13E-06	-2.018711827	Downregulated	RAP1B	3.359143677	11.32978431	13.61198282	9.047585788	-0.703512125	-0.753221575	FALSE	TRUE	FALSE	TRUE	Transgressive Down (Underdominance)
ENSSSCG00000039812	RAP2A	2.27509508	1.128444776	0.000563371	-1.011591022	Downregulated	RAP2A	3.867681631	1.128444776	0.000899409	-1.777133226	Downregulated	RAP2A	1.128444776	3.071388356	3.867681631	2.27509508	-0.632594565	-0.708237419	FALSE	TRUE	FALSE	TRUE	Transgressive Down (Underdominance)
ENSSSCG00000023526	RAPGEF3	4.425849524	2.05325087	0.000607302	-1.108044492	Downregulated	RAPGEF3	4.845944521	2.05325087	0.003538436	-1.238867979	Downregulated	RAPGEF3	2.05325087	4.635897023	4.845944521	4.425849524	-0.557097395	-0.576295011	FALSE	TRUE	FALSE	TRUE	Transgressive Down (Underdominance)
ENSSSCG00000015383	RAPGEF5	0.95735336	0.288409167	0.00010074	-1.730934499	Downregulated	RAPGEF5	1.482343806	0.288409167	0.00438851	-2.361691168	Downregulated	RAPGEF5	0.288409167	1.219848583	1.482343806	0.95735336	-0.763569699	-0.805437061	FALSE	TRUE	FALSE	TRUE	Transgressive Down (Underdominance)
ENSSSCG00000028623	RARRES1	0.847213037	0.307295479	3.59E-05	-1.463098246	Downregulated	RARRES1	0.648149613	0.307295479	0.031652375	-1.076700326	Downregulated	RARRES1	0.307295479	0.747681325	0.847213037	0.648149613	-0.589002067	-0.637286649	FALSE	TRUE	FALSE	TRUE	Transgressive Down (Underdominance)
ENSSSCG00000035419	RARRES2	18.89662757	9.002055803	0.001942846	-1.069802371	Downregulated	RARRES2	19.55389161	9.002055803	0.007805851	-1.119129348	Downregulated	RARRES2	9.002055803	19.22525959	19.55389161	18.89662757	-0.531758947	-0.539628429	FALSE	TRUE	FALSE	TRUE	Transgressive Down (Underdominance)
ENSSSCG00000011672	RASA2	1.447490036	0.526404838	9.23E-05	-1.459308762	Downregulated	RASA2	1.360432084	0.526404838	0.001491813	-1.369820282	Downregulated	RASA2	0.526404838	1.40396106	1.447490036	1.360432084	-0.62505738	-0.636332669	FALSE	TRUE	FALSE	TRUE	Transgressive Down (Underdominance)
ENSSSCG00000034044	RASD1	1.982607769	0.57517603	0.003580816	-1.785323831	Downregulated	RASD1	10.28617125	0.57517603	0.031813535	-4.160558714	Downregulated	RASD1	0.57517603	6.13438951	10.28617125	1.982607769	-0.906237446	-0.944082592	FALSE	TRUE	FALSE	TRUE	Transgressive Down (Underdominance)
ENSSSCG00000039890	RASL11A	7.244790765	0.962621232	0.008295045	-2.911903875	Downregulated	RASL11A	5.823657441	0.962621232	0.021423436	-2.596885346	Downregulated	RASL11A	0.962621232	6.534224103	7.244790765	5.823657441	-0.852680101	-0.867129188	FALSE	TRUE	FALSE	TRUE	Transgressive Down (Underdominance)
ENSSSCG00000008835	RASL11B	0.866748157	0.335796031	0.016863082	-1.368027683	Downregulated	RASL11B	0.965002856	0.335796031	0.015951849	-1.522948031	Downregulated	RASL11B	0.335796031	0.915875506	0.965002856	0.866748157	-0.633360616	-0.652025868	FALSE	TRUE	FALSE	TRUE	Transgressive Down (Underdominance)
ENSSSCG00000011407	RASSF1	13.9557317	6.613538389	4.04E-05	-1.07736351	Downregulated	RASSF1	13.82455939	6.613538389	0.006247041	-1.063739243	Downregulated	RASSF1	6.613538389	13.89014554	13.9557317	13.82455939	-0.523868316	-0.526105937	FALSE	TRUE	FALSE	TRUE	Transgressive Down (Underdominance)
ENSSSCG00000034948	RASSF9	0.917559686	0.443211932	0.031311154	-1.049805286	Downregulated	RASSF9	1.128384685	0.443211932	0.002779315	-1.348190365	Downregulated	RASSF9	0.443211932	1.022972186	1.128384685	0.917559686	-0.566740975	-0.607215573	FALSE	TRUE	FALSE	TRUE	Transgressive Down (Underdominance)
ENSSSCG00000000402	RBMS2	1.564444427	0.453117197	5.46E-06	-1.787694261	Downregulated	RBMS2	1.943875123	0.453117197	0.000250952	-2.10097939	Downregulated	RBMS2	0.453117197	1.754159775	1.943875123	1.564444427	-0.741689894	-0.766900048	FALSE	TRUE	FALSE	TRUE	Transgressive Down (Underdominance)
ENSSSCG00000036381	RBMS3	0.782900233	0.278593391	2.87E-06	-1.49066744	Downregulated	RBMS3	1.16336688	0.278593391	0.000377315	-2.062073199	Downregulated	RBMS3	0.278593391	0.973133557	1.16336688	0.782900233	-0.713715154	-0.760528346	FALSE	TRUE	FALSE	TRUE	Transgressive Down (Underdominance)
ENSSSCG00000022155	RBPJ	2.505606314	1.023264704	8.05E-05	-1.291980355	Downregulated	RBPJ	3.198293914	1.023264704	0.000258265	-1.644123127	Downregulated	RBPJ	1.023264704	2.851950114	3.198293914	2.505606314	-0.641205258	-0.680059203	FALSE	TRUE	FALSE	TRUE	Transgressive Down (Underdominance)
ENSSSCG00000015846	RBPMS	4.866619304	1.47401005	0.000670654	-1.723173562	Downregulated	RBPMS	4.843074557	1.47401005	0.000947276	-1.716176852	Downregulated	RBPMS	1.47401005	4.854846931	4.866619304	4.843074557	-0.696383826	-0.697118275	FALSE	TRUE	FALSE	TRUE	Transgressive Down (Underdominance)
ENSSSCG00000004549	RBPMS2	1.355702352	0.415611787	0.017903111	-1.705731989	Downregulated	RBPMS2	1.349992397	0.415611787	0.010345792	-1.699642806	Downregulated	RBPMS2	0.415611787	1.352847375	1.355702352	1.349992397	-0.692787379	-0.693434339	FALSE	TRUE	FALSE	TRUE	Transgressive Down (Underdominance)
ENSSSCG00000024818	RCAN3	0.458807062	0.150341729	0.014740419	-1.609642102	Downregulated	RCAN3	0.607887486	0.150341729	0.014535464	-2.015558824	Downregulated	RCAN3	0.150341729	0.533347274	0.607887486	0.458807062	-0.718116627	-0.752681653	FALSE	TRUE	FALSE	TRUE	Transgressive Down (Underdominance)
ENSSSCG00000005217	RCL1	1.589408484	0.746491183	4.10E-05	-1.090292824	Downregulated	RCL1	2.008321209	0.746491183	0.000882386	-1.427792905	Downregulated	RCL1	0.746491183	1.798864847	2.008321209	1.589408484	-0.585020973	-0.628300901	FALSE	TRUE	FALSE	TRUE	Transgressive Down (Underdominance)
ENSSSCG00000033669	RDH10	5.628973141	2.113184016	0.001818994	-1.413453362	Downregulated	RDH10	9.287632969	2.113184016	0.009609517	-2.135892558	Downregulated	RDH10	2.113184016	7.458303055	9.287632969	5.628973141	-0.716666915	-0.77247335	FALSE	TRUE	FALSE	TRUE	Transgressive Down (Underdominance)
ENSSSCG00000000602	RERG	1.532064102	0.728450319	0.019401913	-1.072574173	Downregulated	RERG	2.135943883	0.728450319	0.000777488	-1.551971256	Downregulated	RERG	0.728450319	1.834003992	2.135943883	1.532064102	-0.60280876	-0.658956247	FALSE	TRUE	FALSE	TRUE	Transgressive Down (Underdominance)
ENSSSCG00000016792	RETREG1	104.902549	31.90277472	0.003997707	-1.717295922	Downregulated	RETREG1	181.8055126	31.90277472	0.000183572	-2.510642133	Downregulated	RETREG1	31.90277472	143.3540308	181.8055126	104.902549	-0.777454638	-0.824522512	FALSE	TRUE	FALSE	TRUE	Transgressive Down (Underdominance)
ENSSSCG00000011198	RFTN1	2.704247873	1.097001203	2.62E-05	-1.301662287	Downregulated	RFTN1	3.030646672	1.097001203	0.002280502	-1.466060557	Downregulated	RFTN1	1.097001203	2.867447272	3.030646672	2.704247873	-0.617429337	-0.638030651	FALSE	TRUE	FALSE	TRUE	Transgressive Down (Underdominance)
ENSSSCG00000009434	RGCC	16.78500005	4.195244045	1.92E-07	-2.000345899	Downregulated	RGCC	23.02116518	4.195244045	0.001143708	-2.456134213	Downregulated	RGCC	4.195244045	19.90308261	23.02116518	16.78500005	-0.789216368	-0.817765782	FALSE	TRUE	FALSE	TRUE	Transgressive Down (Underdominance)
ENSSSCG00000015563	RGL1	1.876770494	0.741674469	0.000998034	-1.339394225	Downregulated	RGL1	1.995718057	0.741674469	0.000106559	-1.428049907	Downregulated	RGL1	0.741674469	1.936244276	1.995718057	1.876770494	-0.616952015	-0.62836711	FALSE	TRUE	FALSE	TRUE	Transgressive Down (Underdominance)
ENSSSCG00000032416	RGS1	5.24060585	1.659951404	0.029177193	-1.658592601	Downregulated	RGS1	10.22823903	1.659951404	9.17E-05	-2.623344871	Downregulated	RGS1	1.659951404	7.734422442	10.22823903	5.24060585	-0.785381337	-0.837708974	FALSE	TRUE	FALSE	TRUE	Transgressive Down (Underdominance)
ENSSSCG00000015550	RGS16	0.976750884	0.304099119	0.005545223	-1.683449022	Downregulated	RGS16	1.246974472	0.304099119	0.019485823	-2.035818391	Downregulated	RGS16	0.304099119	1.111862678	1.246974472	0.976750884	-0.726495794	-0.756130438	FALSE	TRUE	FALSE	TRUE	Transgressive Down (Underdominance)
ENSSSCG00000037241	RGS2	13.57274116	3.67002264	0.000865321	-1.88685125	Downregulated	RGS2	48.6102931	3.67002264	0.006396186	-3.727400965	Downregulated	RGS2	3.67002264	31.09151713	48.6102931	13.57274116	-0.881960645	-0.924501121	FALSE	TRUE	FALSE	TRUE	Transgressive Down (Underdominance)
ENSSSCG00000006335	RGS4	1.385946594	0.218467544	0.002354625	-2.665380793	Downregulated	RGS4	0.892479372	0.218467544	0.003056699	-2.030399856	Downregulated	RGS4	0.218467544	1.139212983	1.385946594	0.892479372	-0.808229411	-0.842369435	FALSE	TRUE	FALSE	TRUE	Transgressive Down (Underdominance)
ENSSSCG00000037821	RGS5	38.78611231	13.57754123	1.52E-05	-1.514317932	Downregulated	RGS5	48.26063338	13.57754123	0.012152006	-1.829624605	Downregulated	RGS5	13.57754123	43.52337284	48.26063338	38.78611231	-0.688040233	-0.718662183	FALSE	TRUE	FALSE	TRUE	Transgressive Down (Underdominance)
ENSSSCG00000017734	RHBDL3	0.135145285	0.053832726	0.009501848	-1.327955781	Downregulated	RHBDL3	0.155492359	0.053832726	0.011920226	-1.530288288	Downregulated	RHBDL3	0.053832726	0.145318822	0.155492359	0.135145285	-0.629554344	-0.653791821	FALSE	TRUE	FALSE	TRUE	Transgressive Down (Underdominance)
ENSSSCG00000001841	RHCG	1.46694346	0.523583386	0.000889129	-1.486322042	Downregulated	RHCG	1.105393191	0.523583386	0.034074506	-1.078068406	Downregulated	RHCG	0.523583386	1.286168326	1.46694346	1.105393191	-0.592912237	-0.643078687	FALSE	TRUE	FALSE	TRUE	Transgressive Down (Underdominance)
ENSSSCG00000016434	RHEB	37.28311421	17.1305238	4.99E-06	-1.121953106	Downregulated	RHEB	39.15933798	17.1305238	6.93E-07	-1.192787109	Downregulated	RHEB	17.1305238	38.22122609	39.15933798	37.28311421	-0.551806011	-0.562543069	FALSE	TRUE	FALSE	TRUE	Transgressive Down (Underdominance)
ENSSSCG00000000738	RHNO1	1.563951651	0.281326749	0.000496803	-2.474877278	Downregulated	RHNO1	0.916459244	0.281326749	0.010557607	-1.703823993	Downregulated	RHNO1	0.281326749	1.240205448	1.563951651	0.916459244	-0.773161173	-0.820118002	FALSE	TRUE	FALSE	TRUE	Transgressive Down (Underdominance)
ENSSSCG00000022080	RHOA	38.16201384	16.50884849	1.61E-09	-1.208897811	Downregulated	RHOA	50.58082544	16.50884849	1.24E-05	-1.615351086	Downregulated	RHOA	16.50884849	44.37141964	50.58082544	38.16201384	-0.627939592	-0.67361449	FALSE	TRUE	FALSE	TRUE	Transgressive Down (Underdominance)
ENSSSCG00000043781	RHOB	40.07280986	12.35707406	7.77E-05	-1.697286495	Downregulated	RHOB	61.07446183	12.35707406	0.000396422	-2.305232067	Downregulated	RHOB	12.35707406	50.57363584	61.07446183	40.07280986	-0.755661742	-0.797671994	FALSE	TRUE	FALSE	TRUE	Transgressive Down (Underdominance)
ENSSSCG00000022804	RHOJ	12.41983924	3.493442502	4.64E-05	-1.829925199	Downregulated	RHOJ	20.33445439	3.493442502	0.000678387	-2.541204981	Downregulated	RHOJ	3.493442502	16.37714681	20.33445439	12.41983924	-0.786687966	-0.828200824	FALSE	TRUE	FALSE	TRUE	Transgressive Down (Underdominance)
ENSSSCG00000004758	RHOV	0.030549959	0.003570515	0.046186317	-3.096966475	Downregulated	RHOV	0.015815791	0.003570515	0.025570464	-2.147161705	Downregulated	RHOV	0.003570515	0.023182875	0.030549959	0.015815791	-0.845984817	-0.883125384	FALSE	TRUE	FALSE	TRUE	Transgressive Down (Underdominance)
ENSSSCG00000000665	RIMKLB	0.428893057	0.198862155	0.000218322	-1.108849213	Downregulated	RIMKLB	0.70647338	0.198862155	0.000828145	-1.828866454	Downregulated	RIMKLB	0.198862155	0.567683219	0.70647338	0.428893057	-0.649695202	-0.718514298	FALSE	TRUE	FALSE	TRUE	Transgressive Down (Underdominance)
ENSSSCG00000028004	RIN2	3.741610808	1.631475629	0.006939565	-1.197482065	Downregulated	RIN2	5.928120555	1.631475629	0.004848145	-1.86139735	Downregulated	RIN2	1.631475629	4.834865681	5.928120555	3.741610808	-0.662560299	-0.72479041	FALSE	TRUE	FALSE	TRUE	Transgressive Down (Underdominance)
ENSSSCG00000034501	RIOX2	14.59027771	7.134064036	0.001931958	-1.032211273	Downregulated	RIOX2	17.0280734	7.134064036	5.24E-06	-1.255119143	Downregulated	RIOX2	7.134064036	15.80917555	17.0280734	14.59027771	-0.548739021	-0.581041033	FALSE	TRUE	FALSE	TRUE	Transgressive Down (Underdominance)
ENSSSCG00000023991	RIT1	1.106720737	0.337989799	4.76E-07	-1.711239616	Downregulated	RIT1	1.474062769	0.337989799	0.000128193	-2.124746348	Downregulated	RIT1	0.337989799	1.290391753	1.474062769	1.106720737	-0.738071947	-0.770708679	FALSE	TRUE	FALSE	TRUE	Transgressive Down (Underdominance)
ENSSSCG00000031649	RNASE1	0.675579686	0.175681852	0.002569536	-1.943160782	Downregulated	RNASE1	0.891579691	0.175681852	0.001447306	-2.343398589	Downregulated	RNASE1	0.175681852	0.783579689	0.891579691	0.675579686	-0.775795807	-0.802954404	FALSE	TRUE	FALSE	TRUE	Transgressive Down (Underdominance)
ENSSSCG00000031538	RNASE4	10.63760911	4.243466457	6.25E-05	-1.325858751	Downregulated	RNASE4	13.38812609	4.243466457	4.58E-05	-1.657638865	Downregulated	RNASE4	4.243466457	12.0128676	13.38812609	10.63760911	-0.646756578	-0.683042539	FALSE	TRUE	FALSE	TRUE	Transgressive Down (Underdominance)
ENSSSCG00000040445	RND3	24.29970711	4.84832585	0.010245621	-2.325380356	Downregulated	RND3	43.47485364	4.84832585	0.000920623	-3.164622602	Downregulated	RND3	4.84832585	33.88728038	43.47485364	24.29970711	-0.856927856	-0.888479766	FALSE	TRUE	FALSE	TRUE	Transgressive Down (Underdominance)
ENSSSCG00000016941	RNF180	0.744736818	0.251301445	0.012395452	-1.567311714	Downregulated	RNF180	0.872903711	0.251301445	0.000317381	-1.796403552	Downregulated	RNF180	0.251301445	0.808820264	0.872903711	0.744736818	-0.689298777	-0.71210863	FALSE	TRUE	FALSE	TRUE	Transgressive Down (Underdominance)
ENSSSCG00000003368	RNF207	0.095434899	0.005634031	0.002999027	-4.082277558	Downregulated	RNF207	0.100120394	0.005634031	0.021212968	-4.151424599	Downregulated	RNF207	0.005634031	0.097777647	0.100120394	0.095434899	-0.942379152	-0.94372744	FALSE	TRUE	FALSE	TRUE	Transgressive Down (Underdominance)
ENSSSCG00000015203	ROBO4	3.214346595	1.244573567	0.000594393	-1.368873988	Downregulated	ROBO4	3.737736463	1.244573567	0.002621371	-1.586513341	Downregulated	ROBO4	1.244573567	3.476041529	3.737736463	3.214346595	-0.641956646	-0.667024794	FALSE	TRUE	FALSE	TRUE	Transgressive Down (Underdominance)
ENSSSCG00000003811	ROR1	0.417146138	0.117493524	0.001171574	-1.827971648	Downregulated	ROR1	0.448328896	0.117493524	0.007881717	-1.931976244	Downregulated	ROR1	0.117493524	0.432737517	0.448328896	0.417146138	-0.72848778	-0.737930066	FALSE	TRUE	FALSE	TRUE	Transgressive Down (Underdominance)
ENSSSCG00000027701	RP2	0.571163697	0.218064401	0.000606481	-1.389150018	Downregulated	RP2	0.882065909	0.218064401	3.49E-05	-2.016132193	Downregulated	RP2	0.218064401	0.726614803	0.882065909	0.571163697	-0.699889956	-0.752779924	FALSE	TRUE	FALSE	TRUE	Transgressive Down (Underdominance)
ENSSSCG00000003583	RPA2	6.395196021	3.155117153	0.000102925	-1.019295005	Downregulated	RPA2	7.732855725	3.155117153	5.79E-06	-1.293307721	Downregulated	RPA2	3.155117153	7.064025873	7.732855725	6.395196021	-0.553354247	-0.591985514	FALSE	TRUE	FALSE	TRUE	Transgressive Down (Underdominance)
ENSSSCG00000004394	RPF2	1.266894833	0.579993494	3.90E-05	-1.127188147	Downregulated	RPF2	1.383911971	0.579993494	1.33E-07	-1.254643555	Downregulated	RPF2	0.579993494	1.325403402	1.383911971	1.266894833	-0.56240229	-0.5809029	FALSE	TRUE	FALSE	TRUE	Transgressive Down (Underdominance)
ENSSSCG00000040494	RPL3	90.57393382	35.6226647	9.32E-06	-1.346300479	Downregulated	RPL3	98.90375335	35.6226647	0.001271514	-1.473229833	Downregulated	RPL3	35.6226647	94.73884359	98.90375335	90.57393382	-0.623990928	-0.639824946	FALSE	TRUE	FALSE	TRUE	Transgressive Down (Underdominance)
ENSSSCG00000040273	RPL35A	38.86028545	14.31678336	0.007491476	-1.440589108	Downregulated	RPL35A	42.12672038	14.31678336	0.036048899	-1.557028215	Downregulated	RPL35A	14.31678336	40.49350292	42.12672038	38.86028545	-0.646442458	-0.660149586	FALSE	TRUE	FALSE	TRUE	Transgressive Down (Underdominance)
ENSSSCG00000011612	RPN1	21.05237946	10.38835977	5.83E-09	-1.019015421	Downregulated	RPN1	24.98817073	10.38835977	1.44E-07	-1.266277409	Downregulated	RPN1	10.38835977	23.0202751	24.98817073	21.05237946	-0.54872999	-0.584268897	FALSE	TRUE	FALSE	TRUE	Transgressive Down (Underdominance)
ENSSSCG00000036296	RPS25	262.8935087	125.0797286	0.000622096	-1.071630526	Downregulated	RPS25	260.8729493	125.0797286	0.0029946	-1.06049936	Downregulated	RPS25	125.0797286	261.883229	262.8935087	260.8729493	-0.522383586	-0.52421903	FALSE	TRUE	FALSE	TRUE	Transgressive Down (Underdominance)
ENSSSCG00000023158	RPS27L	20.24090606	9.324250508	0.000656972	-1.118214202	Downregulated	RPS27L	18.82603404	9.324250508	0.008511524	-1.013669439	Downregulated	RPS27L	9.324250508	19.53347005	20.24090606	18.82603404	-0.522652632	-0.539336308	FALSE	TRUE	FALSE	TRUE	Transgressive Down (Underdominance)
ENSSSCG00000024692	RRBP1	5.458982527	2.691725913	0.002452659	-1.020100566	Downregulated	RRBP1	6.637095229	2.691725913	0.000276667	-1.30202046	Downregulated	RRBP1	2.691725913	6.048038878	6.637095229	5.458982527	-0.554942359	-0.594442174	FALSE	TRUE	FALSE	TRUE	Transgressive Down (Underdominance)
ENSSSCG00000030154	RSBN1	5.066151491	2.17451467	0.001101004	-1.220196777	Downregulated	RSBN1	4.855948571	2.17451467	0.001291978	-1.159059701	Downregulated	RSBN1	2.17451467	4.961050031	5.066151491	4.855948571	-0.561682576	-0.57077583	FALSE	TRUE	FALSE	TRUE	Transgressive Down (Underdominance)
ENSSSCG00000023984	RSL1D1	19.70093896	4.266862614	2.61E-05	-2.207016827	Downregulated	RSL1D1	16.2504066	4.266862614	2.27E-06	-1.929228252	Downregulated	RSL1D1	4.266862614	17.97567278	19.70093896	16.2504066	-0.76263127	-0.783418312	FALSE	TRUE	FALSE	TRUE	Transgressive Down (Underdominance)
ENSSSCG00000011042	RSU1	12.39039924	4.087371415	7.88E-06	-1.599977424	Downregulated	RSU1	13.08757281	4.087371415	3.03E-05	-1.678952313	Downregulated	RSU1	4.087371415	12.73898602	13.08757281	12.39039924	-0.679144682	-0.687690646	FALSE	TRUE	FALSE	TRUE	Transgressive Down (Underdominance)
ENSSSCG00000039707	RTKN2	0.552786986	0.116231396	0.032133494	-2.249723831	Downregulated	RTKN2	4.435723381	0.116231396	0.021363833	-5.254097674	Downregulated	RTKN2	0.116231396	2.494255184	4.435723381	0.552786986	-0.953400359	-0.973796518	FALSE	TRUE	FALSE	TRUE	Transgressive Down (Underdominance)
ENSSSCG00000009410	RUBCNL	3.075579803	0.868015706	1.61E-05	-1.825065359	Downregulated	RUBCNL	2.705736401	0.868015706	0.003243324	-1.640228244	Downregulated	RUBCNL	0.868015706	2.890658102	3.075579803	2.705736401	-0.699716924	-0.717771685	FALSE	TRUE	FALSE	TRUE	Transgressive Down (Underdominance)
ENSSSCG00000001710	RUNX2	0.106882616	0.044253003	0.000551181	-1.272179961	Downregulated	RUNX2	0.145366185	0.044253003	0.006858848	-1.715844446	Downregulated	RUNX2	0.044253003	0.126124401	0.145366185	0.106882616	-0.649132105	-0.695575674	FALSE	TRUE	FALSE	TRUE	Transgressive Down (Underdominance)
ENSSSCG00000025053	RYBP	4.143739982	2.001639575	0.015162882	-1.049751259	Downregulated	RYBP	9.385596728	2.001639575	0.002036423	-2.229266255	Downregulated	RYBP	2.001639575	6.764668355	9.385596728	4.143739982	-0.704103813	-0.786732838	FALSE	TRUE	FALSE	TRUE	Transgressive Down (Underdominance)
ENSSSCG00000006612	S100A10	25.34601803	4.14269259	1.09E-05	-2.613118438	Downregulated	S100A10	31.55753807	4.14269259	0.000120263	-2.929343986	Downregulated	S100A10	4.14269259	28.45177805	31.55753807	25.34601803	-0.854396004	-0.868725736	FALSE	TRUE	FALSE	TRUE	Transgressive Down (Underdominance)
ENSSSCG00000006610	S100A11	8.716277254	1.466087993	0.001823682	-2.571740393	Downregulated	S100A11	12.17732098	1.466087993	0.000211352	-3.054153175	Downregulated	S100A11	1.466087993	10.44679912	12.17732098	8.716277254	-0.859661512	-0.879605047	FALSE	TRUE	FALSE	TRUE	Transgressive Down (Underdominance)
ENSSSCG00000029849	S1PR1	18.12861962	4.122885448	3.18E-07	-2.136542795	Downregulated	S1PR1	23.93620614	4.122885448	0.000143261	-2.537468222	Downregulated	S1PR1	4.122885448	21.03241288	23.93620614	18.12861962	-0.803974681	-0.827755266	FALSE	TRUE	FALSE	TRUE	Transgressive Down (Underdominance)
ENSSSCG00000028460	S1PR5	0.292914526	0.053447556	0.004934022	-2.454283854	Downregulated	S1PR5	0.21883162	0.053447556	0.03146369	-2.033625327	Downregulated	S1PR5	0.053447556	0.255873073	0.292914526	0.21883162	-0.791116918	-0.817531903	FALSE	TRUE	FALSE	TRUE	Transgressive Down (Underdominance)
ENSSSCG00000012173	SAT1	45.29685724	21.17536479	0.000184654	-1.097024135	Downregulated	SAT1	57.85209249	21.17536479	0.012704838	-1.449982319	Downregulated	SAT1	21.17536479	51.57447487	57.85209249	45.29685724	-0.589421611	-0.63397409	FALSE	TRUE	FALSE	TRUE	Transgressive Down (Underdominance)
ENSSSCG00000033702	SBSN	0.177129169	0.07022104	0.001660532	-1.334826538	Downregulated	SBSN	0.227993934	0.07022104	0.043865349	-1.699020168	Downregulated	SBSN	0.07022104	0.202561551	0.227993934	0.177129169	-0.653334803	-0.692004787	FALSE	TRUE	FALSE	TRUE	Transgressive Down (Underdominance)
ENSSSCG00000006183	SBSPON	0.594371328	0.092314391	0.003010893	-2.686737043	Downregulated	SBSPON	0.984866381	0.092314391	0.000695174	-3.415300525	Downregulated	SBSPON	0.092314391	0.789618854	0.984866381	0.594371328	-0.883089935	-0.906267091	FALSE	TRUE	FALSE	TRUE	Transgressive Down (Underdominance)
ENSSSCG00000020846	SCARA3	2.783920023	1.200739134	0.016773003	-1.213195013	Downregulated	SCARA3	3.363741649	1.200739134	0.000191185	-1.486144152	Downregulated	SCARA3	1.200739134	3.073830836	3.363741649	2.783920023	-0.609367204	-0.643034674	FALSE	TRUE	FALSE	TRUE	Transgressive Down (Underdominance)
ENSSSCG00000009245	SCD5	0.863192519	0.126915314	9.62E-05	-2.765816203	Downregulated	SCD5	0.929699898	0.126915314	0.024248175	-2.872898939	Downregulated	SCD5	0.126915314	0.896446209	0.929699898	0.863192519	-0.858423949	-0.863487869	FALSE	TRUE	FALSE	TRUE	Transgressive Down (Underdominance)
ENSSSCG00000004630	SCG3	0.09980789	0.022770434	0.01043137	-2.131992088	Downregulated	SCG3	0.10159947	0.022770434	0.004326893	-2.157659198	Downregulated	SCG3	0.022770434	0.10070368	0.10159947	0.09980789	-0.773886776	-0.775880388	FALSE	TRUE	FALSE	TRUE	Transgressive Down (Underdominance)
ENSSSCG00000006088	SDC2	5.197789136	2.178859101	6.75E-05	-1.254325202	Downregulated	SDC2	6.138901173	2.178859101	0.000712867	-1.494407539	Downregulated	SDC2	2.178859101	5.668345155	6.138901173	5.197789136	-0.615609311	-0.645073436	FALSE	TRUE	FALSE	TRUE	Transgressive Down (Underdominance)
ENSSSCG00000038914	SEC61B	6.43074455	2.517279525	0.000864393	-1.353120356	Downregulated	SEC61B	7.81845947	2.517279525	0.000329367	-1.635018945	Downregulated	SEC61B	2.517279525	7.12460201	7.81845947	6.43074455	-0.646677875	-0.678033821	FALSE	TRUE	FALSE	TRUE	Transgressive Down (Underdominance)
ENSSSCG00000029608	SEC62	21.36892281	10.45227696	0.001988674	-1.031696926	Downregulated	SEC62	21.46468215	10.45227696	0.003271885	-1.038147552	Downregulated	SEC62	10.45227696	21.41680248	21.46468215	21.36892281	-0.511959035	-0.513047671	FALSE	TRUE	FALSE	TRUE	Transgressive Down (Underdominance)
ENSSSCG00000015396	SEMA3D	0.151744546	0.055152846	0.018090047	-1.460137417	Downregulated	SEMA3D	0.272733364	0.055152846	0.049006554	-2.305983957	Downregulated	SEMA3D	0.055152846	0.212238955	0.272733364	0.151744546	-0.740137968	-0.797777414	FALSE	TRUE	FALSE	TRUE	Transgressive Down (Underdominance)
ENSSSCG00000014224	SEMA6A	2.108024648	0.8527996	0.004441983	-1.30561307	Downregulated	SEMA6A	3.074087731	0.8527996	0.020435381	-1.849879672	Downregulated	SEMA6A	0.8527996	2.591056189	3.074087731	2.108024648	-0.670867964	-0.722584495	FALSE	TRUE	FALSE	TRUE	Transgressive Down (Underdominance)
ENSSSCG00000022337	SERPINB11	0.337581029	0.013033012	0.00020329	-4.694991425	Downregulated	SERPINB11	0.202559461	0.013033012	0.011848338	-3.958103063	Downregulated	SERPINB11	0.013033012	0.270070245	0.337581029	0.202559461	-0.951742141	-0.961392938	FALSE	TRUE	FALSE	TRUE	Transgressive Down (Underdominance)
ENSSSCG00000004888	SERPINB8	0.970329235	0.374924152	0.003474972	-1.371875577	Downregulated	SERPINB8	1.790341012	0.374924152	0.000503447	-2.25556374	Downregulated	SERPINB8	0.374924152	1.380335124	1.790341012	0.970329235	-0.728381793	-0.790585062	FALSE	TRUE	FALSE	TRUE	Transgressive Down (Underdominance)
ENSSSCG00000031615	SERPINB9	2.503932978	0.613620148	9.64E-08	-2.028778188	Downregulated	SERPINB9	2.795257654	0.613620148	0.000596545	-2.187563512	Downregulated	SERPINB9	0.613620148	2.649595316	2.795257654	2.503932978	-0.768409861	-0.780478144	FALSE	TRUE	FALSE	TRUE	Transgressive Down (Underdominance)
ENSSSCG00000025698	SERPINE1	49.3840412	5.484333982	0.019777796	-3.170656565	Downregulated	SERPINE1	164.0354973	5.484333982	0.003329156	-4.902547808	Downregulated	SERPINE1	5.484333982	106.7097693	164.0354973	49.3840412	-0.948605137	-0.966566176	FALSE	TRUE	FALSE	TRUE	Transgressive Down (Underdominance)
ENSSSCG00000016233	SERPINE2	2.294388948	0.353724263	1.80E-05	-2.697412893	Downregulated	SERPINE2	2.278035588	0.353724263	2.90E-05	-2.687093198	Downregulated	SERPINE2	0.353724263	2.286212268	2.294388948	2.278035588	-0.845279343	-0.845830733	FALSE	TRUE	FALSE	TRUE	Transgressive Down (Underdominance)
ENSSSCG00000013181	SERPING1	52.95954587	20.02034591	1.29E-06	-1.40342385	Downregulated	SERPING1	62.70380792	20.02034591	6.75E-05	-1.647086157	Downregulated	SERPING1	20.02034591	57.8316769	62.70380792	52.95954587	-0.653816957	-0.680715628	FALSE	TRUE	FALSE	TRUE	Transgressive Down (Underdominance)
ENSSSCG00000039468	SERPINH1	32.35210087	14.61804362	0.010990629	-1.146109157	Downregulated	SERPINH1	57.37133973	14.61804362	0.009667847	-1.972579965	Downregulated	SERPINH1	14.61804362	44.8617203	57.37133973	32.35210087	-0.674153298	-0.745203028	FALSE	TRUE	FALSE	TRUE	Transgressive Down (Underdominance)
ENSSSCG00000025448	SERTAD3	12.2075092	3.075462605	1.83E-06	-1.988893526	Downregulated	SERTAD3	8.387284579	3.075462605	6.93E-05	-1.447400373	Downregulated	SERTAD3	3.075462605	10.29739689	12.2075092	8.387284579	-0.701335916	-0.748067967	FALSE	TRUE	FALSE	TRUE	Transgressive Down (Underdominance)
ENSSSCG00000040557	SERTM1	0.749029085	0.140693735	0.001755064	-2.412463651	Downregulated	SERTM1	1.609181253	0.140693735	0.008183759	-3.51569684	Downregulated	SERTM1	0.140693735	1.179105169	1.609181253	0.749029085	-0.880677535	-0.912568124	FALSE	TRUE	FALSE	TRUE	Transgressive Down (Underdominance)
ENSSSCG00000047465	SERTM2	0.501989053	0.096316259	0.005196925	-2.381804642	Downregulated	SERTM2	0.500468603	0.096316259	0.012628891	-2.377428303	Downregulated	SERTM2	0.096316259	0.501228828	0.501989053	0.500468603	-0.807839746	-0.808130758	FALSE	TRUE	FALSE	TRUE	Transgressive Down (Underdominance)
ENSSSCG00000035299	SFRP4	6.748106936	1.756986467	2.82E-05	-1.941379757	Downregulated	SFRP4	6.080031671	1.756986467	0.004659972	-1.790975759	Downregulated	SFRP4	1.756986467	6.414069304	6.748106936	6.080031671	-0.726073046	-0.739632688	FALSE	TRUE	FALSE	TRUE	Transgressive Down (Underdominance)
ENSSSCG00000022005	SFXN3	1.149665715	0.467163226	0.012512468	-1.299215816	Downregulated	SFXN3	1.3456511	0.467163226	0.006303354	-1.526305779	Downregulated	SFXN3	0.467163226	1.247658408	1.3456511	1.149665715	-0.625568006	-0.652834805	FALSE	TRUE	FALSE	TRUE	Transgressive Down (Underdominance)
ENSSSCG00000015328	SGCE	2.036049215	0.504971429	1.69E-06	-2.011498766	Downregulated	SGCE	2.656521269	0.504971429	0.000663231	-2.395264595	Downregulated	SGCE	0.504971429	2.346285242	2.656521269	2.036049215	-0.78477833	-0.809912522	FALSE	TRUE	FALSE	TRUE	Transgressive Down (Underdominance)
ENSSSCG00000021443	SGK1	12.1611038	3.014093476	3.21E-05	-2.012478115	Downregulated	SGK1	24.54612487	3.014093476	0.0006299	-3.025699217	Downregulated	SGK1	3.014093476	18.35361433	24.54612487	12.1611038	-0.835776571	-0.877206953	FALSE	TRUE	FALSE	TRUE	Transgressive Down (Underdominance)
ENSSSCG00000009152	SGMS2	2.381822491	1.078943795	0.047466033	-1.142446185	Downregulated	SGMS2	2.625395676	1.078943795	0.001359135	-1.282915156	Downregulated	SGMS2	1.078943795	2.503609083	2.625395676	2.381822491	-0.569044624	-0.589035739	FALSE	TRUE	FALSE	TRUE	Transgressive Down (Underdominance)
ENSSSCG00000032015	SH3BGRL2	0.969497756	0.335182429	0.002008047	-1.532291035	Downregulated	SH3BGRL2	1.79897912	0.335182429	0.012632014	-2.424160013	Downregulated	SH3BGRL2	0.335182429	1.384238438	1.79897912	0.969497756	-0.75785788	-0.813681868	FALSE	TRUE	FALSE	TRUE	Transgressive Down (Underdominance)
ENSSSCG00000012160	SH3KBP1	7.005894595	2.851796148	0.021896092	-1.296698424	Downregulated	SH3KBP1	7.005918598	2.851796148	0.013809237	-1.296703367	Downregulated	SH3KBP1	2.851796148	7.005906596	7.005918598	7.005894595	-0.592944024	-0.592944721	FALSE	TRUE	FALSE	TRUE	Transgressive Down (Underdominance)
ENSSSCG00000027378	SH3PXD2B	0.78280593	0.251091643	0.014341594	-1.640440675	Downregulated	SH3PXD2B	1.222765722	0.251091643	0.001800316	-2.283862099	Downregulated	SH3PXD2B	0.251091643	1.002785826	1.222765722	0.78280593	-0.749605912	-0.794652697	FALSE	TRUE	FALSE	TRUE	Transgressive Down (Underdominance)
ENSSSCG00000005992	SHAS2	0.13815339	0.049562853	0.005413419	-1.478939826	Downregulated	SHAS2	0.191351643	0.049562853	0.001893048	-1.94889515	Downregulated	SHAS2	0.049562853	0.164752517	0.191351643	0.13815339	-0.699167855	-0.740985486	FALSE	TRUE	FALSE	TRUE	Transgressive Down (Underdominance)
ENSSSCG00000006547	SHE	1.241101241	0.564172992	0.002567108	-1.137411298	Downregulated	SHE	1.984364236	0.564172992	0.002871528	-1.814467352	Downregulated	SHE	0.564172992	1.612732739	1.984364236	1.241101241	-0.650175768	-0.715690808	FALSE	TRUE	FALSE	TRUE	Transgressive Down (Underdominance)
ENSSSCG00000040147	SHISA3	1.711902115	0.258412498	1.06E-06	-2.727852459	Downregulated	SHISA3	1.821588158	0.258412498	0.000401984	-2.817449065	Downregulated	SHISA3	0.258412498	1.766745137	1.821588158	1.711902115	-0.853735271	-0.858138901	FALSE	TRUE	FALSE	TRUE	Transgressive Down (Underdominance)
ENSSSCG00000025238	SHOX2	0.76974403	0.155640287	0.006659554	-2.306163225	Downregulated	SHOX2	0.556408977	0.155640287	0.000812014	-1.837930149	Downregulated	SHOX2	0.155640287	0.663076503	0.76974403	0.556408977	-0.76527552	-0.797802541	FALSE	TRUE	FALSE	TRUE	Transgressive Down (Underdominance)
ENSSSCG00000037732	SINHCAF	0.63671306	0.19783256	0.000354319	-1.686363469	Downregulated	SINHCAF	0.880975239	0.19783256	5.03E-05	-2.154821583	Downregulated	SINHCAF	0.19783256	0.75884415	0.880975239	0.63671306	-0.739297509	-0.775439137	FALSE	TRUE	FALSE	TRUE	Transgressive Down (Underdominance)
ENSSSCG00000001472	SLA-DOA	0.748569169	0.148109763	0.019925697	-2.337468884	Downregulated	SLA-DOA	0.489540876	0.148109763	0.016873915	-1.724762584	Downregulated	SLA-DOA	0.148109763	0.619055023	0.748569169	0.489540876	-0.760748628	-0.802142849	FALSE	TRUE	FALSE	TRUE	Transgressive Down (Underdominance)
ENSSSCG00000001457	SLA-DQB1	5.986430934	2.867378141	0.005942773	-1.06196396	Downregulated	SLA-DQB1	6.203366483	2.867378141	0.021312643	-1.113319184	Downregulated	SLA-DQB1	2.867378141	6.094898708	6.203366483	5.986430934	-0.529544578	-0.537770636	FALSE	TRUE	FALSE	TRUE	Transgressive Down (Underdominance)
ENSSSCG00000001453	SLA-DRA	15.0064852	4.45858833	6.54E-05	-1.750927207	Downregulated	SLA-DRA	24.37140068	4.45858833	0.003207912	-2.450530264	Downregulated	SLA-DRA	4.45858833	19.68894294	24.37140068	15.0064852	-0.773548618	-0.817056541	FALSE	TRUE	FALSE	TRUE	Transgressive Down (Underdominance)
ENSSSCG00000009475	SLAIN1	0.142015758	0.031951804	0.009040169	-2.152081711	Downregulated	SLAIN1	0.213190248	0.031951804	0.008282684	-2.738172133	Downregulated	SLAIN1	0.031951804	0.177603003	0.213190248	0.142015758	-0.820094233	-0.850125394	FALSE	TRUE	FALSE	TRUE	Transgressive Down (Underdominance)
ENSSSCG00000029458	SLC16A2	0.723876524	0.32902308	0.002898235	-1.137554839	Downregulated	SLC16A2	0.755381314	0.32902308	0.022420818	-1.199016306	Downregulated	SLC16A2	0.32902308	0.739628919	0.755381314	0.723876524	-0.555151141	-0.564427827	FALSE	TRUE	FALSE	TRUE	Transgressive Down (Underdominance)
ENSSSCG00000004486	SLC17A5	0.544602574	0.232685759	0.001525634	-1.226820883	Downregulated	SLC17A5	0.594265753	0.232685759	0.010310799	-1.352725325	Downregulated	SLC17A5	0.232685759	0.569434164	0.594265753	0.544602574	-0.591373728	-0.608448311	FALSE	TRUE	FALSE	TRUE	Transgressive Down (Underdominance)
ENSSSCG00000006290	SLC19A2	16.7240866	4.701496325	0.018741759	-1.830735523	Downregulated	SLC19A2	42.62564189	4.701496325	0.00055832	-3.180529664	Downregulated	SLC19A2	4.701496325	29.67486424	42.62564189	16.7240866	-0.841566375	-0.889702627	FALSE	TRUE	FALSE	TRUE	Transgressive Down (Underdominance)
ENSSSCG00000032288	SLC20A1	9.413229886	3.269079951	0.010409616	-1.525805167	Downregulated	SLC20A1	18.62884696	3.269079951	0.013847694	-2.510581815	Downregulated	SLC20A1	3.269079951	14.02103842	18.62884696	9.413229886	-0.766844662	-0.824515175	FALSE	TRUE	FALSE	TRUE	Transgressive Down (Underdominance)
ENSSSCG00000026423	SLC23A1	0.435738063	0.110899333	0.010627386	-1.974210456	Downregulated	SLC23A1	0.336040402	0.110899333	0.004571001	-1.599384013	Downregulated	SLC23A1	0.110899333	0.385889232	0.435738063	0.336040402	-0.71261356	-0.74549083	FALSE	TRUE	FALSE	TRUE	Transgressive Down (Underdominance)
ENSSSCG00000022303	SLC25A16	0.551521974	0.226775783	0.000878818	-1.282151782	Downregulated	SLC25A16	0.699509024	0.226775783	0.005127248	-1.625076082	Downregulated	SLC25A16	0.226775783	0.625515499	0.699509024	0.551521974	-0.637457771	-0.675807208	FALSE	TRUE	FALSE	TRUE	Transgressive Down (Underdominance)
ENSSSCG00000010068	SLC2A11	1.090121087	0.216813305	3.58E-05	-2.329963196	Downregulated	SLC2A11	0.75634684	0.216813305	0.026681567	-1.802594674	Downregulated	SLC2A11	0.216813305	0.923233963	1.090121087	0.75634684	-0.765158872	-0.801110805	FALSE	TRUE	FALSE	TRUE	Transgressive Down (Underdominance)
ENSSSCG00000024933	SLC36A4	1.065639398	0.469659032	0.015829785	-1.182033667	Downregulated	SLC36A4	1.069524961	0.469659032	0.001345251	-1.187284493	Downregulated	SLC36A4	0.469659032	1.067582179	1.069524961	1.065639398	-0.560072244	-0.560871369	FALSE	TRUE	FALSE	TRUE	Transgressive Down (Underdominance)
ENSSSCG00000001475	SLC39A7	5.646626131	2.698600998	0.000774876	-1.065177429	Downregulated	SLC39A7	5.920055294	2.698600998	0.001977959	-1.133398968	Downregulated	SLC39A7	2.698600998	5.783340712	5.920055294	5.646626131	-0.533383708	-0.544159494	FALSE	TRUE	FALSE	TRUE	Transgressive Down (Underdominance)
ENSSSCG00000000838	SLC41A2	0.59572276	0.191937297	4.26E-05	-1.634005997	Downregulated	SLC41A2	0.792958574	0.191937297	0.001381183	-2.046610416	Downregulated	SLC41A2	0.191937297	0.694340667	0.792958574	0.59572276	-0.723568982	-0.757947889	FALSE	TRUE	FALSE	TRUE	Transgressive Down (Underdominance)
ENSSSCG00000033998	SLC43A3	0.95178256	0.345109174	0.000505416	-1.463579194	Downregulated	SLC43A3	1.077900752	0.345109174	0.000181473	-1.643099617	Downregulated	SLC43A3	0.345109174	1.014841656	1.077900752	0.95178256	-0.65993791	-0.679832143	FALSE	TRUE	FALSE	TRUE	Transgressive Down (Underdominance)
ENSSSCG00000015893	SLC4A10	0.907651822	0.239697493	0.023372004	-1.920924165	Downregulated	SLC4A10	0.897838978	0.239697493	0.009567992	-1.905241912	Downregulated	SLC4A10	0.239697493	0.9027454	0.907651822	0.897838978	-0.734479409	-0.735914712	FALSE	TRUE	FALSE	TRUE	Transgressive Down (Underdominance)
ENSSSCG00000036418	SLC8A1	0.791681257	0.287983791	2.14E-05	-1.458932083	Downregulated	SLC8A1	1.165340484	0.287983791	0.004186784	-2.016692017	Downregulated	SLC8A1	0.287983791	0.978510871	1.165340484	0.791681257	-0.705691781	-0.752875837	FALSE	TRUE	FALSE	TRUE	Transgressive Down (Underdominance)
ENSSSCG00000008038	SLC9A3R2	24.16801489	9.170963045	3.05E-06	-1.397953833	Downregulated	SLC9A3R2	22.64085785	9.170963045	0.002480083	-1.303783478	Downregulated	SLC9A3R2	9.170963045	23.40443637	24.16801489	22.64085785	-0.608152792	-0.620533044	FALSE	TRUE	FALSE	TRUE	Transgressive Down (Underdominance)
ENSSSCG00000004505	SMAD2	1.088553893	0.544063835	5.61E-06	-1.000564999	Downregulated	SMAD2	1.492213203	0.544063835	0.00051816	-1.455605841	Downregulated	SMAD2	0.544063835	1.290383548	1.492213203	1.088553893	-0.57837045	-0.635398056	FALSE	TRUE	FALSE	TRUE	Transgressive Down (Underdominance)
ENSSSCG00000014319	SMAD5	3.409527854	1.542365668	0.001026735	-1.144427127	Downregulated	SMAD5	3.835912185	1.542365668	4.32E-05	-1.314424849	Downregulated	SMAD5	1.542365668	3.62272002	3.835912185	3.409527854	-0.574252037	-0.597914239	FALSE	TRUE	FALSE	TRUE	Transgressive Down (Underdominance)
ENSSSCG00000021793	SMIM14	8.944871623	4.261641638	0.000515034	-1.069651495	Downregulated	SMIM14	9.140960239	4.261641638	2.84E-05	-1.100936443	Downregulated	SMIM14	4.261641638	9.042915931	9.140960239	8.944871623	-0.528731477	-0.533786219	FALSE	TRUE	FALSE	TRUE	Transgressive Down (Underdominance)
ENSSSCG00000033814	SMIM15	8.871914451	3.804432018	6.56E-05	-1.221564371	Downregulated	SMIM15	9.644708943	3.804432018	0.000307718	-1.342056619	Downregulated	SMIM15	3.804432018	9.258311697	9.644708943	8.871914451	-0.58907929	-0.60554206	FALSE	TRUE	FALSE	TRUE	Transgressive Down (Underdominance)
ENSSSCG00000012166	SMS	14.53760923	7.261309398	0.001037403	-1.0014884	Downregulated	SMS	22.71534711	7.261309398	0.000340244	-1.64536572	Downregulated	SMS	7.261309398	18.62647817	22.71534711	14.53760923	-0.610161978	-0.680334649	FALSE	TRUE	FALSE	TRUE	Transgressive Down (Underdominance)
ENSSSCG00000032613	SNAI1	0.518927349	0.159612696	0.010588702	-1.700957155	Downregulated	SNAI1	0.925310279	0.159612696	0.002473746	-2.535361801	Downregulated	SNAI1	0.159612696	0.722118814	0.925310279	0.518927349	-0.778966157	-0.827503595	FALSE	TRUE	FALSE	TRUE	Transgressive Down (Underdominance)
ENSSSCG00000039568	SNAI2	3.30621215	0.516001727	0.003618843	-2.679731503	Downregulated	SNAI2	5.148440854	0.516001727	0.000651904	-3.318687797	Downregulated	SNAI2	0.516001727	4.227326502	5.148440854	3.30621215	-0.877936628	-0.899775147	FALSE	TRUE	FALSE	TRUE	Transgressive Down (Underdominance)
ENSSSCG00000005097	SNAPC1	0.913013887	0.390850775	0.000942468	-1.224018907	Downregulated	SNAPC1	1.08545831	0.390850775	0.000691084	-1.473614514	Downregulated	SNAPC1	0.390850775	0.999236099	1.08545831	0.913013887	-0.608850426	-0.639920971	FALSE	TRUE	FALSE	TRUE	Transgressive Down (Underdominance)
ENSSSCG00000001531	SNRPC	46.87562292	21.24286708	6.64E-07	-1.141859367	Downregulated	SNRPC	49.25800081	21.24286708	0.000468898	-1.213379581	Downregulated	SNRPC	21.24286708	48.06681187	49.25800081	46.87562292	-0.558055418	-0.568742809	FALSE	TRUE	FALSE	TRUE	Transgressive Down (Underdominance)
ENSSSCG00000003701	SNRPD1	2.538078683	1.122594001	0.000706602	-1.17690054	Downregulated	SNRPD1	3.666566576	1.122594001	0.003363105	-1.70759348	Downregulated	SNRPD1	1.122594001	3.10232263	3.666566576	2.538078683	-0.638144018	-0.693829642	FALSE	TRUE	FALSE	TRUE	Transgressive Down (Underdominance)
ENSSSCG00000031337	SNX18	4.510860063	1.597596423	3.52E-05	-1.497499523	Downregulated	SNX18	5.540033499	1.597596423	4.79E-05	-1.793991692	Downregulated	SNX18	1.597596423	5.025446781	5.540033499	4.510860063	-0.682098629	-0.711626938	FALSE	TRUE	FALSE	TRUE	Transgressive Down (Underdominance)
ENSSSCG00000001875	SNX33	2.937271151	1.237194905	1.15E-05	-1.247403656	Downregulated	SNX33	2.933584479	1.237194905	0.00040667	-1.245591741	Downregulated	SNX33	1.237194905	2.935427815	2.937271151	2.933584479	-0.578529951	-0.578794452	FALSE	TRUE	FALSE	TRUE	Transgressive Down (Underdominance)
ENSSSCG00000006877	SNX7	1.845704628	0.706145741	0.008760371	-1.386133818	Downregulated	SNX7	1.909407903	0.706145741	0.010570161	-1.435087459	Downregulated	SNX7	0.706145741	1.877556266	1.909407903	1.845704628	-0.623901689	-0.630175543	FALSE	TRUE	FALSE	TRUE	Transgressive Down (Underdominance)
ENSSSCG00000021464	SOAT1	0.673541896	0.316920839	0.001354874	-1.087645161	Downregulated	SOAT1	0.918217451	0.316920839	0.010397625	-1.534713324	Downregulated	SOAT1	0.316920839	0.795879674	0.918217451	0.673541896	-0.601798048	-0.654852085	FALSE	TRUE	FALSE	TRUE	Transgressive Down (Underdominance)
ENSSSCG00000006256	SOX17	1.365711627	0.339402522	0.005054393	-2.008583697	Downregulated	SOX17	2.042024935	0.339402522	0.000344167	-2.588931292	Downregulated	SOX17	0.339402522	1.703868281	2.042024935	1.365711627	-0.800804718	-0.833791196	FALSE	TRUE	FALSE	TRUE	Transgressive Down (Underdominance)
ENSSSCG00000031889	SOX7	2.81964671	1.098906303	0.002397811	-1.359446028	Downregulated	SOX7	3.982250602	1.098906303	0.006049871	-1.85751563	Downregulated	SOX7	1.098906303	3.400948656	3.982250602	2.81964671	-0.676882419	-0.724048933	FALSE	TRUE	FALSE	TRUE	Transgressive Down (Underdominance)
ENSSSCG00000016261	SP110	1.345872042	0.456187403	0.00781974	-1.560842737	Downregulated	SP110	1.784272542	0.456187403	0.001404786	-1.967637484	Downregulated	SP110	0.456187403	1.565072292	1.784272542	1.345872042	-0.708519916	-0.744328631	FALSE	TRUE	FALSE	TRUE	Transgressive Down (Underdominance)
ENSSSCG00000027587	SPAG1	1.872965361	0.806942649	0.000150053	-1.214786171	Downregulated	SPAG1	1.817418531	0.806942649	0.002383119	-1.171352647	Downregulated	SPAG1	0.806942649	1.845191946	1.872965361	1.817418531	-0.562678208	-0.569163068	FALSE	TRUE	FALSE	TRUE	Transgressive Down (Underdominance)
ENSSSCG00000009222	SPARCL1	97.0136734	32.67093136	1.07E-05	-1.570180517	Downregulated	SPARCL1	126.2720461	32.67093136	0.005078684	-1.950455805	Downregulated	SPARCL1	32.67093136	111.6428597	126.2720461	97.0136734	-0.707362106	-0.741265527	FALSE	TRUE	FALSE	TRUE	Transgressive Down (Underdominance)
ENSSSCG00000014850	SPCS2	43.14976977	17.21370607	5.88E-06	-1.325795122	Downregulated	SPCS2	45.97141799	17.21370607	2.73E-06	-1.417179427	Downregulated	SPCS2	17.21370607	44.56059388	45.97141799	43.14976977	-0.613701152	-0.625556339	FALSE	TRUE	FALSE	TRUE	Transgressive Down (Underdominance)
ENSSSCG00000004544	SPG21	1.717635383	0.801236905	0.000956145	-1.100123036	Downregulated	SPG21	1.772782581	0.801236905	0.000901489	-1.145714831	Downregulated	SPG21	0.801236905	1.745208982	1.772782581	1.717635383	-0.540893432	-0.548034308	FALSE	TRUE	FALSE	TRUE	Transgressive Down (Underdominance)
ENSSSCG00000009216	SPP1	0.496199213	0.141835945	0.028386776	-1.806696254	Downregulated	SPP1	1.634783063	0.141835945	0.005742943	-3.526804104	Downregulated	SPP1	0.141835945	1.065491138	1.634783063	0.496199213	-0.866882098	-0.913238675	FALSE	TRUE	FALSE	TRUE	Transgressive Down (Underdominance)
ENSSSCG00000039393	SPRED1	3.051952676	0.720336847	3.83E-06	-2.082988983	Downregulated	SPRED1	3.80021858	0.720336847	1.62E-07	-2.399338793	Downregulated	SPRED1	0.720336847	3.426085628	3.80021858	3.051952676	-0.789749316	-0.810448575	FALSE	TRUE	FALSE	TRUE	Transgressive Down (Underdominance)
ENSSSCG00000008357	SPRED2	1.575279619	0.487353295	0.002398036	-1.692568033	Downregulated	SPRED2	2.025697692	0.487353295	0.001102751	-2.055378985	Downregulated	SPRED2	0.487353295	1.800488655	2.025697692	1.575279619	-0.729321652	-0.759414597	FALSE	TRUE	FALSE	TRUE	Transgressive Down (Underdominance)
ENSSSCG00000009083	SPRY1	4.07822948	1.100997483	0.000321831	-1.889131786	Downregulated	SPRY1	7.557026087	1.100997483	3.45E-06	-2.779007432	Downregulated	SPRY1	1.100997483	5.817627783	7.557026087	4.07822948	-0.810748036	-0.854308101	FALSE	TRUE	FALSE	TRUE	Transgressive Down (Underdominance)
ENSSSCG00000009482	SPRY2	25.22213166	4.534311457	4.44E-05	-2.475734814	Downregulated	SPRY2	45.74684117	4.534311457	0.000413812	-3.334716732	Downregulated	SPRY2	4.534311457	35.48448641	45.74684117	25.22213166	-0.872217075	-0.900882523	FALSE	TRUE	FALSE	TRUE	Transgressive Down (Underdominance)
ENSSSCG00000036322	SPRY4	2.226615233	0.362957121	0.000731026	-2.616981252	Downregulated	SPRY4	2.193546878	0.362957121	5.84E-06	-2.595394513	Downregulated	SPRY4	0.362957121	2.210081056	2.226615233	2.193546878	-0.835772032	-0.83699154	FALSE	TRUE	FALSE	TRUE	Transgressive Down (Underdominance)
ENSSSCG00000009594	SPTLC1	4.488027106	2.012081564	1.92E-05	-1.1573926	Downregulated	SPTLC1	5.646536969	2.012081564	8.36E-06	-1.488677542	Downregulated	SPTLC1	2.012081564	5.067282037	5.646536969	4.488027106	-0.602926865	-0.64366096	FALSE	TRUE	FALSE	TRUE	Transgressive Down (Underdominance)
ENSSSCG00000005970	SQLE	0.566570715	0.266427423	0.036392058	-1.088513447	Downregulated	SQLE	1.102255388	0.266427423	0.003398735	-2.048644038	Downregulated	SQLE	0.266427423	0.834413051	1.102255388	0.566570715	-0.680700796	-0.758288845	FALSE	TRUE	FALSE	TRUE	Transgressive Down (Underdominance)
ENSSSCG00000023374	SRGN	7.021748406	3.059609383	0.001060792	-1.198482827	Downregulated	SRGN	15.52461021	3.059609383	0.002860732	-2.343137664	Downregulated	SRGN	3.059609383	11.27317931	15.52461021	7.021748406	-0.728593922	-0.802918763	FALSE	TRUE	FALSE	TRUE	Transgressive Down (Underdominance)
ENSSSCG00000015298	SRI	5.690650061	2.05534578	1.66E-05	-1.46921234	Downregulated	SRI	6.287659015	2.05534578	0.003293219	-1.613141855	Downregulated	SRI	2.05534578	5.989154538	6.287659015	5.690650061	-0.656822049	-0.673114306	FALSE	TRUE	FALSE	TRUE	Transgressive Down (Underdominance)
ENSSSCG00000012482	SRPX2	1.726162459	0.639208023	0.008421368	-1.43321083	Downregulated	SRPX2	1.522200463	0.639208023	0.010781338	-1.251800942	Downregulated	SRPX2	0.639208023	1.624181461	1.726162459	1.522200463	-0.606442975	-0.629694169	FALSE	TRUE	FALSE	TRUE	Transgressive Down (Underdominance)
ENSSSCG00000036293	SRSF10	8.624443019	4.192085067	0.000534855	-1.040763296	Downregulated	SRSF10	10.04539856	4.192085067	4.70E-06	-1.260794908	Downregulated	SRSF10	4.192085067	9.334920791	10.04539856	8.624443019	-0.55092441	-0.582686039	FALSE	TRUE	FALSE	TRUE	Transgressive Down (Underdominance)
ENSSSCG00000001564	SRSF3	46.90778493	17.16737887	5.12E-05	-1.450157592	Downregulated	SRSF3	62.53574914	17.16737887	1.15E-06	-1.865011372	Downregulated	SRSF3	17.16737887	54.72176703	62.53574914	46.90778493	-0.686278792	-0.72547896	FALSE	TRUE	FALSE	TRUE	Transgressive Down (Underdominance)
ENSSSCG00000008484	SRSF7	6.68160915	3.068899808	0.000513604	-1.122474047	Downregulated	SRSF7	7.815578086	3.068899808	3.32E-05	-1.348631041	Downregulated	SRSF7	3.068899808	7.248593618	7.815578086	6.68160915	-0.576621346	-0.607335532	FALSE	TRUE	FALSE	TRUE	Transgressive Down (Underdominance)
ENSSSCG00000003716	SS18	1.778002842	0.73271355	0.000145424	-1.278936429	Downregulated	SS18	2.419456532	0.73271355	1.20E-06	-1.723361819	Downregulated	SS18	0.73271355	2.098729687	2.419456532	1.778002842	-0.650877598	-0.697157795	FALSE	TRUE	FALSE	TRUE	Transgressive Down (Underdominance)
ENSSSCG00000015232	ST3GAL4	1.813938554	0.744532244	0.000303215	-1.284719352	Downregulated	ST3GAL4	1.879441674	0.744532244	0.000173913	-1.33589791	Downregulated	ST3GAL4	0.744532244	1.846690114	1.879441674	1.813938554	-0.596828814	-0.603854563	FALSE	TRUE	FALSE	TRUE	Transgressive Down (Underdominance)
ENSSSCG00000035539	ST8SIA4	2.199008752	0.915991189	0.000614641	-1.26344772	Downregulated	ST8SIA4	2.615579053	0.915991189	0.00194495	-1.513724749	Downregulated	ST8SIA4	0.915991189	2.407293902	2.615579053	2.199008752	-0.619493412	-0.64979411	FALSE	TRUE	FALSE	TRUE	Transgressive Down (Underdominance)
ENSSSCG00000040435	STAT6	3.590977355	1.504862718	0.000423953	-1.254744673	Downregulated	STAT6	4.131542124	1.504862718	0.000357277	-1.457048495	Downregulated	STAT6	1.504862718	3.861259739	4.131542124	3.590977355	-0.610266385	-0.635762465	FALSE	TRUE	FALSE	TRUE	Transgressive Down (Underdominance)
ENSSSCG00000009642	STC1	6.842156265	0.47870267	0.000888629	-3.837249295	Downregulated	STC1	8.919974113	0.47870267	0.002387803	-4.219837765	Downregulated	STC1	0.47870267	7.881065189	8.919974113	6.842156265	-0.939259141	-0.946333626	FALSE	TRUE	FALSE	TRUE	Transgressive Down (Underdominance)
ENSSSCG00000016067	STK17B	2.837719688	1.358619879	0.000611815	-1.062590217	Downregulated	STK17B	4.772218404	1.358619879	0.0005787	-1.812518202	Downregulated	STK17B	1.358619879	3.804969046	4.772218404	2.837719688	-0.642935366	-0.715306433	FALSE	TRUE	FALSE	TRUE	Transgressive Down (Underdominance)
ENSSSCG00000030206	STK33	0.071913981	0.022552463	0.038956866	-1.672987291	Downregulated	STK33	0.071625527	0.022552463	0.036749435	-1.667188864	Downregulated	STK33	0.022552463	0.071769754	0.071913981	0.071625527	-0.685766476	-0.686396686	FALSE	TRUE	FALSE	TRUE	Transgressive Down (Underdominance)
ENSSSCG00000022496	STK39	0.487456433	0.174980152	0.005861864	-1.478081998	Downregulated	STK39	0.569103422	0.174980152	0.002128089	-1.701499572	Downregulated	STK39	0.174980152	0.528279928	0.569103422	0.487456433	-0.668773803	-0.692533651	FALSE	TRUE	FALSE	TRUE	Transgressive Down (Underdominance)
ENSSSCG00000026257	STMN1	22.57258093	8.921785664	8.50E-05	-1.33916699	Downregulated	STMN1	25.48199753	8.921785664	0.027904525	-1.51407398	Downregulated	STMN1	8.921785664	24.02728923	25.48199753	22.57258093	-0.628681139	-0.649878874	FALSE	TRUE	FALSE	TRUE	Transgressive Down (Underdominance)
ENSSSCG00000036639	STOM	7.970511321	2.479970627	3.51E-06	-1.684349245	Downregulated	STOM	16.69942728	2.479970627	0.000683212	-2.751403687	Downregulated	STOM	2.479970627	12.3349693	16.69942728	7.970511321	-0.798947969	-0.851493672	FALSE	TRUE	FALSE	TRUE	Transgressive Down (Underdominance)
ENSSSCG00000015780	STOX2	0.196948926	0.090791638	0.039254962	-1.117190213	Downregulated	STOX2	0.196805808	0.090791638	0.047237096	-1.116141464	Downregulated	STOX2	0.090791638	0.196877367	0.196948926	0.196805808	-0.538841669	-0.539009225	FALSE	TRUE	FALSE	TRUE	Transgressive Down (Underdominance)
ENSSSCG00000017290	STRADA	0.421552185	0.209806217	0.00318339	-1.006653809	Downregulated	STRADA	0.428914867	0.209806217	0.031038624	-1.031633896	Downregulated	STRADA	0.209806217	0.425233526	0.428914867	0.421552185	-0.506609418	-0.510844149	FALSE	TRUE	FALSE	TRUE	Transgressive Down (Underdominance)
ENSSSCG00000015214	STT3A	1.233505208	0.432545848	0.001730432	-1.511838842	Downregulated	STT3A	1.162990248	0.432545848	0.003782141	-1.426914034	Downregulated	STT3A	0.432545848	1.198247728	1.233505208	1.162990248	-0.639018011	-0.649336018	FALSE	TRUE	FALSE	TRUE	Transgressive Down (Underdominance)
ENSSSCG00000001977	STXBP6	0.72878941	0.290410231	0.000613432	-1.327409716	Downregulated	STXBP6	0.95418713	0.290410231	0.000152008	-1.716179949	Downregulated	STXBP6	0.290410231	0.84148827	0.95418713	0.72878941	-0.654884992	-0.69564646	FALSE	TRUE	FALSE	TRUE	Transgressive Down (Underdominance)
ENSSSCG00000007456	SULF2	4.22497929	1.535010061	0.000977401	-1.460696158	Downregulated	SULF2	4.357200996	1.535010061	0.000797771	-1.505153555	Downregulated	SULF2	1.535010061	4.291090143	4.357200996	4.22497929	-0.642279698	-0.64770731	FALSE	TRUE	FALSE	TRUE	Transgressive Down (Underdominance)
ENSSSCG00000021557	SULT1A3	11.599951	3.737820873	1.12E-05	-1.633849373	Downregulated	SULT1A3	9.725310522	3.737820873	0.04656435	-1.379546882	Downregulated	SULT1A3	3.737820873	10.66263076	11.599951	9.725310522	-0.649446656	-0.677772702	FALSE	TRUE	FALSE	TRUE	Transgressive Down (Underdominance)
ENSSSCG00000017212	SUMO2	84.36965045	33.59396548	7.83E-08	-1.328522021	Downregulated	SUMO2	88.83520585	33.59396548	1.17E-05	-1.402929434	Downregulated	SUMO2	33.59396548	86.60242815	88.83520585	84.36965045	-0.612089797	-0.621839504	FALSE	TRUE	FALSE	TRUE	Transgressive Down (Underdominance)
ENSSSCG00000002311	SUSD6	7.316843319	3.117042775	6.96E-06	-1.231043413	Downregulated	SUSD6	8.508569531	3.117042775	1.01E-06	-1.448738652	Downregulated	SUSD6	3.117042775	7.912706425	8.508569531	7.316843319	-0.606071222	-0.633658424	FALSE	TRUE	FALSE	TRUE	Transgressive Down (Underdominance)
ENSSSCG00000013410	SWAP70	3.504764691	1.731809633	1.53E-06	-1.017037233	Downregulated	SWAP70	5.654612638	1.731809633	7.27E-05	-1.707147845	Downregulated	SWAP70	1.731809633	4.579688664	5.654612638	3.504764691	-0.62184992	-0.693735054	FALSE	TRUE	FALSE	TRUE	Transgressive Down (Underdominance)
ENSSSCG00000012148	SYAP1	12.73549701	5.022587154	6.85E-08	-1.342352664	Downregulated	SYAP1	13.4124337	5.022587154	0.000288677	-1.417068441	Downregulated	SYAP1	5.022587154	13.07396535	13.4124337	12.73549701	-0.615832915	-0.625527532	FALSE	TRUE	FALSE	TRUE	Transgressive Down (Underdominance)
ENSSSCG00000006023	SYBU	3.341290521	1.264440918	0.003362878	-1.401905801	Downregulated	SYBU	4.888799666	1.264440918	0.002041075	-1.95098066	Downregulated	SYBU	1.264440918	4.115045094	4.888799666	3.341290521	-0.692727324	-0.741359637	FALSE	TRUE	FALSE	TRUE	Transgressive Down (Underdominance)
ENSSSCG00000006506	SYT11	0.82883102	0.360252013	0.000251573	-1.202071505	Downregulated	SYT11	1.310931125	0.360252013	0.006400421	-1.863513492	Downregulated	SYT11	0.360252013	1.069881073	1.310931125	0.82883102	-0.66327845	-0.725193791	FALSE	TRUE	FALSE	TRUE	Transgressive Down (Underdominance)
ENSSSCG00000010926	SYT2	0.221738775	0.060948043	0.000609881	-1.863209269	Downregulated	SYT2	0.581489218	0.060948043	0.047990356	-3.254100636	Downregulated	SYT2	0.060948043	0.401613997	0.581489218	0.221738775	-0.848242234	-0.895186289	FALSE	TRUE	FALSE	TRUE	Transgressive Down (Underdominance)
ENSSSCG00000012484	SYTL4	0.749373739	0.350803794	0.002299641	-1.095021069	Downregulated	SYTL4	0.791946617	0.350803794	0.012835364	-1.174738834	Downregulated	SYTL4	0.350803794	0.770660178	0.791946617	0.749373739	-0.544800933	-0.55703606	FALSE	TRUE	FALSE	TRUE	Transgressive Down (Underdominance)
ENSSSCG00000038615	TAF9	3.031197759	1.309426328	2.63E-05	-1.210953086	Downregulated	TAF9	3.338293863	1.309426328	4.04E-05	-1.350176065	Downregulated	TAF9	1.309426328	3.184745811	3.338293863	3.031197759	-0.58884432	-0.607755823	FALSE	TRUE	FALSE	TRUE	Transgressive Down (Underdominance)
ENSSSCG00000015073	TAGLN	65.99674125	14.90734705	0.000759953	-2.146371255	Downregulated	TAGLN	80.80670601	14.90734705	0.000778633	-2.43845149	Downregulated	TAGLN	14.90734705	73.40172363	80.80670601	65.99674125	-0.796907398	-0.815518442	FALSE	TRUE	FALSE	TRUE	Transgressive Down (Underdominance)
ENSSSCG00000037190	TAGLN3	5.440659791	1.903385504	0.000482414	-1.515213829	Downregulated	TAGLN3	5.193285855	1.903385504	0.000245702	-1.448079849	Downregulated	TAGLN3	1.903385504	5.316972823	5.440659791	5.193285855	-0.642017071	-0.65015539	FALSE	TRUE	FALSE	TRUE	Transgressive Down (Underdominance)
ENSSSCG00000000234	TAMALIN	1.365438946	0.468089295	0.000441776	-1.54450913	Downregulated	TAMALIN	1.606984205	0.468089295	0.008868525	-1.779500072	Downregulated	TAMALIN	0.468089295	1.486211576	1.606984205	1.365438946	-0.685045317	-0.708715684	FALSE	TRUE	FALSE	TRUE	Transgressive Down (Underdominance)
ENSSSCG00000015880	TANC1	1.278055396	0.458628745	0.000148988	-1.478551684	Downregulated	TANC1	1.998748209	0.458628745	0.000374308	-2.123698055	Downregulated	TANC1	0.458628745	1.638401803	1.998748209	1.278055396	-0.720075537	-0.770542011	FALSE	TRUE	FALSE	TRUE	Transgressive Down (Underdominance)
ENSSSCG00000009999	TBC1D10A	2.457686169	0.920225623	0.000301699	-1.417241172	Downregulated	TBC1D10A	2.786831067	0.920225623	0.000891363	-1.598566019	Downregulated	TBC1D10A	0.920225623	2.622258618	2.786831067	2.457686169	-0.649071371	-0.669794975	FALSE	TRUE	FALSE	TRUE	Transgressive Down (Underdominance)
ENSSSCG00000010485	TBC1D12	1.820954037	0.872646211	0.004795381	-1.061225729	Downregulated	TBC1D12	1.848936305	0.872646211	0.009315498	-1.083226747	Downregulated	TBC1D12	0.872646211	1.834945171	1.848936305	1.820954037	-0.524429272	-0.528027976	FALSE	TRUE	FALSE	TRUE	Transgressive Down (Underdominance)
ENSSSCG00000005376	TBC1D2	0.08494728	0.041338863	0.04607375	-1.039069046	Downregulated	TBC1D2	0.105210039	0.041338863	0.029062563	-1.347701768	Downregulated	TBC1D2	0.041338863	0.095078659	0.105210039	0.08494728	-0.565214076	-0.607082527	FALSE	TRUE	FALSE	TRUE	Transgressive Down (Underdominance)
ENSSSCG00000031103	TBK1	0.149692807	0.047354163	0.007570134	-1.660441725	Downregulated	TBK1	0.1618392	0.047354163	0.004287317	-1.772997922	Downregulated	TBK1	0.047354163	0.155766003	0.1618392	0.149692807	-0.695991666	-0.707399918	FALSE	TRUE	FALSE	TRUE	Transgressive Down (Underdominance)
ENSSSCG00000006261	TCEA1	12.09287067	5.783234792	1.79E-06	-1.06420818	Downregulated	TCEA1	14.15483487	5.783234792	1.61E-05	-1.291346339	Downregulated	TCEA1	5.783234792	13.12385277	14.15483487	12.09287067	-0.55933407	-0.59143043	FALSE	TRUE	FALSE	TRUE	Transgressive Down (Underdominance)
ENSSSCG00000001392	TCF19	0.231296238	0.072445129	0.030463784	-1.674781203	Downregulated	TCF19	0.348458481	0.072445129	0.048969323	-2.266026169	Downregulated	TCF19	0.072445129	0.28987736	0.348458481	0.231296238	-0.750083521	-0.792098247	FALSE	TRUE	FALSE	TRUE	Transgressive Down (Underdominance)
ENSSSCG00000032320	TCIM	138.6435427	11.65064461	0.000116508	-3.572898741	Downregulated	TCIM	202.756059	11.65064461	0.000238656	-4.121263343	Downregulated	TCIM	11.65064461	170.6998008	202.756059	138.6435427	-0.931747755	-0.942538612	FALSE	TRUE	FALSE	TRUE	Transgressive Down (Underdominance)
ENSSSCG00000010011	TCN2	14.15844159	4.87735014	0.000692386	-1.537493027	Downregulated	TCN2	11.85545168	4.87735014	0.013018786	-1.281381178	Downregulated	TCN2	4.87735014	13.00694664	14.15844159	11.85545168	-0.625019593	-0.655516456	FALSE	TRUE	FALSE	TRUE	Transgressive Down (Underdominance)
ENSSSCG00000001705	TCTE1	0.24336772	0.035704007	0.03977114	-2.768979904	Downregulated	TCTE1	0.233727127	0.035704007	0.035825646	-2.710667267	Downregulated	TCTE1	0.035704007	0.238547424	0.24336772	0.233727127	-0.850327424	-0.853291934	FALSE	TRUE	FALSE	TRUE	Transgressive Down (Underdominance)
ENSSSCG00000006546	TDRD10	0.702237095	0.246361495	0.029772324	-1.511181419	Downregulated	TDRD10	0.977553744	0.246361495	0.017466604	-1.988399232	Downregulated	TDRD10	0.246361495	0.83989542	0.977553744	0.702237095	-0.706675987	-0.747981636	FALSE	TRUE	FALSE	TRUE	Transgressive Down (Underdominance)
ENSSSCG00000005122	TEK	5.81638652	1.821814924	0.000168608	-1.67474674	Downregulated	TEK	8.667310853	1.821814924	0.003374282	-2.250208043	Downregulated	TEK	1.821814924	7.241848687	8.667310853	5.81638652	-0.748432341	-0.789806209	FALSE	TRUE	FALSE	TRUE	Transgressive Down (Underdominance)
ENSSSCG00000040344	TES	2.029671128	0.51803352	0.006303938	-1.970128627	Downregulated	TES	2.369454601	0.51803352	0.000866549	-2.193437662	Downregulated	TES	0.51803352	2.199562865	2.369454601	2.029671128	-0.764483422	-0.781370143	FALSE	TRUE	FALSE	TRUE	Transgressive Down (Underdominance)
ENSSSCG00000046261	TEX26	0.428038128	0.089494884	0.002186091	-2.257862197	Downregulated	TEX26	0.638934855	0.089494884	2.44E-05	-2.835791728	Downregulated	TEX26	0.089494884	0.533486491	0.638934855	0.428038128	-0.832245267	-0.859931129	FALSE	TRUE	FALSE	TRUE	Transgressive Down (Underdominance)
ENSSSCG00000015322	TFPI2	11.28583439	2.794178008	2.90E-05	-2.014017246	Downregulated	TFPI2	14.6690598	2.794178008	0.000462928	-2.392280567	Downregulated	TFPI2	2.794178008	12.9774471	14.6690598	11.28583439	-0.784689701	-0.809518944	FALSE	TRUE	FALSE	TRUE	Transgressive Down (Underdominance)
ENSSSCG00000003017	TGFB1	6.014041338	2.346478474	0.003251448	-1.357837559	Downregulated	TGFB1	8.496472237	2.346478474	0.000229613	-1.856366729	Downregulated	TGFB1	2.346478474	7.255256788	8.496472237	6.014041338	-0.676582299	-0.72382909	FALSE	TRUE	FALSE	TRUE	Transgressive Down (Underdominance)
ENSSSCG00000035952	TGFB1I1	2.490627142	1.10564923	0.002756703	-1.171615301	Downregulated	TGFB1I1	2.407698461	1.10564923	0.000311368	-1.122760962	Downregulated	TGFB1I1	1.10564923	2.449162801	2.490627142	2.407698461	-0.548560337	-0.556075973	FALSE	TRUE	FALSE	TRUE	Transgressive Down (Underdominance)
ENSSSCG00000006911	TGFBR3	4.490187024	1.543241378	7.11E-05	-1.540811806	Downregulated	TGFBR3	5.571176819	1.543241378	0.002384683	-1.852018374	Downregulated	TGFBR3	1.543241378	5.030681921	5.571176819	4.490187024	-0.693234157	-0.722995441	FALSE	TRUE	FALSE	TRUE	Transgressive Down (Underdominance)
ENSSSCG00000024174	TGIF1	7.838104658	2.261301905	0.000945914	-1.793351218	Downregulated	TGIF1	17.2149954	2.261301905	0.001507115	-2.928440272	Downregulated	TGIF1	2.261301905	12.52655003	17.2149954	7.838104658	-0.819479274	-0.868643479	FALSE	TRUE	FALSE	TRUE	Transgressive Down (Underdominance)
ENSSSCG00000023522	TGM2	9.081031862	3.806929889	0.00171384	-1.254228237	Downregulated	TGM2	10.20116427	3.806929889	0.003310937	-1.422033913	Downregulated	TGM2	3.806929889	9.641098068	10.20116427	9.081031862	-0.605135239	-0.626814177	FALSE	TRUE	FALSE	TRUE	Transgressive Down (Underdominance)
ENSSSCG00000004789	THBS1	21.66155873	4.411531134	0.014220414	-2.295785689	Downregulated	THBS1	98.10054247	4.411531134	0.000224543	-4.474909742	Downregulated	THBS1	4.411531134	59.8810506	98.10054247	21.66155873	-0.926328428	-0.955030512	FALSE	TRUE	FALSE	TRUE	Transgressive Down (Underdominance)
ENSSSCG00000006524	THBS3	0.515781931	0.217758397	0.001706445	-1.244032878	Downregulated	THBS3	0.596565457	0.217758397	0.001307323	-1.453952089	Downregulated	THBS3	0.217758397	0.556173694	0.596565457	0.515781931	-0.60847052	-0.634979875	FALSE	TRUE	FALSE	TRUE	Transgressive Down (Underdominance)
ENSSSCG00000003584	THEMIS2	0.124004477	0.052501553	0.005903186	-1.239960191	Downregulated	THEMIS2	0.125372641	0.052501553	0.026964976	-1.255790534	Downregulated	THEMIS2	0.052501553	0.124688559	0.125372641	0.124004477	-0.578938485	-0.58123596	FALSE	TRUE	FALSE	TRUE	Transgressive Down (Underdominance)
ENSSSCG00000012034	TIAM1	0.114694474	0.039031813	0.002961398	-1.555073499	Downregulated	TIAM1	0.182062829	0.039031813	0.000195267	-2.221714014	Downregulated	TIAM1	0.039031813	0.148378652	0.182062829	0.114694474	-0.736944548	-0.785613497	FALSE	TRUE	FALSE	TRUE	Transgressive Down (Underdominance)
ENSSSCG00000024771	TICAM1	0.550978283	0.243615746	0.01124649	-1.17738807	Downregulated	TICAM1	0.725969341	0.243615746	0.00136817	-1.575301235	Downregulated	TICAM1	0.243615746	0.638473812	0.725969341	0.550978283	-0.618440503	-0.664426949	FALSE	TRUE	FALSE	TRUE	Transgressive Down (Underdominance)
ENSSSCG00000024219	TIGAR	6.51805509	2.637216338	0.001442979	-1.305425621	Downregulated	TIGAR	7.811755399	2.637216338	0.000246023	-1.566630852	Downregulated	TIGAR	2.637216338	7.164905245	7.811755399	6.51805509	-0.63192586	-0.662404133	FALSE	TRUE	FALSE	TRUE	Transgressive Down (Underdominance)
ENSSSCG00000012277	TIMP1	15.01166242	2.086934332	0.000172481	-2.846626643	Downregulated	TIMP1	33.0596095	2.086934332	0.000707264	-3.985612574	Downregulated	TIMP1	2.086934332	24.03563596	33.0596095	15.01166242	-0.913173326	-0.936873594	FALSE	TRUE	FALSE	TRUE	Transgressive Down (Underdominance)
ENSSSCG00000031866	TIMP3	66.82187669	18.52356188	7.42E-05	-1.850958961	Downregulated	TIMP3	121.0239964	18.52356188	0.000247305	-2.707859685	Downregulated	TIMP3	18.52356188	93.92293654	121.0239964	66.82187669	-0.802779145	-0.846943066	FALSE	TRUE	FALSE	TRUE	Transgressive Down (Underdominance)
ENSSSCG00000003600	TINAGL1	11.43011254	3.403356257	1.69E-05	-1.747809525	Downregulated	TINAGL1	12.65585515	3.403356257	0.002844165	-1.89477491	Downregulated	TINAGL1	3.403356257	12.04298384	12.65585515	11.43011254	-0.717399251	-0.731084449	FALSE	TRUE	FALSE	TRUE	Transgressive Down (Underdominance)
ENSSSCG00000027646	TIPARP	13.74454996	6.038838503	0.005859162	-1.186516673	Downregulated	TIPARP	32.71540353	6.038838503	0.000215878	-2.437627069	Downregulated	TIPARP	6.038838503	23.22997675	32.71540353	13.74454996	-0.74004113	-0.81541299	FALSE	TRUE	FALSE	TRUE	Transgressive Down (Underdominance)
ENSSSCG00000004971	TLE3	1.792863348	0.784889032	1.07E-05	-1.191704926	Downregulated	TLE3	3.69974225	0.784889032	0.000727454	-2.236864162	Downregulated	TLE3	0.784889032	2.746302799	3.69974225	1.792863348	-0.714201569	-0.787853051	FALSE	TRUE	FALSE	TRUE	Transgressive Down (Underdominance)
ENSSSCG00000010507	TLL2	0.140255755	0.045400814	0.000663902	-1.627269905	Downregulated	TLL2	0.20337507	0.045400814	0.010744057	-2.163352771	Downregulated	TLL2	0.045400814	0.171815413	0.20337507	0.140255755	-0.735758199	-0.77676313	FALSE	TRUE	FALSE	TRUE	Transgressive Down (Underdominance)
ENSSSCG00000009002	TLR2	0.183824722	0.037147717	0.003047557	-2.306985356	Downregulated	TLR2	0.381160937	0.037147717	0.007298313	-3.359054825	Downregulated	TLR2	0.037147717	0.28249283	0.381160937	0.183824722	-0.868500319	-0.902540598	FALSE	TRUE	FALSE	TRUE	Transgressive Down (Underdominance)
ENSSSCG00000015801	TLR3	0.298205555	0.110856987	7.38E-05	-1.42760743	Downregulated	TLR3	0.377616411	0.110856987	0.008249553	-1.768221763	Downregulated	TLR3	0.110856987	0.337910983	0.377616411	0.298205555	-0.671934348	-0.706429637	FALSE	TRUE	FALSE	TRUE	Transgressive Down (Underdominance)
ENSSSCG00000005503	TLR4	0.474836531	0.228247007	0.000171119	-1.056834986	Downregulated	TLR4	0.823065036	0.228247007	0.000290813	-1.850410489	Downregulated	TLR4	0.228247007	0.648950783	0.823065036	0.474836531	-0.648283024	-0.722686547	FALSE	TRUE	FALSE	TRUE	Transgressive Down (Underdominance)
ENSSSCG00000033018	TM4SF1	22.598372	5.522568515	1.03E-05	-2.032807527	Downregulated	TM4SF1	40.60178762	5.522568515	0.002968664	-2.878131931	Downregulated	TM4SF1	5.522568515	31.60007981	40.60178762	22.598372	-0.825235615	-0.863982134	FALSE	TRUE	FALSE	TRUE	Transgressive Down (Underdominance)
ENSSSCG00000016064	TMEFF2	1.804455832	0.816573568	0.004079728	-1.143909055	Downregulated	TMEFF2	2.266377857	0.816573568	0.000888452	-1.472733636	Downregulated	TMEFF2	0.816573568	2.035416844	2.266377857	1.804455832	-0.598817524	-0.639701047	FALSE	TRUE	FALSE	TRUE	Transgressive Down (Underdominance)
ENSSSCG00000017607	TMEM100	4.629414162	0.944620058	0.003775232	-2.293023561	Downregulated	TMEM100	6.940412653	0.944620058	0.002581364	-2.877215368	Downregulated	TMEM100	0.944620058	5.784913408	6.940412653	4.629414162	-0.836709732	-0.863895692	FALSE	TRUE	FALSE	TRUE	Transgressive Down (Underdominance)
ENSSSCG00000031170	TMEM123	7.025206366	2.61246023	0.000127665	-1.42713153	Downregulated	TMEM123	10.87493223	2.61246023	0.000360431	-2.05752543	Downregulated	TMEM123	2.61246023	8.950069296	10.87493223	7.025206366	-0.708107262	-0.759772275	FALSE	TRUE	FALSE	TRUE	Transgressive Down (Underdominance)
ENSSSCG00000034122	TMEM128	9.480247829	3.41336918	5.50E-05	-1.473728313	Downregulated	TMEM128	9.051243214	3.41336918	0.000716442	-1.406919504	Downregulated	TMEM128	3.41336918	9.265745522	9.480247829	9.051243214	-0.631614189	-0.639949372	FALSE	TRUE	FALSE	TRUE	Transgressive Down (Underdominance)
ENSSSCG00000031799	TMEM139	1.125673815	0.337284019	0.006359989	-1.73875297	Downregulated	TMEM139	1.71369315	0.337284019	0.01055571	-2.345072937	Downregulated	TMEM139	0.337284019	1.419683483	1.71369315	1.125673815	-0.762423087	-0.803182956	FALSE	TRUE	FALSE	TRUE	Transgressive Down (Underdominance)
ENSSSCG00000026729	TMEM150C	4.510352016	1.218279724	9.02E-05	-1.888394613	Downregulated	TMEM150C	4.959199537	1.218279724	0.003533137	-2.025261852	Downregulated	TMEM150C	1.218279724	4.734775776	4.959199537	4.510352016	-0.742695371	-0.754339442	FALSE	TRUE	FALSE	TRUE	Transgressive Down (Underdominance)
ENSSSCG00000024293	TMEM178A	0.749776298	0.115738362	0.000556316	-2.695593089	Downregulated	TMEM178A	0.954909544	0.115738362	0.001752607	-3.044496946	Downregulated	TMEM178A	0.115738362	0.852342921	0.954909544	0.749776298	-0.864211506	-0.878796518	FALSE	TRUE	FALSE	TRUE	Transgressive Down (Underdominance)
ENSSSCG00000008150	TMEM182	29.10482081	11.47323311	0.001428393	-1.342986141	Downregulated	TMEM182	29.30759171	11.47323311	0.000120863	-1.353002429	Downregulated	TMEM182	11.47323311	29.20620626	29.30759171	29.10482081	-0.607164552	-0.608523511	FALSE	TRUE	FALSE	TRUE	Transgressive Down (Underdominance)
ENSSSCG00000035161	TMEM237	0.495048583	0.241623622	0.00767215	-1.034808614	Downregulated	TMEM237	0.602885463	0.241623622	0.00788084	-1.319122441	Downregulated	TMEM237	0.241623622	0.548967023	0.602885463	0.495048583	-0.559857676	-0.599221351	FALSE	TRUE	FALSE	TRUE	Transgressive Down (Underdominance)
ENSSSCG00000024300	TMEM254	0.435286967	0.208480792	0.003144327	-1.062052355	Downregulated	TMEM254	0.70123302	0.208480792	0.002911156	-1.749979464	Downregulated	TMEM254	0.208480792	0.568259993	0.70123302	0.435286967	-0.633124284	-0.702693989	FALSE	TRUE	FALSE	TRUE	Transgressive Down (Underdominance)
ENSSSCG00000032979	TMEM267	0.306464082	0.11086332	0.0010105	-1.466935881	Downregulated	TMEM267	0.328739404	0.11086332	0.003464987	-1.56816228	Downregulated	TMEM267	0.11086332	0.317601743	0.328739404	0.306464082	-0.650936047	-0.662762302	FALSE	TRUE	FALSE	TRUE	Transgressive Down (Underdominance)
ENSSSCG00000011901	TMEM39A	3.275488278	1.562754334	0.000328135	-1.067618982	Downregulated	TMEM39A	3.361823163	1.562754334	0.000272324	-1.105152835	Downregulated	TMEM39A	1.562754334	3.31865572	3.361823163	3.275488278	-0.529100194	-0.535146777	FALSE	TRUE	FALSE	TRUE	Transgressive Down (Underdominance)
ENSSSCG00000011826	TMEM44	0.575462934	0.225988929	0.014767655	-1.34847091	Downregulated	TMEM44	0.835566214	0.225988929	0.025753103	-1.886502063	Downregulated	TMEM44	0.225988929	0.705514574	0.835566214	0.575462934	-0.679682126	-0.729537977	FALSE	TRUE	FALSE	TRUE	Transgressive Down (Underdominance)
ENSSSCG00000038541	TMEM60	5.659867538	2.177940657	0.000688482	-1.377803644	Downregulated	TMEM60	4.681614965	2.177940657	0.009543976	-1.104041641	Downregulated	TMEM60	2.177940657	5.170741251	5.659867538	4.681614965	-0.578795273	-0.615195825	FALSE	TRUE	FALSE	TRUE	Transgressive Down (Underdominance)
ENSSSCG00000017798	TMIGD1	0.211235822	0.017649241	0.000763521	-3.581176431	Downregulated	TMIGD1	0.847317974	0.017649241	0.004225602	-5.585225394	Downregulated	TMIGD1	0.017649241	0.529276898	0.847317974	0.211235822	-0.966654049	-0.979170463	FALSE	TRUE	FALSE	TRUE	Transgressive Down (Underdominance)
ENSSSCG00000004626	TMOD3	4.32537836	1.686301504	0.000582646	-1.35896383	Downregulated	TMOD3	7.826908573	1.686301504	0.001795385	-2.214580085	Downregulated	TMOD3	1.686301504	6.076143466	7.826908573	4.32537836	-0.722471743	-0.78455076	FALSE	TRUE	FALSE	TRUE	Transgressive Down (Underdominance)
ENSSSCG00000038487	TMPO	2.355894414	0.834986229	0.002389731	-1.496450572	Downregulated	TMPO	2.413501062	0.834986229	0.002570059	-1.531303152	Downregulated	TMPO	0.834986229	2.384697738	2.413501062	2.355894414	-0.649856577	-0.654035276	FALSE	TRUE	FALSE	TRUE	Transgressive Down (Underdominance)
ENSSSCG00000012119	TMSB4X	433.4791264	102.9753433	2.98E-05	-2.073663587	Downregulated	TMSB4X	496.5095418	102.9753433	0.012905614	-2.269522507	Downregulated	TMSB4X	102.9753433	464.9943341	496.5095418	433.4791264	-0.77854495	-0.792601482	FALSE	TRUE	FALSE	TRUE	Transgressive Down (Underdominance)
ENSSSCG00000004154	TNFAIP3	0.633124756	0.310224217	0.015600073	-1.029178496	Downregulated	TNFAIP3	1.05998345	0.310224217	1.51E-05	-1.772658522	Downregulated	TNFAIP3	0.310224217	0.846554103	1.05998345	0.633124756	-0.633544724	-0.707331075	FALSE	TRUE	FALSE	TRUE	Transgressive Down (Underdominance)
ENSSSCG00000023716	TNFAIP6	2.706705965	0.803536257	0.000351382	-1.752103146	Downregulated	TNFAIP6	6.935560271	0.803536257	0.000474283	-3.109577404	Downregulated	TNFAIP6	0.803536257	4.821133118	6.935560271	2.706705965	-0.833330415	-0.88414256	FALSE	TRUE	FALSE	TRUE	Transgressive Down (Underdominance)
ENSSSCG00000040617	TNFAIP8	0.562417616	0.185833447	0.030936777	-1.597631599	Downregulated	TNFAIP8	0.880640783	0.185833447	0.002358814	-2.244543473	Downregulated	TNFAIP8	0.185833447	0.721529199	0.880640783	0.562417616	-0.742445009	-0.788979286	FALSE	TRUE	FALSE	TRUE	Transgressive Down (Underdominance)
ENSSSCG00000034615	TNFAIP8L1	0.927252843	0.149102827	0.017642883	-2.636655171	Downregulated	TNFAIP8L1	0.743367311	0.149102827	0.007074098	-2.317767634	Downregulated	TNFAIP8L1	0.149102827	0.835310077	0.927252843	0.743367311	-0.821500026	-0.839199385	FALSE	TRUE	FALSE	TRUE	Transgressive Down (Underdominance)
ENSSSCG00000004898	TNFRSF11A	1.570301264	0.540619776	2.93E-05	-1.538355177	Downregulated	TNFRSF11A	2.307923575	0.540619776	0.000603207	-2.09390926	Downregulated	TNFRSF11A	0.540619776	1.939112419	2.307923575	1.570301264	-0.721202458	-0.765754906	FALSE	TRUE	FALSE	TRUE	Transgressive Down (Underdominance)
ENSSSCG00000000708	TNFRSF1A	11.19987381	4.913025327	6.27E-06	-1.188798896	Downregulated	TNFRSF1A	16.05588763	4.913025327	0.000756869	-1.708418844	Downregulated	TNFRSF1A	4.913025327	13.62788072	16.05588763	11.19987381	-0.639487208	-0.694004751	FALSE	TRUE	FALSE	TRUE	Transgressive Down (Underdominance)
ENSSSCG00000022208	TNFRSF1B	6.829410943	2.317473781	1.66E-05	-1.55920813	Downregulated	TNFRSF1B	14.87831716	2.317473781	0.001521438	-2.682586435	Downregulated	TNFRSF1B	2.317473781	10.85386405	14.87831716	6.829410943	-0.786483987	-0.844238179	FALSE	TRUE	FALSE	TRUE	Transgressive Down (Underdominance)
ENSSSCG00000001727	TNFRSF21	7.476269417	2.870971037	1.83E-06	-1.380779783	Downregulated	TNFRSF21	10.42463765	2.870971037	0.006951214	-1.860386556	Downregulated	TNFRSF21	2.870971037	8.950453534	10.42463765	7.476269417	-0.679237368	-0.724597522	FALSE	TRUE	FALSE	TRUE	Transgressive Down (Underdominance)
ENSSSCG00000009542	TNFSF13B	0.189630031	0.02375396	0.00669958	-2.996947515	Downregulated	TNFSF13B	0.197820991	0.02375396	0.043387325	-3.057955583	Downregulated	TNFSF13B	0.02375396	0.193725511	0.197820991	0.189630031	-0.877383419	-0.879921945	FALSE	TRUE	FALSE	TRUE	Transgressive Down (Underdominance)
ENSSSCG00000026695	TNFSF14	0.110537433	0.008884158	0.041056113	-3.637156165	Downregulated	TNFSF14	0.091056858	0.008884158	0.013784823	-3.357460723	Downregulated	TNFSF14	0.008884158	0.100797145	0.110537433	0.091056858	-0.911861016	-0.919627608	FALSE	TRUE	FALSE	TRUE	Transgressive Down (Underdominance)
ENSSSCG00000015487	TNFSF18	0.347533173	0.077932771	0.001556421	-2.156848677	Downregulated	TNFSF18	0.332680453	0.077932771	0.009640717	-2.093835085	Downregulated	TNFSF18	0.077932771	0.340106813	0.347533173	0.332680453	-0.770857954	-0.77575444	FALSE	TRUE	FALSE	TRUE	Transgressive Down (Underdominance)
ENSSSCG00000017950	TP53	3.914835909	1.876797193	0.001861071	-1.060679077	Downregulated	TP53	3.988332894	1.876797193	0.041905021	-1.087513071	Downregulated	TP53	1.876797193	3.951584401	3.988332894	3.914835909	-0.525051979	-0.529428149	FALSE	TRUE	FALSE	TRUE	Transgressive Down (Underdominance)
ENSSSCG00000025592	TP63	7.879369948	2.282656018	0.006203739	-1.787366803	Downregulated	TP63	4.639570885	2.282656018	0.025600916	-1.023277906	Downregulated	TP63	2.282656018	6.259470417	7.879369948	4.639570885	-0.635327613	-0.710299677	FALSE	TRUE	FALSE	TRUE	Transgressive Down (Underdominance)
ENSSSCG00000013849	TPM4	52.18956558	7.425516559	0.000534313	-2.813198097	Downregulated	TPM4	75.70881617	7.425516559	0.000481135	-3.349898013	Downregulated	TPM4	7.425516559	63.94919088	75.70881617	52.18956558	-0.88388412	-0.901920055	FALSE	TRUE	FALSE	TRUE	Transgressive Down (Underdominance)
ENSSSCG00000007737	TPST1	0.782073412	0.246391513	0.001129664	-1.666351475	Downregulated	TPST1	0.856023682	0.246391513	0.001201185	-1.796698148	Downregulated	TPST1	0.246391513	0.819048547	0.856023682	0.782073412	-0.699173494	-0.712167411	FALSE	TRUE	FALSE	TRUE	Transgressive Down (Underdominance)
ENSSSCG00000015387	TRA2A	7.720080935	2.442637465	1.44E-06	-1.660176217	Downregulated	TRA2A	7.84700331	2.442637465	2.58E-07	-1.683702053	Downregulated	TRA2A	2.442637465	7.783542122	7.84700331	7.720080935	-0.686179194	-0.688717161	FALSE	TRUE	FALSE	TRUE	Transgressive Down (Underdominance)
ENSSSCG00000030225	TRA2B	6.731366039	2.453490261	3.28E-05	-1.456063765	Downregulated	TRA2B	8.42444186	2.453490261	7.82E-07	-1.779745563	Downregulated	TRA2B	2.453490261	7.57790395	8.42444186	6.731366039	-0.676231016	-0.708765245	FALSE	TRUE	FALSE	TRUE	Transgressive Down (Underdominance)
ENSSSCG00000004420	TRAF3IP2	1.124522121	0.524737875	5.01E-05	-1.09964321	Downregulated	TRAF3IP2	1.732233309	0.524737875	5.45E-05	-1.722964424	Downregulated	TRAF3IP2	0.524737875	1.428377715	1.732233309	1.124522121	-0.632633673	-0.697074365	FALSE	TRUE	FALSE	TRUE	Transgressive Down (Underdominance)
ENSSSCG00000037213	TRAPPC3	10.36834554	4.151541461	4.99E-06	-1.320466693	Downregulated	TRAPPC3	9.540613521	4.151541461	0.000294798	-1.200434937	Downregulated	TRAPPC3	4.151541461	9.95447953	10.36834554	9.540613521	-0.582947411	-0.599594608	FALSE	TRUE	FALSE	TRUE	Transgressive Down (Underdominance)
ENSSSCG00000023842	TRAT1	0.093103099	0.00676188	0.005874031	-3.783332772	Downregulated	TRAT1	0.084298054	0.00676188	0.031630552	-3.640002919	Downregulated	TRAT1	0.00676188	0.088700576	0.093103099	0.084298054	-0.923767345	-0.927372123	FALSE	TRUE	FALSE	TRUE	Transgressive Down (Underdominance)
ENSSSCG00000038500	TRIB1	23.97054743	11.40143484	0.033356858	-1.072047463	Downregulated	TRIB1	85.52711609	11.40143484	0.004111673	-2.907166499	Downregulated	TRIB1	11.40143484	54.74883176	85.52711609	23.97054743	-0.791750171	-0.866692163	FALSE	TRUE	FALSE	TRUE	Transgressive Down (Underdominance)
ENSSSCG00000039080	TRIB2	5.970035208	1.130824738	1.70E-06	-2.400364091	Downregulated	TRIB2	6.278386317	1.130824738	1.14E-05	-2.473018454	Downregulated	TRIB2	1.130824738	6.124210763	6.278386317	5.970035208	-0.81535176	-0.819886085	FALSE	TRUE	FALSE	TRUE	Transgressive Down (Underdominance)
ENSSSCG00000035153	TRIM38	0.20761837	0.05955962	0.019820718	-1.801527645	Downregulated	TRIM38	0.188227775	0.05955962	0.003181408	-1.660073074	Downregulated	TRIM38	0.05955962	0.197923073	0.20761837	0.188227775	-0.699076923	-0.713129335	FALSE	TRUE	FALSE	TRUE	Transgressive Down (Underdominance)
ENSSSCG00000024022	TRPC6	0.526782984	0.15541034	0.014092052	-1.761126254	Downregulated	TRPC6	0.635426151	0.15541034	0.001870145	-2.031641975	Downregulated	TRPC6	0.15541034	0.581104567	0.635426151	0.526782984	-0.732560458	-0.755423444	FALSE	TRUE	FALSE	TRUE	Transgressive Down (Underdominance)
ENSSSCG00000031121	TSEN15	3.016876685	1.227813317	3.25E-05	-1.296964504	Downregulated	TSEN15	2.80629926	1.227813317	0.000238331	-1.192577641	Downregulated	TSEN15	1.227813317	2.911587972	3.016876685	2.80629926	-0.578301144	-0.593018394	FALSE	TRUE	FALSE	TRUE	Transgressive Down (Underdominance)
ENSSSCG00000031771	TSHR	0.763529614	0.311405941	0.001018081	-1.293887643	Downregulated	TSHR	0.652197395	0.311405941	0.044356757	-1.066512209	Downregulated	TSHR	0.311405941	0.707863505	0.763529614	0.652197395	-0.560076287	-0.592149491	FALSE	TRUE	FALSE	TRUE	Transgressive Down (Underdominance)
ENSSSCG00000025214	TSHZ3	0.481479805	0.135618906	0.014839695	-1.827916977	Downregulated	TSHZ3	0.5797123	0.135618906	0.001315949	-2.095778788	Downregulated	TSHZ3	0.135618906	0.530596053	0.5797123	0.481479805	-0.744402724	-0.766058257	FALSE	TRUE	FALSE	TRUE	Transgressive Down (Underdominance)
ENSSSCG00000010171	TSNAX	5.680245858	2.603461302	0.001909659	-1.125522413	Downregulated	TSNAX	5.652191558	2.603461302	0.001110453	-1.118379398	Downregulated	TSNAX	2.603461302	5.666218708	5.680245858	5.652191558	-0.540529331	-0.541663976	FALSE	TRUE	FALSE	TRUE	Transgressive Down (Underdominance)
ENSSSCG00000015362	TSPAN13	51.34434639	9.311361973	7.19E-07	-2.463141316	Downregulated	TSPAN13	58.91846814	9.311361973	0.005659536	-2.66165581	Downregulated	TSPAN13	9.311361973	55.13140726	58.91846814	51.34434639	-0.831106035	-0.841961913	FALSE	TRUE	FALSE	TRUE	Transgressive Down (Underdominance)
ENSSSCG00000010341	TSPAN14	5.049244042	2.399537315	0.000164634	-1.073311159	Downregulated	TSPAN14	6.592662317	2.399537315	0.000150429	-1.458104938	Downregulated	TSPAN14	2.399537315	5.82095318	6.592662317	5.049244042	-0.587775878	-0.636029088	FALSE	TRUE	FALSE	TRUE	Transgressive Down (Underdominance)
ENSSSCG00000013278	TSPAN18	2.890373049	1.197417903	0.006160983	-1.271328963	Downregulated	TSPAN18	2.558745785	1.197417903	0.038546831	-1.095510075	Downregulated	TSPAN18	1.197417903	2.724559417	2.890373049	2.558745785	-0.560509529	-0.585722022	FALSE	TRUE	FALSE	TRUE	Transgressive Down (Underdominance)
ENSSSCG00000029813	TSPAN5	0.289447961	0.085478166	0.005079879	-1.759676133	Downregulated	TSPAN5	0.51187708	0.085478166	0.007082994	-2.582169551	Downregulated	TSPAN5	0.085478166	0.40066252	0.51187708	0.289447961	-0.786657944	-0.833010367	FALSE	TRUE	FALSE	TRUE	Transgressive Down (Underdominance)
ENSSSCG00000012481	TSPAN6	7.150564151	2.264699393	1.74E-05	-1.658737504	Downregulated	TSPAN6	9.79427329	2.264699393	0.004847054	-2.112618887	Downregulated	TSPAN6	2.264699393	8.472418721	9.79427329	7.150564151	-0.732697419	-0.768773106	FALSE	TRUE	FALSE	TRUE	Transgressive Down (Underdominance)
ENSSSCG00000002428	TTC8	0.195982477	0.086445915	0.033464561	-1.180854975	Downregulated	TTC8	0.203668136	0.086445915	0.037815739	-1.236350595	Downregulated	TTC8	0.086445915	0.199825307	0.203668136	0.195982477	-0.567392558	-0.575555035	FALSE	TRUE	FALSE	TRUE	Transgressive Down (Underdominance)
ENSSSCG00000025984	TTLL5	0.525439699	0.231564758	0.000446263	-1.182109497	Downregulated	TTLL5	0.575301813	0.231564758	0.010406451	-1.31290331	Downregulated	TTLL5	0.231564758	0.550370756	0.575301813	0.525439699	-0.57925679	-0.597489956	FALSE	TRUE	FALSE	TRUE	Transgressive Down (Underdominance)
ENSSSCG00000006620	TUFT1	0.079139502	0.027811214	0.037801652	-1.508731265	Downregulated	TUFT1	0.143090752	0.027811214	0.013807433	-2.363191801	Downregulated	TUFT1	0.027811214	0.111115127	0.143090752	0.079139502	-0.74970812	-0.805639332	FALSE	TRUE	FALSE	TRUE	Transgressive Down (Underdominance)
ENSSSCG00000015136	UBASH3B	0.41586327	0.163487766	0.019840479	-1.34692659	Downregulated	UBASH3B	0.685510192	0.163487766	0.001399357	-2.067995438	Downregulated	UBASH3B	0.163487766	0.550686731	0.685510192	0.41586327	-0.703120202	-0.761509358	FALSE	TRUE	FALSE	TRUE	Transgressive Down (Underdominance)
ENSSSCG00000001252	UBD	11.01146048	2.001068317	1.71E-05	-2.460163502	Downregulated	UBD	15.23426042	2.001068317	0.001576352	-2.928477136	Downregulated	UBD	2.001068317	13.12286045	15.23426042	11.01146048	-0.847512795	-0.868646835	FALSE	TRUE	FALSE	TRUE	Transgressive Down (Underdominance)
ENSSSCG00000007423	UBE2C	1.53798485	0.410982139	0.036089212	-1.90389369	Downregulated	UBE2C	3.182034874	0.410982139	0.005014425	-2.952802045	Downregulated	UBE2C	0.410982139	2.360009862	3.182034874	1.53798485	-0.825855754	-0.870842981	FALSE	TRUE	FALSE	TRUE	Transgressive Down (Underdominance)
ENSSSCG00000031392	UBE2E2	2.4231687	1.042872285	0.000363949	-1.216332359	Downregulated	UBE2E2	3.151594207	1.042872285	0.00276244	-1.595519299	Downregulated	UBE2E2	1.042872285	2.787381454	3.151594207	2.4231687	-0.625859502	-0.669096903	FALSE	TRUE	FALSE	TRUE	Transgressive Down (Underdominance)
ENSSSCG00000023948	UBTD2	1.090013275	0.531197217	0.001012051	-1.037026211	Downregulated	UBTD2	1.511990196	0.531197217	1.52E-06	-1.50912929	Downregulated	UBTD2	0.531197217	1.301001736	1.511990196	1.090013275	-0.591701377	-0.648676811	FALSE	TRUE	FALSE	TRUE	Transgressive Down (Underdominance)
ENSSSCG00000022945	UCHL1	16.78063054	6.580414555	0.025675561	-1.350546547	Downregulated	UCHL1	17.39223585	6.580414555	0.040156043	-1.40219303	Downregulated	UCHL1	6.580414555	17.08643319	17.39223585	16.78063054	-0.614874885	-0.621646428	FALSE	TRUE	FALSE	TRUE	Transgressive Down (Underdominance)
ENSSSCG00000006363	UFC1	9.282230387	4.59762535	2.13E-06	-1.013582597	Downregulated	UFC1	9.430794285	4.59762535	0.001989332	-1.036490375	Downregulated	UFC1	4.59762535	9.356512336	9.430794285	9.282230387	-0.508617615	-0.512488004	FALSE	TRUE	FALSE	TRUE	Transgressive Down (Underdominance)
ENSSSCG00000030150	UGDH	3.970778641	1.779169079	0.002244125	-1.158218317	Downregulated	UGDH	6.63742401	1.779169079	0.000132983	-1.899419819	Downregulated	UGDH	1.779169079	5.304101325	6.63742401	3.970778641	-0.664567291	-0.731948859	FALSE	TRUE	FALSE	TRUE	Transgressive Down (Underdominance)
ENSSSCG00000026042	ULBP1	0.179302388	0.030593363	0.028009613	-2.551104099	Downregulated	ULBP1	0.157399109	0.030593363	0.006731864	-2.363136772	Downregulated	ULBP1	0.030593363	0.168350748	0.179302388	0.157399109	-0.818276051	-0.829375597	FALSE	TRUE	FALSE	TRUE	Transgressive Down (Underdominance)
ENSSSCG00000011904	UPK1B	0.134467034	0.023234254	0.024281349	-2.532927277	Downregulated	UPK1B	0.230047651	0.023234254	0.012976807	-3.307607479	Downregulated	UPK1B	0.023234254	0.182257342	0.230047651	0.134467034	-0.872519516	-0.899002428	FALSE	TRUE	FALSE	TRUE	Transgressive Down (Underdominance)
ENSSSCG00000036575	USHBP1	0.885700014	0.343366558	0.001203445	-1.367068606	Downregulated	USHBP1	1.0565037	0.343366558	0.005554349	-1.62147638	Downregulated	USHBP1	0.343366558	0.971101857	1.0565037	0.885700014	-0.646415507	-0.674997297	FALSE	TRUE	FALSE	TRUE	Transgressive Down (Underdominance)
ENSSSCG00000011382	USP4	0.049825285	0.010241366	0.024162503	-2.282469881	Downregulated	USP4	0.050160826	0.010241366	0.000432143	-2.292152929	Downregulated	USP4	0.010241366	0.049993056	0.050160826	0.049825285	-0.795144225	-0.795829396	FALSE	TRUE	FALSE	TRUE	Transgressive Down (Underdominance)
ENSSSCG00000011120	USP6NL	0.429421534	0.186932225	0.011372192	-1.199879242	Downregulated	USP6NL	0.6680968	0.186932225	0.000357727	-1.83754185	Downregulated	USP6NL	0.186932225	0.548759167	0.6680968	0.429421534	-0.65935471	-0.720201885	FALSE	TRUE	FALSE	TRUE	Transgressive Down (Underdominance)
ENSSSCG00000030493	UTP23	11.93047997	4.829033814	0.000290996	-1.304845614	Downregulated	UTP23	10.73281692	4.829033814	0.00022159	-1.152222302	Downregulated	UTP23	4.829033814	11.33164844	11.93047997	10.73281692	-0.573845426	-0.595235579	FALSE	TRUE	FALSE	TRUE	Transgressive Down (Underdominance)
ENSSSCG00000036317	VASP	7.268403945	1.86293713	0.001089535	-1.964059613	Downregulated	VASP	7.718470965	1.86293713	0.001073999	-2.050736089	Downregulated	VASP	1.86293713	7.493437455	7.718470965	7.268403945	-0.751390848	-0.758639096	FALSE	TRUE	FALSE	TRUE	Transgressive Down (Underdominance)
ENSSSCG00000024059	VAT1	2.388882399	1.123163446	0.000107961	-1.088767945	Downregulated	VAT1	3.175203176	1.123163446	0.000610423	-1.499281022	Downregulated	VAT1	1.123163446	2.782042788	3.175203176	2.388882399	-0.596281031	-0.646270369	FALSE	TRUE	FALSE	TRUE	Transgressive Down (Underdominance)
ENSSSCG00000006862	VCAM1	6.21687488	2.511535733	0.003472094	-1.307619742	Downregulated	VCAM1	8.61978121	2.511535733	0.006731128	-1.77908145	Downregulated	VCAM1	2.511535733	7.418328045	8.61978121	6.21687488	-0.661441808	-0.708631151	FALSE	TRUE	FALSE	TRUE	Transgressive Down (Underdominance)
ENSSSCG00000001695	VEGFA	60.32423926	18.53638476	0.001995397	-1.702377921	Downregulated	VEGFA	66.00782711	18.53638476	0.000134252	-1.832277211	Downregulated	VEGFA	18.53638476	63.16603319	66.00782711	60.32423926	-0.706545055	-0.719178989	FALSE	TRUE	FALSE	TRUE	Transgressive Down (Underdominance)
ENSSSCG00000015770	VEGFC	1.893974081	0.280518444	2.60E-06	-2.755249054	Downregulated	VEGFC	2.507880455	0.280518444	0.000868472	-3.160301046	Downregulated	VEGFC	0.280518444	2.200927268	2.507880455	1.893974081	-0.872545337	-0.888145209	FALSE	TRUE	FALSE	TRUE	Transgressive Down (Underdominance)
ENSSSCG00000012135	VEGFD	4.486517222	1.538348819	0.005730722	-1.544213279	Downregulated	VEGFD	3.745189688	1.538348819	0.048057342	-1.28365612	Downregulated	VEGFD	1.538348819	4.115853455	4.486517222	3.745189688	-0.626238194	-0.657117371	FALSE	TRUE	FALSE	TRUE	Transgressive Down (Underdominance)
ENSSSCG00000011033	VIM	122.7285937	41.11314363	4.97E-05	-1.577799818	Downregulated	VIM	166.470343	41.11314363	0.001605647	-2.017593587	Downregulated	VIM	41.11314363	144.5994683	166.470343	122.7285937	-0.715675693	-0.753030222	FALSE	TRUE	FALSE	TRUE	Transgressive Down (Underdominance)
ENSSSCG00000011280	VIPR1	0.235416099	0.080658975	0.004905427	-1.545305999	Downregulated	VIPR1	0.231707539	0.080658975	0.040964495	-1.522398003	Downregulated	VIPR1	0.080658975	0.233561819	0.235416099	0.231707539	-0.654656846	-0.657376978	FALSE	TRUE	FALSE	TRUE	Transgressive Down (Underdominance)
ENSSSCG00000031869	VPS72	99.6795287	33.9816593	8.23E-06	-1.552540947	Downregulated	VPS72	101.6109009	33.9816593	0.000137601	-1.580226978	Downregulated	VPS72	33.9816593	100.6452148	101.6109009	99.6795287	-0.662361898	-0.665570731	FALSE	TRUE	FALSE	TRUE	Transgressive Down (Underdominance)
ENSSSCG00000015199	VSIG2	1.21393898	0.364688435	1.73E-05	-1.734959549	Downregulated	VSIG2	0.928001868	0.364688435	0.003913712	-1.347463259	Downregulated	VSIG2	0.364688435	1.070970424	1.21393898	0.928001868	-0.659478519	-0.699582564	FALSE	TRUE	FALSE	TRUE	Transgressive Down (Underdominance)
ENSSSCG00000010385	VSTM4	0.948663477	0.218865487	9.10E-05	-2.11585193	Downregulated	VSTM4	0.748027142	0.218865487	3.39E-06	-1.773046144	Downregulated	VSTM4	0.218865487	0.84834531	0.948663477	0.748027142	-0.742008962	-0.769290699	FALSE	TRUE	FALSE	TRUE	Transgressive Down (Underdominance)
ENSSSCG00000016036	WDR75	2.970137779	1.367275144	9.44E-06	-1.119226263	Downregulated	WDR75	3.341596499	1.367275144	0.000304988	-1.289233943	Downregulated	WDR75	1.367275144	3.155867139	3.341596499	2.970137779	-0.56675136	-0.590831764	FALSE	TRUE	FALSE	TRUE	Transgressive Down (Underdominance)
ENSSSCG00000023837	WFDC1	3.881813072	1.580215128	0.007454236	-1.296609669	Downregulated	WFDC1	6.843362562	1.580215128	0.001065884	-2.114584406	Downregulated	WFDC1	1.580215128	5.362587817	6.843362562	3.881813072	-0.705326014	-0.769087914	FALSE	TRUE	FALSE	TRUE	Transgressive Down (Underdominance)
ENSSSCG00000017752	WSB1	13.43602001	6.466946319	4.83E-05	-1.054949309	Downregulated	WSB1	14.87745781	6.466946319	0.000138758	-1.201971486	Downregulated	WSB1	6.466946319	14.15673891	14.87745781	13.43602001	-0.543189547	-0.565319129	FALSE	TRUE	FALSE	TRUE	Transgressive Down (Underdominance)
ENSSSCG00000011704	WWTR1	8.063785324	3.964982224	0.003786745	-1.024142834	Downregulated	WWTR1	15.11567983	3.964982224	4.03E-05	-1.930659563	Downregulated	WWTR1	3.964982224	11.58973258	15.11567983	8.063785324	-0.657888377	-0.737690778	FALSE	TRUE	FALSE	TRUE	Transgressive Down (Underdominance)
ENSSSCG00000031429	YAP1	7.457021235	2.653198372	4.99E-05	-1.490866904	Downregulated	YAP1	8.603250495	2.653198372	2.18E-05	-1.697149299	Downregulated	YAP1	2.653198372	8.030135865	8.603250495	7.457021235	-0.669594834	-0.691605124	FALSE	TRUE	FALSE	TRUE	Transgressive Down (Underdominance)
ENSSSCG00000037845	YEATS4	3.910812488	1.308229005	0.000248662	-1.579853258	Downregulated	YEATS4	3.564753015	1.308229005	0.000116384	-1.446187016	Downregulated	YEATS4	1.308229005	3.737782752	3.910812488	3.564753015	-0.649998651	-0.665484088	FALSE	TRUE	FALSE	TRUE	Transgressive Down (Underdominance)
ENSSSCG00000015659	YOD1	1.109019698	0.451842538	0.007537034	-1.295392989	Downregulated	YOD1	6.799740082	0.451842538	0.025021479	-3.9115876	Downregulated	YOD1	0.451842538	3.95437989	6.799740082	1.109019698	-0.885736184	-0.933550028	FALSE	TRUE	FALSE	TRUE	Transgressive Down (Underdominance)
ENSSSCG00000010035	YWHAH	45.99765007	18.92933594	0.000946297	-1.280936358	Downregulated	YWHAH	63.96965344	18.92933594	0.000274646	-1.756763867	Downregulated	YWHAH	18.92933594	54.98365176	63.96965344	45.99765007	-0.655727924	-0.704088815	FALSE	TRUE	FALSE	TRUE	Transgressive Down (Underdominance)
ENSSSCG00000008638	YWHAQ	19.93960627	9.856023574	0.000263107	-1.016559311	Downregulated	YWHAQ	32.17642861	9.856023574	0.001003413	-1.706926593	Downregulated	YWHAQ	9.856023574	26.05801744	32.17642861	19.93960627	-0.621766176	-0.693688082	FALSE	TRUE	FALSE	TRUE	Transgressive Down (Underdominance)
ENSSSCG00000006062	YWHAZ	20.24099092	6.948654914	4.88E-06	-1.54247428	Downregulated	YWHAZ	34.24745313	6.948654914	2.25E-05	-2.301191063	Downregulated	YWHAZ	6.948654914	27.24422203	34.24745313	20.24099092	-0.74494941	-0.797104477	FALSE	TRUE	FALSE	TRUE	Transgressive Down (Underdominance)
ENSSSCG00000006155	ZBTB10	5.81523398	2.582280992	0.003458622	-1.171191244	Downregulated	ZBTB10	9.432352486	2.582280992	0.001302024	-1.868971636	Downregulated	ZBTB10	2.582280992	7.623793233	9.432352486	5.81523398	-0.661286592	-0.7262315	FALSE	TRUE	FALSE	TRUE	Transgressive Down (Underdominance)
ENSSSCG00000004090	ZBTB2	2.756516826	1.189797885	0.000306861	-1.212129889	Downregulated	ZBTB2	3.571707986	1.189797885	0.000431457	-1.585897616	Downregulated	ZBTB2	1.189797885	3.164112406	3.571707986	2.756516826	-0.623971044	-0.666882654	FALSE	TRUE	FALSE	TRUE	Transgressive Down (Underdominance)
ENSSSCG00000001507	ZBTB22	7.19904595	3.116794813	0.000443962	-1.207742545	Downregulated	ZBTB22	7.746960343	3.116794813	0.003974339	-1.313567173	Downregulated	ZBTB22	3.116794813	7.473003146	7.746960343	7.19904595	-0.582926067	-0.59767513	FALSE	TRUE	FALSE	TRUE	Transgressive Down (Underdominance)
ENSSSCG00000032752	ZBTB43	6.305715962	2.471060828	0.001269771	-1.351529661	Downregulated	ZBTB43	7.02379535	2.471060828	0.001304573	-1.507120285	Downregulated	ZBTB43	2.471060828	6.664755656	7.02379535	6.305715962	-0.629234595	-0.64818724	FALSE	TRUE	FALSE	TRUE	Transgressive Down (Underdominance)
ENSSSCG00000037815	ZC3H12A	1.515411967	0.745056511	0.017871633	-1.024288285	Downregulated	ZC3H12A	1.904017389	0.745056511	0.000967933	-1.353624894	Downregulated	ZC3H12A	0.745056511	1.709714678	1.904017389	1.515411967	-0.564221726	-0.608692381	FALSE	TRUE	FALSE	TRUE	Transgressive Down (Underdominance)
ENSSSCG00000016512	ZC3HAV1	0.943104907	0.421380818	0.000585797	-1.162293617	Downregulated	ZC3HAV1	1.099875034	0.421380818	0.004169028	-1.384143071	Downregulated	ZC3HAV1	0.421380818	1.021489971	1.099875034	0.943104907	-0.587484136	-0.616883005	FALSE	TRUE	FALSE	TRUE	Transgressive Down (Underdominance)
ENSSSCG00000005346	ZCCHC7	1.974280859	0.823722872	0.000286081	-1.261096287	Downregulated	ZCCHC7	2.159909582	0.823722872	0.000512009	-1.390739966	Downregulated	ZCCHC7	0.823722872	2.067095221	2.159909582	1.974280859	-0.60150705	-0.618630854	FALSE	TRUE	FALSE	TRUE	Transgressive Down (Underdominance)
ENSSSCG00000009792	ZCCHC8	3.75109581	1.40644013	6.05E-06	-1.415263973	Downregulated	ZCCHC8	3.248060605	1.40644013	8.19E-05	-1.207530412	Downregulated	ZCCHC8	1.40644013	3.499578208	3.75109581	3.248060605	-0.598111531	-0.625058863	FALSE	TRUE	FALSE	TRUE	Transgressive Down (Underdominance)
ENSSSCG00000028056	ZFP36	112.4631544	32.64532561	0.001180933	-1.784504081	Downregulated	ZFP36	222.8498932	32.64532561	9.90E-06	-2.771123933	Downregulated	ZFP36	32.64532561	167.6565238	222.8498932	112.4631544	-0.80528449	-0.853509799	FALSE	TRUE	FALSE	TRUE	Transgressive Down (Underdominance)
ENSSSCG00000028304	ZFP36L1	33.62986329	13.92268358	0.000107424	-1.272305599	Downregulated	ZFP36L1	62.30414259	13.92268358	6.99E-05	-2.161890775	Downregulated	ZFP36L1	13.92268358	47.96700294	62.30414259	33.62986329	-0.709744559	-0.776536792	FALSE	TRUE	FALSE	TRUE	Transgressive Down (Underdominance)
ENSSSCG00000038549	ZFP36L2	55.61120805	14.14705666	2.54E-06	-1.97487375	Downregulated	ZFP36L2	99.23766567	14.14705666	0.000320145	-2.810385872	Downregulated	ZFP36L2	14.14705666	77.42443686	99.23766567	55.61120805	-0.817279179	-0.85744267	FALSE	TRUE	FALSE	TRUE	Transgressive Down (Underdominance)
ENSSSCG00000022195	ZKSCAN7	0.079952165	0.024283952	0.030319217	-1.719133857	Downregulated	ZKSCAN7	0.13451649	0.024283952	0.011358392	-2.46970789	Downregulated	ZKSCAN7	0.024283952	0.107234328	0.13451649	0.079952165	-0.77354311	-0.819472302	FALSE	TRUE	FALSE	TRUE	Transgressive Down (Underdominance)
ENSSSCG00000026699	ZNF180	0.597878562	0.24100837	0.00595191	-1.310769229	Downregulated	ZNF180	0.630268614	0.24100837	0.033544883	-1.386883569	Downregulated	ZNF180	0.24100837	0.614073588	0.630268614	0.597878562	-0.607525263	-0.617610072	FALSE	TRUE	FALSE	TRUE	Transgressive Down (Underdominance)
ENSSSCG00000007484	ZNF217	1.43457334	0.451141557	4.20E-05	-1.668969634	Downregulated	ZNF217	2.649910925	0.451141557	0.000557854	-2.554291773	Downregulated	ZNF217	0.451141557	2.042242133	2.649910925	1.43457334	-0.779094971	-0.82975218	FALSE	TRUE	FALSE	TRUE	Transgressive Down (Underdominance)
ENSSSCG00000036665	ZNF394	1.340147173	0.410077858	0.000999691	-1.708421692	Downregulated	ZNF394	1.072113658	0.410077858	0.001282015	-1.386488107	Downregulated	ZNF394	0.410077858	1.206130416	1.340147173	1.072113658	-0.660005375	-0.694005355	FALSE	TRUE	FALSE	TRUE	Transgressive Down (Underdominance)
ENSSSCG00000033340	ZNF543	0.362062906	0.157144657	6.28E-05	-1.20414716	Downregulated	ZNF543	0.397481081	0.157144657	0.003809116	-1.338792974	Downregulated	ZNF543	0.157144657	0.379771993	0.397481081	0.362062906	-0.58621315	-0.604648713	FALSE	TRUE	FALSE	TRUE	Transgressive Down (Underdominance)
ENSSSCG00000011271	ZNF619	0.191615696	0.057737495	0.042497442	-1.730635318	Downregulated	ZNF619	0.256259623	0.057737495	0.028397489	-2.150025755	Downregulated	ZNF619	0.057737495	0.22393766	0.256259623	0.191615696	-0.74217157	-0.774691407	FALSE	TRUE	FALSE	TRUE	Transgressive Down (Underdominance)
ENSSSCG00000009037	ZNF827	0.250760258	0.09171073	0.006369958	-1.451146279	Downregulated	ZNF827	0.32572982	0.09171073	0.00300766	-1.828513359	Downregulated	ZNF827	0.09171073	0.288245039	0.32572982	0.250760258	-0.681830673	-0.718445397	FALSE	TRUE	FALSE	TRUE	Transgressive Down (Underdominance)
ENSSSCG00000025194	ZSWIM6	3.234741158	1.557515165	0.001746805	-1.054404063	Downregulated	ZSWIM6	5.380089254	1.557515165	0.014389301	-1.788383897	Downregulated	ZSWIM6	1.557515165	4.307415206	5.380089254	3.234741158	-0.63841072	-0.710503843	FALSE	TRUE	FALSE	TRUE	Transgressive Down (Underdominance)
