# Supplementary material for: Heterosis-Based Identification of Candidate Genes Associated with Lipid Metabolism and Meat Quality in Crossbred Pigs
Source: Animals (Basel). 2026 Jan 29;16(3):423. doi: 10.3390/ani16030423 (PMC12896934; doi:10.3390/ani16030423)
Supplement: Supplementary file 1 [file animals-16-00423-s001.zip › Table S6.xlsx]

## Sheet: result
ID	Description	geneID	Count
ssc04670	Leukocyte transendothelial migration	VCAM1/VAV1/VASP/THY1/RHOA/RASSF5/RAPGEF4/RAPGEF3/RAP1B/RAP1A/PRKCA/PLCG2/PIK3CD/PECAM1/OCLN/NCF4/NCF2/MYLPF/MYL9/MYL5/MSN/MMP2/MAPK12/JAM2/ITK/ITGB1/ICAM1/GNAI3/GNAI2/GNAI1/F11R/EZR/ESAM/CYBA/CXCR4/CTNND1/CTNNA3/CTNNA1/CLDN6/CLDN15/CLDN10/CLDN1/CDH5/CDC42/CD99L2/ARHGAP35/ACTN1/ACTG1/ACTB	49
ssc04015	Rap1 signaling pathway	VEGFD/VEGFA/VAV1/VASP/TIAM1/THBS1/TEK/SKAP1/RHOA/RASSF5/RAPGEF5/RAPGEF4/RAPGEF3/RAPGEF1/RAP1B/RAP1A/RALB/PRKD1/PRKCZ/PRKCA/PLCB2/PIK3CD/PDGFRA/PDGFD/PDGFC/PDGFA/PARD6A/NRAS/NGFR/NGF/MAPK12/MAGI2/MAGI1/LPAR1/LCP2/KITLG/KDR/ITGB3/ITGB1/IGF1/GNAS/GNAI3/GNAI2/GNAI1/FYB1/FLT1/FGFR1/FGF2/FGF1/FARP2/F2R/EPHA2/EGFR/EFNA5/EFNA1/CTNND1/CSF1/CDH1/CDC42/CALM3/APBB1IP/ANGPT2/ADORA2B/ADORA2A/ADCY9/ADCY4/ADCY1/…	69
ssc05205	Proteoglycans in cancer	VTN/VEGFA/VAV1/TP53/TLR4/TLR2/TIMP3/TIAM1/THBS1/TGFB2/TGFB1/STAT3/SOS2/SMAD2/SDC2/RHOA/PRKCA/PPP1R12B/PPP1CA/PLCG2/PLAUR/PLAU/PIK3CD/NRAS/MYC/MSN/MMP2/MAPK12/LUM/KDR/ITPR3/ITPR1/ITGB3/ITGB1/ITGA5/IQGAP1/IGF1/HPSE2/HOXD10/HIF1A/HCLS1/GPC3/FZD7/FZD6/FZD5/FZD4/FZD1/FN1/FGFR1/FGF2/EZR/EGFR/DCN/CDC42/CD44/CCND1/CAV2/CAV1/CASP3/CAMK2G/CAMK2A/ARHGEF12/ARAF/ANK1/ACTG1/ACTB	66
ssc05417	Lipid and atherosclerosis	XBP1/VCAM1/VAV1/TP53/TNFRSF1A/TLR4/TLR2/TICAM1/TBK1/STAT3/SELP/RXRA/RHOA/RAP1B/RAP1A/PRKCA/PPARG/POU2F2/PLCB2/PIK3CD/OLR1/NRAS/NOS3/NLRP3/NFKBIA/NFATC2/NCF4/NCF2/MIB2/MIB1/MAPK12/MAP3K5/MAP2K7/LYN/LY96/LDLR/JAK2/ITPR1/IRF7/IRAK4/IRAK1/IL6/ICAM1/HSPA6/HSPA5/HSP90B1/HSP90AA1/FOS/ERO1A/EIF2AK3/DDIT3/CYP2J34/CYP1A1/CYBA/CXCL2/CHUK/CDC42/CCL5/CCL2/CASP8/CASP7/CASP3/CAMK2G/CAMK2A/CALM3/BCL2L1/APOA1/ABC…	68
ssc04390	Hippo signaling pathway	YWHAZ/YWHAQ/YWHAH/YWHAB/YAP1/WWTR1/TP53BP2/TGFBR2/TGFB2/TGFB1/TEAD3/TEAD1/SNAI2/SMAD2/SERPINE1/RASSF1/PRKCZ/PPP2R2C/PPP2CA/PPP1CA/PARD6A/NKD1/MYC/MOB1A/LLGL1/LEF1/ID2/GLI2/FZD7/FZD6/FZD5/FZD4/FZD1/FRMD6/FGF1/DVL2/DVL1/DLG2/CTNNA3/CTNNA1/CDH1/CCND3/CCND2/CCND1/CCN2/BMPR1B/BMP7/BMP5/BMP4/BMP2/APC2/ACTG1/ACTB	53
ssc04510	Focal adhesion	VWF/VTN/VEGFD/VEGFA/VAV1/VASP/TNC/THBS4/THBS3/THBS1/SPP1/SOS2/RHOA/RELN/RAPGEF1/RAP1B/RAP1A/PRKCA/PPP1R12B/PPP1CA/PIP5K1A/PIK3CD/PDGFRA/PDGFD/PDGFC/PDGFA/PARVA/PAK3/MYLPF/MYLK/MYL9/MYL5/LAMC2/LAMA4/KDR/ITGB8/ITGB3/ITGB1/ITGA6/ITGA5/ITGA3/ITGA1/IGF1/FYN/FN1/FLT1/FLNB/EMP1/EGFR/COL6A5/COL4A2/CHAD/CDC42/CCND3/CCND2/CCND1/CAV2/CAV1/ARHGAP35/ACTN1/ACTG1/ACTB	62
ssc04151	PI3K-Akt signaling pathway	YWHAZ/YWHAQ/YWHAH/YWHAB/VWF/VTN/VEGFD/VEGFA/TSC2/TP53/TNC/TLR4/TLR2/THBS4/THBS3/THBS1/TEK/SPP1/SOS2/SGK1/RXRA/RHEB/RELN/PRKCA/PPP2R5D/PPP2R2C/PPP2CA/PIK3CD/PDGFRA/PDGFD/PDGFC/PDGFA/OSMR/NTF4/NTF3/NRTN/NRAS/NOS3/NGFR/NGF/MYC/MLST8/MAGI2/MAGI1/LPAR1/LAMC2/LAMA4/KITLG/KDR/JAK3/JAK2/ITGB8/ITGB3/ITGB1/ITGA6/ITGA5/ITGA3/ITGA1/IL6R/IL6/IL2RA/IGF1/IFNAR1/HSP90B1/HSP90AA1/GNB3/GDNF/G6PC3/FN1/FLT1/FGFR1/FG…	96
ssc04020	Calcium signaling pathway	VEGFD/VEGFA/TFEB/TBXA2R/SPHK2/SPHK1/SLC8A1/PTGFR/PRKCA/PLCG2/PLCB2/PDGFRA/PDGFD/PDGFC/PDGFA/PDE1C/PDE1B/P2RX7/P2RX4/NTRK3/NOS3/NOS1/NGF/NFATC2/MYLK/MST1R/KDR/ITPR3/ITPR1/ITPKC/HTR7/HTR4/HTR2B/HRH2/HRH1/HRC/GRIN3B/GNAS/GNAL/GNA14/GDNF/FLT1/FGFR1/FGF2/FGF1/F2R/EGFR/EDNRB/EDNRA/CYSLTR2/CYSLTR1/CXCR4/CHRM2/CCKAR/CAMK2G/CAMK2A/CAMK1G/CAMK1D/CALM3/CACNA1S/BDKRB2/AVPR1A/ATP2B4/ATP2A2/ASPH/AGTR1/ADRB2/AD…	74
ssc05418	Fluid shear stress and atherosclerosis	VEGFA/VCAM1/TXN/TP53/TNFRSF1A/SUMO2/SUMO1/SDC2/RHOA/PRKCZ/PLAT/PIK3CD/PECAM1/PDGFA/NQO1/NPPC/NOS3/NCF2/MMP2/MAPK7/MAPK12/MAP3K5/MAP2K7/KLF2/KDR/ITGB3/IL1R1/ICAM1/HSP90B1/HSP90AA1/HMOX1/FOS/EDN1/DUSP1/CYBA/CHUK/CDH5/CCL2/CAV2/CAV1/CALM3/BMPR1B/BMP4/ARHGEF2/ACVR2B/ACTG1/ACTB	47
ssc04520	Adherens junction	YES1/WASF2/TJP1/TGFBR2/SNAI2/SNAI1/RHOA/RAP1B/RAP1A/RADIL/PTPRJ/PTPRB/PTPN1/PDCD10/NECTIN3/MYLPF/MYL9/MYL5/LEF1/IQGAP1/FYN/FGFR1/FARP2/EGFR/CTNND1/CTNNA3/CTNNA1/CDH5/CDH1/CDC42/CCM2/ARHGAP29/ACTN1/ACTG1/ACTB	35
ssc04010	MAPK signaling pathway	VEGFD/VEGFA/TP53/TNFRSF1A/TGFBR2/TGFB2/TGFB1/TEK/TAOK1/STMN1/SRF/SOS2/RPS6KA2/RASGRF2/RASA2/RASA1/RAP1B/RAP1A/PRKCA/PLA2G4A/PDGFRA/PDGFD/PDGFC/PDGFA/NTF4/NTF3/NRTN/NRAS/NGFR/NGF/MYC/MECOM/MAX/MAPT/MAPK8IP3/MAPK8IP1/MAPK7/MAPK12/MAP3K8/MAP3K5/MAP3K10/MAP3K1/MAP2K7/KITLG/KDR/IRAK4/IRAK1/IL1RAP/IL1R1/IGF1/HSPB1/HSPA6/GNA12/GDNF/GADD45B/GADD45A/FOS/FLT1/FGFR1/FGF2/FGF1/EPHA2/EGFR/EFNA5/EFNA1/DUSP8/DU…	81
ssc04360	Axon guidance	UNC5A/TRPC6/SSH1/SLIT1/SEMA7A/SEMA6C/SEMA6B/SEMA6A/SEMA3G/SEMA3D/SEMA3A/ROBO3/ROBO1/RHOA/RASA1/PRKCZ/PRKCA/PLXNB3/PLXNA3/PLCG2/PIK3CD/PARD6A/PAK3/NTN4/NRP1/NRAS/NGEF/NFATC2/MYL9/MYL5/LRRC4/L1CAM/ITGB1/GNAI3/GNAI2/GNAI1/FYN/EPHA4/EPHA2/EFNB1/EFNA5/EFNA1/DPYSL2/DCC/CXCR4/CFL1/CDC42/CAMK2G/CAMK2A/BOC/BMPR1B/BMP7/ARHGEF12/ABLIM3/ABLIM1	55
ssc04668	TNF signaling pathway	VEGFD/VCAM1/TRAF5/TNFRSF1B/TNFRSF1A/TNFAIP3/SOCS3/RHBDF1/PTGS2/PIK3CD/NFKBIA/MLKL/MAPK12/MAP3K8/MAP3K5/MAP2K7/LIF/JUNB/JAG1/IRF1/IL6/IL15/ICAM1/FOS/EDN1/CXCL2/CXCL10/CSF1/CREB3L2/CREB3L1/CREB3/CHUK/CCL5/CCL2/CASP8/CASP7/CASP3/BAG4/ADAM17	39
ssc04933	AGE-RAGE signaling pathway in diabetic complications	VEGFD/VEGFA/VCAM1/TGFBR2/TGFB2/TGFB1/STAT3/SMAD2/SERPINE1/PRKCZ/PRKCD/PRKCA/PLCG2/PLCB2/PIM1/PIK3CD/NRAS/NOX4/NOS3/MMP2/MAPK12/JAK2/IL6/ICAM1/FN1/F3/EGR1/EDN1/COL4A2/CDKN1B/CDC42/CCND1/CCL2/CASP3/AGTR1	35
ssc04611	Platelet activation	VWF/VASP/TBXA2R/RHOA/RAP1B/RAP1A/PTGIR/PRKCZ/PPP1CA/PLCG2/PLCB2/PLA2G4A/PIK3CD/NOS3/MYLK/MAPK12/LYN/LCP2/ITPR3/ITPR1/ITGB3/ITGB1/GUCY1B1/GNAS/GNAI3/GNAI2/GNAI1/GNA13/FYN/FERMT3/FCER1G/F2R/ARHGEF12/ARHGAP35/APBB1IP/ADCY9/ADCY4/ADCY1/ACTG1/ACTB	40
ssc04022	cGMP-PKG signaling pathway	VASP/TRPC6/SRF/SLC8A1/RHOA/RGS2/PPP1CA/PLCB2/PDE5A/PDE2A/NPR1/NPPC/NOS3/NFATC2/MYLK/MYL9/MYH7/MEF2B/KCNMB4/KCNJ8/ITPR3/ITPR1/IRS2/IRAG1/GUCY1B1/GNAI3/GNAI2/GNAI1/GNA13/GNA12/EDNRB/EDNRA/CREB3L2/CREB3L1/CREB3/CALM3/CACNA1S/BDKRB2/ATP2B4/ATP2A2/ATP1A1/AGTR1/ADRB2/ADRA1D/ADRA1A/ADORA3/ADORA1/ADCY9/ADCY4/ADCY1	50
ssc04530	Tight junction	VASP/TUBA1B/TJP1/TIAM1/SYNPO/SYMPK/SLC9A3R1/RUNX1/RHOA/RAP1A/RAB8B/PRKCZ/PRKAG2/PPP2R2C/PPP2CA/PCNA/PARD6A/OCLN/NEDD4L/MYL9/MYH14/MSN/MARVELD2/MAP3K5/MAP3K1/MAP2K7/MAGI1/LLGL1/JAM2/ITGB1/HCLS1/F11R/EZR/EPB41L4B/DLG2/CLDN6/CLDN15/CLDN10/CLDN1/CFTR/CDC42/CCND1/ARPC5/ARPC3/ARHGEF2/AMOTL1/ACTR3/ACTN1/ACTG1/ACTB	50
ssc04270	Vascular smooth muscle contraction	RHOA/RAMP2/RAMP1/PTGIR/PRKCD/PRKCA/PPP1R12B/PPP1CA/PLCB2/PLA2G6/PLA2G4A/NPR1/NPPC/MYLK/MYL9/MYH14/KCNMB4/ITPR3/ITPR1/IRAG1/GUCY1B1/GNAS/GNA13/GNA12/EDNRA/EDN1/CALM3/CALD1/CALCRL/CACNA1S/AVPR1A/ARHGEF12/ARAF/AGTR1/ADRA1D/ADRA1A/ADORA2B/ADORA2A/ADM/ADCY9/ADCY4/ADCY1/ACTA2	43
ssc04928	Parathyroid hormone synthesis, secretion and action	WNK2/WNK1/STK39/SLC9A3R1/SLC34A3/SGK1/RXRA/RUNX2/RHOA/PTHLH/PRKCA/PLCB2/PDE4B/NR4A2/MMP25/ITPR3/ITPR1/GNAS/GNAI3/GNAI2/GNAI1/GNA13/GNA12/GATA3/FOS/FGFR1/EGR1/EGFR/CYP27B1/CREB3L2/CREB3L1/CREB3/ARRB1/ARAF/ADCY9/ADCY4/ADCY1	37
ssc05145	Toxoplasmosis	TNFRSF1A/TLR4/TLR2/TGFB2/TGFB1/STAT3/SOCS1/SLA-DRB1/SLA-DRA/SLA-DQB1/SLA-DOA/SLA-DMB/SLA-DMA/NFKBIA/MAPK12/LY96/LDLR/LAMC2/LAMA4/JAK2/ITGB1/ITGA6/IRAK4/IRAK1/IL10RB/IFNGR1/HSPA6/GNAI3/GNAI2/GNAI1/CHUK/CASP8/CASP3/BCL2L1/ALOX5	35
ssc04148	Efferocytosis	XKR4/THBS1/TGFB1/STAB1/SPHK2/SPHK1/SLC66A1/SIRT1/SGK1/S1PR1/RXRA/RAB7A/RAB5A/RAB14/PTGS2/PTGER4/PTGER2/PROS1/PPARG/PLA2G6/PECAM1/PANX1/P2RY2/NFATC2/MFGE8/MERTK/MAPK12/LIPA/JAK2/ITGB3/HIF1A/DUSP8/DUSP5/DUSP4/CPT1A/CD47/CASP7/CASP3/CAMK2G/CAMK2A/CALR/AXL/ATP8A1/ATP2A2/ARG2/ALOX5/ADAM17/ADAM10	48
ssc04071	Sphingolipid signaling pathway	TP53/TNFRSF1A/SPTLC2/SPTLC1/SPHK2/SPHK1/SGMS2/S1PR5/S1PR3/S1PR1/RHOA/PRKCZ/PRKCA/PPP2R5D/PPP2R2C/PPP2CA/PLCB2/PIK3CD/NSMAF/NRAS/NOS3/MS4A2/MAPK12/MAP3K5/GNAI3/GNAI2/GNAI1/GNA13/GNA12/FYN/FCER1G/CERS3/CERS2/BDKRB2/ASAH1/ADORA3/ADORA1/ACER1	38
ssc04115	p53 signaling pathway	TSC2/TP53/THBS1/SIVA1/SIAH1/SHISA5/SERPINE1/SERPINB5/PPM1D/PMAIP1/PIDD1/PERP/IGF1/GTSE1/GADD45B/GADD45A/DDB2/CDK2/CDK1/CCND3/CCND2/CCND1/CCNB2/CCNB1/CASP8/CASP3/BCL2L1	27
ssc05142	Chagas disease	TNFRSF1A/TLR4/TLR2/TICAM1/TGFBR2/TGFB2/TGFB1/SMAD2/SERPINE1/PPP2R2C/PPP2CA/PLCB2/PIK3CD/NFKBIA/MAPK12/IRAK4/IRAK1/IL6/IFNGR1/GNAS/GNAL/GNAI3/GNAI2/GNAI1/GNA14/FOS/CHUK/CD247/CCL5/CCL2/CASP8/CALR/BDKRB2/ADCY1/ACE	35
ssc04659	Th17 cell differentiation	TGFBR2/TGFB1/STAT6/STAT3/SMAD2/SLA-DRB1/SLA-DRA/SLA-DQB1/SLA-DOA/SLA-DMB/SLA-DMA/RXRA/RUNX1/RORC/RORA/NFKBIE/NFKBIA/NFATC2/MAPK12/JAK3/JAK2/IL6R/IL6/IL2RA/IL1RAP/IL1R1/IFNGR1/HSP90AA1/HIF1A/GATA3/FOXP3/FOS/CHUK/CD247/AHR	35
ssc00100	Steroid biosynthesis	TM7SF2/SQLE/SOAT1/MSMO1/LSS/LIPA/LBR/HSD17B7/DHCR24/CYP2R1/CYP27B1	11
ssc05166	Human T-cell leukemia virus 1 infection	ZFP36/TP53/TNFRSF1A/TGFBR2/TGFB2/TGFB1/TBPL1/SRF/SMAD2/SLA-DRB1/SLA-DRA/SLA-DQB1/SLA-DOA/SLA-DMB/SLA-DMA/RANBP1/PIK3CD/NRP1/NRAS/NFKBIA/NFATC2/MYC/MSX2/MAP3K1/MAD1L1/KAT5/JAK3/IL6/IL2RA/IL1R1/IL15/ICAM1/FOSL1/FOS/ETS2/ETS1/EGR2/EGR1/CRTC1/CREB3L2/CREB3L1/CREB3/CHUK/CDK2/CDC20/CCND3/CCND2/CCND1/CCNB2/CANX/CALR/BCL2L1/B2M/B2M/ANAPC2/ANAPC16/ANAPC15/ADCY9/ADCY4/ADCY1	60
ssc05168	Herpes simplex virus 1 infection	ZC3HAV1/TSC2/TRAF5/TP53/TNFSF14/TNFRSF1A/TLR3/TLR2/TICAM1/TBK1/SRSF7/SRSF3/SRSF1/SOCS3/SLA-DRB1/SLA-DRA/SLA-DQB1/SLA-DOA/SLA-DMB/SLA-DMA/RHEB/PPP1CA/POU2F2/PIK3CD/PDIA3/OAS2/NFKBIA/JAK2/ITGB3/ITGA5/IRF7/IRAK4/IRAK1/IL6/IFNGR1/IFNAR1/EIF2AK4/EIF2AK3/EIF2AK1/CHUK/CGAS/CCL5/CCL2/CASP8/CASP3/CALR/BST2/BCL2L1/B2M/B2M	50
ssc05202	Transcriptional misregulation in cancer	TP53/TGFBR2/SS18/RXRA/RUNX2/RUNX1/PROM1/PPARG/PLAU/PLAT/PDGFA/PAX7/NUPR1/NR4A3/NGFR/NFKBIZ/MYC/MAX/LYL1/LMO2/LDB1/KLF3/IL6/IGF1/ID2/HPGD/HHEX/HDAC1/GADD45B/GADD45A/FLT1/FLI1/ETV7/ETV6/ETV5/ETV1/ERG/ELANE/DUSP6/DOT1L/DDIT3/DDB2/CDKN1B/CDK14/CCND2/BMP2K/BCL6/BCL2L1/BCL2A1/BAIAP3/ASPSCR1	51
ssc05161	Hepatitis B	YWHAZ/YWHAQ/YWHAB/TP53/TLR4/TLR3/TLR2/TICAM1/TGFBR2/TGFB2/TGFB1/TBK1/STAT6/STAT4/STAT3/SOS2/SLC10A1/PRKCA/PIK3CD/PCNA/NRAS/NFKBIA/NFATC2/MYC/MAPK12/MAP3K1/MAP2K7/JAK3/JAK2/IRF7/IRAK4/IRAK1/IL6/IFNAR1/FOS/EGR3/EGR2/DDX3X/DDB2/CREB3L2/CREB3L1/CREB3/CHUK/CDK2/CASP8/CASP3/ARAF	47
ssc04722	Neurotrophin signaling pathway	TP53/SOS2/SH2B2/RPS6KA2/RIPK2/RHOA/RAPGEF1/RAP1B/RAP1A/PSEN1/PRKCD/PLCG2/PIK3CD/NTRK3/NTF4/NTF3/NRAS/NGFR/NGF/NFKBIE/NFKBIA/MAPK7/MAPK12/MAP3K5/MAP3K1/MAP2K7/IRAK4/IRAK3/IRAK2/IRAK1/CDC42/CAMK2G/CAMK2A/CALM3/BEX3/ARHGDIB	36
ssc04924	Renin secretion	PTGER4/PTGER2/PLCB2/PDE1C/PDE1B/NPR1/KCNJ2/ITPR3/ITPR1/GUCY1B1/GNAS/GNAI3/GNAI2/GNAI1/EDNRA/EDN1/CTSB/CLCA4/CALM3/CACNA1S/AGTR1/ADRB2/ADORA1/ACE	24
ssc04810	Regulation of actin cytoskeleton	WASF2/VAV1/TMSB4X/TIAM1/SSH1/SOS2/SCIN/RHOA/RGCC/PPP1R12B/PPP1CA/PIP5K1A/PIK3CD/PDGFRA/PDGFD/PDGFC/PDGFA/PAK3/NRAS/MYLPF/MYLK/MYL9/MYL5/MYH14/MSN/LPAR1/ITGB8/ITGB3/ITGB1/ITGA6/ITGA5/ITGA3/ITGA1/IQGAP2/IQGAP1/GNA13/GNA12/FN1/FGFR1/FGF2/FGF1/F2R/EZR/EGFR/CXCR4/CHRM2/CFL1/CDC42/BDKRB2/ARPC5/ARPC3/ARHGEF4/ARHGEF12/ARHGAP35/ARAF/APC2/ACTR3/ACTN1/ACTG1/ACTB	60
ssc04514	Cell adhesion molecules	VSIR/VCAN/VCAM1/SLITRK1/SLA-DRB1/SLA-DRA/SLA-DQB1/SLA-DOA/SLA-DMB/SLA-DMA/SELP/SDC2/PECAM1/PDCD1LG2/OCLN/NRCAM/NECTIN3/MPZ/LRRC4/L1CAM/JAML/JAM2/ITGB8/ITGB1/ITGA6/ICAM1/F11R/ESAM/CNTNAP1/CLDN6/CLDN15/CLDN10/CLDN1/CDH5/CDH2/CDH15/CDH1/CD99L2/CD80/CD34/CD274/CD2/CADM3/ALCAM	44
ssc05165	Human papillomavirus infection	VWF/VTN/VEGFA/TSC2/TP53/TNFRSF1A/TNC/TLR3/TICAM1/THBS4/THBS3/THBS1/TBPL1/TBK1/SPP1/SOS2/SLC9A3R1/RHEB/RFNG/RELN/RBPJ/PTGS2/PTGER4/PSEN1/PRKCZ/PPP2R5D/PPP2R2C/PPP2CA/PIK3CD/PARD6A/NRAS/MX1/MAML3/MAML2/MAGI1/LLGL1/LAMC2/LAMA4/JAG1/ITGB8/ITGB3/ITGB1/ITGA6/ITGA5/ITGA3/ITGA1/ISG15/IRF1/IFNAR1/HEYL/HEY2/HEY1/HDAC1/GNAS/FZD7/FZD6/FZD5/FZD4/FZD1/FN1/EGFR/DVL2/DVL1/DLG2/CREB3L2/CREB3L1/CREB3/COL6A5/COL4A2…	80
ssc04820	Cytoskeleton in muscle cells	VIM/VCAN/TRIM63/TRIM54/TPM4/TNNT2/TNNI1/TMOD3/TMOD2/THBS4/THBS3/THBS1/SPTBN1/SGCE/SGCA/SDC2/PLEC/PDLIM4/PDLIM3/PDLIM1/NID2/NID1/NEBL/NEB/MYOM1/MYLPF/MYL9/MYL5/MYL3/MYH7/MYH14/MYBPC1/LMOD1/LMNA/LBR/ITGB8/ITGB3/ITGB1/ITGA6/ITGA5/ITGA3/ITGA1/FN1/FMNL3/FMNL2/FHL3/FBLN1/DCN/CSRP2/CSRP1/COL6A5/COL5A2/COL4A2/COL27A1/CAPZA1/BGN/ATP1A1/ANKRD1/ACTG1/ACTB	60
ssc05169	Epstein-Barr virus infection	VIM/TRAF5/TP53/TNFAIP3/TLR2/TBK1/STAT3/SLA-DRB1/SLA-DRA/SLA-DQB1/SLA-DOA/SLA-DMB/SLA-DMA/SKP2/RBPJ/PLCG2/PIK3CD/PDIA3/OAS2/NFKBIE/NFKBIA/NCOR2/MYC/MAPK12/MAP2K7/LYN/JAK3/ISG15/IRF7/IRAK4/IRAK1/IL6/IFNAR1/ICAM1/HDAC1/GADD45B/GADD45A/ENTPD1/DDB2/CXCL10/CIR1/CHUK/CDKN1B/CDK2/CD44/CD247/CCND3/CCND2/CCND1/CASP8/CASP3/CALR/BLNK/B2M/B2M	55
ssc05163	Human cytomegalovirus infection	VEGFA/TSC2/TRAF5/TP53/TNFRSF1A/TBK1/STAT3/SOS2/RHOA/RHEB/PTGS2/PTGER4/PTGER2/PRKCA/PLCB2/PIK3CD/PDIA3/PDGFRA/NRAS/NFKBIA/NFATC2/MYC/MAPK12/ITPR3/ITPR1/ITGB3/IL6R/IL6/IL1R1/IL10RB/GNB3/GNAS/GNAI3/GNAI2/GNAI1/GNA13/GNA12/EGFR/CXCR4/CREB3L2/CREB3L1/CREB3/CHUK/CGAS/CCR1/CCND1/CCL5/CCL4/CCL2/CASP8/CASP3/CALR/CALM3/B2M/B2M/ARHGEF12/ADCY9/ADCY4/ADCY1	59
ssc04142	Lysosome	SLC17A5/SCARB2/PPT1/NPC2/NCOA7/NAPSA/NAGA/MANBA/LITAF/LIPA/LGMN/LAPTM5/LAPTM4A/LAMP2/IGF2R/HEXB/GLB1/GLA/GGA3/GGA1/GAA/FUCA2/CTSZ/CTSS/CTSO/CTSH/CTSF/CTSC/CTSB/CD68/CD164/ASAH1/ARSG/AP4S1/AP4M1/AP3S1/ACP5/ACP2	38
ssc04072	Phospholipase D signaling pathway	TSC2/SPHK2/SPHK1/SOS2/RHOA/RHEB/RAPGEF4/RAPGEF3/RALB/PTGFR/PRKCA/PLCG2/PLCB2/PLA2G4A/PIP5K1A/PIK3CD/PDGFRA/PDGFD/PDGFC/PDGFA/NRAS/MS4A2/LPAR1/KITLG/GNAS/GNA13/GNA12/FYN/FCER1G/F2R/EGFR/DNM3/DNM2/DGKQ/DGKG/AVPR2/AVPR1A/AGTR1/AGPAT2/ADCY9/ADCY4/ADCY1	42
ssc04540	Gap junction	TUBB6/TUBA1B/TJP1/SOS2/PRKCA/PLCB2/PDGFRA/PDGFD/PDGFC/PDGFA/NRAS/MAPK7/LPAR1/ITPR3/ITPR1/HTR2B/GUCY1B1/GNAS/GNAI3/GNAI2/GNAI1/GJA1/EGFR/CDK1/ADCY9/ADCY4/ADCY1	27
ssc05160	Hepatitis C	YWHAZ/YWHAQ/YWHAH/YWHAB/TP53/TNFRSF1A/TLR3/TICAM1/TBK1/STAT3/SOS2/SOCS3/RXRA/RSAD2/PPP2R2C/PPP2CA/PPARA/PIK3CD/OCLN/OAS2/NRAS/NFKBIA/MYC/MX1/LDLR/IRF7/IFNAR1/IFIT1/EIF2AK4/EIF2AK3/EIF2AK1/EGFR/CXCL10/CLDN6/CLDN15/CLDN10/CLDN1/CHUK/CDK2/CCND1/CASP8/CASP3/ARAF	43
ssc04971	Gastric acid secretion	SLC4A2/PRKCA/PLCB2/MYLK/KCNK2/KCNJ2/ITPR3/ITPR1/HRH2/GNAS/GNAI3/GNAI2/GNAI1/EZR/CFTR/CAMK2G/CAMK2A/CALM3/ATP1A1/ADCY9/ADCY4/ADCY1/ACTG1/ACTB	24
ssc04350	TGF-beta signaling pathway	TMEM53/THSD4/THBS1/TGIF2/TGIF1/TGFBR2/TGFB2/TGFB1/SMAD5/SMAD2/RHOA/PPP2CA/NRROS/NOG/MYC/LTBP1/LRRC32/INHBB/INHBA/ID3/ID2/HDAC1/FMOD/EMP3/E2F5/DCN/BMPR1B/BMP7/BMP5/BMP4/BMP2/ACVR2B	32
ssc04657	IL-17 signaling pathway	USP25/TRAF5/TRAF4/TRAF3IP2/TNFAIP3/TBK1/SRSF1/PTGS2/NFKBIA/MAPK7/MAPK15/MAPK12/IL6/IL17C/IL17B/HSP90B1/HSP90AA1/FOSL1/FOSB/FOS/CXCL2/CXCL10/CHUK/CCL2/CCL11/CASP8/CASP3	27
ssc04921	Oxytocin signaling pathway	RHOA/RGS2/PTGS2/PRKCA/PRKAG2/PPP1R12B/PPP1CA/PLCB2/PLA2G4A/NRAS/NPR1/NOS3/NFATC2/MYLK/MYL9/MAPK7/KCNJ2/ITPR3/ITPR1/GUCY1B1/GNAS/GNAI3/GNAI2/GNAI1/FOS/EGFR/EEF2K/CCND1/CAMK2G/CAMK2A/CAMK1G/CAMK1D/CALM3/CACNG6/CACNA1S/ADCY9/ADCY4/ADCY1/ACTG1/ACTB	40
ssc05140	Leishmaniasis	TLR4/TLR2/TGFB2/TGFB1/SLA-DRB1/SLA-DRA/SLA-DQB1/SLA-DOA/SLA-DMB/SLA-DMA/PTGS2/NFKBIA/NCF4/NCF2/MARCKSL1/MAPK12/JAK2/ITGB1/IRAK4/IRAK1/IFNGR1/FOS/CYBA	23
ssc04068	FoxO signaling pathway	TGFBR2/TGFB2/TGFB1/STAT3/SOS2/SKP2/SIRT1/SGK1/S1PR1/PRKAG2/PLK3/PLK2/PIK3CD/NRAS/MAPK12/KLF2/IRS2/IL6/IGF1/HOMER3/GADD45B/GADD45A/GABARAPL1/G6PC3/FOXO6/EGFR/DEPP1/CHUK/CDKN1B/CDK2/CCND2/CCND1/CCNB2/CCNB1/BCL6/ARAF	36
ssc04014	Ras signaling pathway	VEGFD/VEGFA/TIAM1/TEK/TBK1/SOS2/RHOA/RGL1/RASSF5/RASSF1/RASGRF2/RASAL1/RASA3/RASA2/RASA1/RAPGEF5/RAP1B/RAP1A/RALGAPA2/RALB/RAB5A/PRKCA/PLCG2/PLA2G6/PLA2G4A/PLA1A/PIK3CD/PDGFRA/PDGFD/PDGFC/PDGFA/PAK3/NTF4/NTF3/NRAS/NGFR/NGF/KITLG/KDR/IGF1/HTR7/GNB3/FLT1/FGFR1/FGF2/FGF1/ETS2/ETS1/EPHA2/EGFR/EFNA5/EFNA1/CSF1/CHUK/CDC42/CALM3/BCL2L1/ANGPT2	58
ssc04934	Cushing syndrome	RASD1/RAP1B/RAP1A/PLCB2/PDE8A/LEF1/LDLR/KCNK2/ITPR3/ITPR1/GNAS/GNAI3/GNAI2/GNAI1/FZD7/FZD6/FZD5/FZD4/FZD1/EGFR/DVL2/DVL1/CRHR2/CREB3L2/CREB3L1/CREB3/CDKN1B/CDK2/CCND1/CAMK2G/CAMK2A/CACNA1S/ARMC5/APC2/AIP/AHR/AGTR1/ADCY9/ADCY4/ADCY1	40
ssc04066	HIF-1 signaling pathway	VHL/VEGFA/TLR4/TIMP1/TEK/STAT3/SERPINE1/PRKCA/PLCG2/PIK3CD/PFKFB3/PDHA1/NOS3/IL6R/IL6/IGF1/IFNGR1/HMOX1/HK1/HIF1A/GAPDH/FLT1/EPAS1/EIF4E/EGLN3/EGFR/EDN1/CDKN1B/CAMK2G/CAMK2A/ANGPT2	31
ssc03460	Fanconi anemia pathway	TOP3A/TELO2/RPA2/REV3L/POLN/MLH1/FANCM/FANCL/FANCI/FANCD2/FANCB/FANCA/FAAP100/EME2/EME1/BRCA1/BLM	17
ssc04926	Relaxin signaling pathway	VEGFD/VEGFA/TGFBR2/TGFB1/SOS2/SMAD2/PRKCZ/PRKCA/PLCB2/PIK3CD/NRAS/NOS3/NOS1/NFKBIA/MMP2/MAPK12/MAP2K7/GNB3/GNAS/GNAI3/GNAI2/GNAI1/FOS/EGFR/EDNRB/EDN1/CREB3L2/CREB3L1/CREB3/COL4A2/ARRB1/ADCY9/ADCY4/ADCY1/ACTA2	35
ssc04114	Oocyte meiosis	YWHAZ/YWHAQ/YWHAH/YWHAB/SPDYA/SLK/RPS6KA2/PPP2R5D/PPP2CA/PPP1CA/PKMYT1/MAPK12/MAD1L1/ITPR3/ITPR1/IGF1/CPEB4/CPEB2/CDK2/CDK1/CDC20/CCNB2/CCNB1/CAMK2G/CAMK2A/CALM3/BUB1/ANAPC2/ANAPC16/ANAPC15/ADCY9/ADCY4/ADCY1	33
ssc04141	Protein processing in endoplasmic reticulum	YOD1/XBP1/UBE2J1/STUB1/STT3A/SSR4/SEC62/SEC61B/SEC61A1/SEC24D/SEC23B/RRBP1/RPN1/RAD23A/PPP1R15A/PDIA4/PDIA3/OSTC/MAP3K5/MAP2K7/MAN1C1/MAN1A1/MAGT1/KRTCAP2/HYOU1/HSPH1/HSPA6/HSPA5/HSP90B1/HSP90AA1/FBXO2/ERO1B/ERO1A/EIF2AK3/EDEM1/DNAJC5/DNAJA2/DERL3/DERL1/DDIT3/CKAP4/CANX/CALR	43
ssc04612	Antigen processing and presentation	SLA-DRB1/SLA-DRA/SLA-DQB1/SLA-DOA/SLA-DMB/SLA-DMA/PSME2/PSME1/PDIA3/LGMN/IFI30/HSPA6/HSPA5/HSP90AA1/CTSS/CTSB/CANX/CALR/B2M/B2M	20
ssc04261	Adrenergic signaling in cardiomyocytes	TPM4/TNNT2/SLC8A1/RAPGEF4/RAPGEF3/PRKCA/PPP2R5D/PPP2R2C/PPP2CA/PPP1CA/POPDC2/PLCB2/MYL3/MYH7/MAPK12/KCNK2/GNAS/GNAI3/GNAI2/GNAI1/CREM/CREB3L2/CREB3L1/CREB3/CAMK2G/CAMK2A/CALM3/CACNG6/CACNA1S/ATP2B4/ATP2A2/ATP1A1/AGTR1/ADRB2/ADRA1D/ADRA1A/ADCY9/ADCY4/ADCY1	39
ssc05222	Small cell lung cancer	TRAF5/TRAF4/TP53/SKP2/RXRA/PTGS2/PIK3CD/NFKBIA/MYC/MAX/LAMC2/LAMA4/ITGB1/ITGA6/ITGA3/GADD45B/GADD45A/FN1/DDB2/COL4A2/CKS2/CHUK/CDKN1B/CDK2/CCND1/CASP3/BCL2L1	27
ssc04064	NF-kappa B signaling pathway	VCAM1/TRAF5/TNFSF14/TNFSF13B/TNFRSF1A/TNFRSF11A/TNFAIP3/TLR4/TICAM1/PTGS2/PLCG2/PLAU/PIDD1/NFKBIA/LYN/LY96/IRAK4/IRAK1/IL1R1/ICAM1/GADD45B/GADD45A/CXCL2/CHUK/CCL4/CCL19/BLNK/BCL2L1/BCL2A1/BCL10	30
ssc05410	Hypertrophic cardiomyopathy	TPM4/TNNT2/TGFB2/TGFB1/SLC8A1/SGCE/SGCA/PRKAG2/NOS1/MYL3/MYH7/LMNA/ITGB8/ITGB3/ITGB1/ITGA6/ITGA5/ITGA3/ITGA1/IL6/IGF1/EDN1/CACNG6/CACNA1S/ATP2A2/ACTG1/ACTB/ACE	28
ssc04152	AMPK signaling pathway	ULK1/TSC2/STRADA/SREBF1/SIRT1/SCD5/RHEB/RAB14/PRKAG2/PPP2R5D/PPP2R2C/PPP2CA/PPARGC1A/PPARG/PIK3CD/PFKFB3/PFKFB2/PFKFB1/MLYCD/IRS2/IGF1/G6PC3/FBP1/FASN/EEF2K/CREB3L2/CREB3L1/CREB3/CPT1A/CFTR/CCND1/ADRA1A/ACACA	33
ssc04210	Apoptosis	TUBA1B/TP53/TNFRSF1A/PTPN13/PMAIP1/PIK3CD/PIDD1/NRAS/NGF/NFKBIA/MAP3K5/LMNA/ITPR3/ITPR1/GADD45B/GADD45A/FOS/ENDOG/EIF2AK3/DFFB/DDIT3/CTSZ/CTSS/CTSO/CTSH/CTSF/CTSC/CTSB/CHUK/CASP8/CASP7/CASP3/BCL2L1/BCL2A1/ACTG1/ACTB	36
ssc04380	Osteoclast differentiation	TNFRSF1A/TNFRSF11A/TGFBR2/TGFB2/TGFB1/TEC/SOCS3/SOCS1/PPARG/PLCG2/PIK3CD/NFKBIA/NFATC2/NCF4/NCF2/MAPK12/MAP2K7/LCP2/JUNB/ITPR3/ITPR1/ITGB3/IL1R1/IFNGR1/IFNAR1/FYN/FOSL2/FOSL1/FOSB/FOS/CYBA/CSF1/CHUK/BLNK/ATP2A2/ACP5	36
ssc05215	Prostate cancer	TP53/SOS2/SLC19A1/PLAU/PLAT/PIK3CD/PDGFRA/PDGFD/PDGFC/PDGFA/NRAS/NFKBIA/LEF1/IGF1/HSP90B1/HSP90AA1/FOLR1/FGFR1/ETV5/ERG/EGFR/CREB3L2/CREB3L1/CREB3/CHUK/CDKN1B/CDK2/CCND1/ARAF	29
ssc04923	Regulation of lipolysis in adipocytes	TSHR/PTGS2/PNPLA2/PIK3CD/NPY1R/NPR1/IRS2/GNAS/GNAI3/GNAI2/GNAI1/FABP4/ADRB2/ADORA1/ADCY9/ADCY4/ADCY1/ABHD5	18
ssc04330	Notch signaling pathway	TLE4/TLE3/RFNG/RBPJ/PSEN1/NCOR2/MAML3/MAML2/JAG1/HEYL/HEY2/HEY1/HDAC1/DVL2/DVL1/DLL4/CIR1/ATXN1/ADAM17	19
ssc04914	Progesterone-mediated oocyte maturation	SPDYA/RPS6KA2/PKMYT1/PIK3CD/MAPK12/MAD1L1/KIF22/IGF1/HSP90AA1/GNAI3/GNAI2/GNAI1/CPEB4/CPEB2/CDK2/CDK1/CCNB2/CCNB1/BUB1/ARAF/ANAPC2/ANAPC16/ANAPC15/ADCY9/ADCY4/ADCY1	26
ssc04110	Cell cycle	YWHAZ/YWHAQ/YWHAH/YWHAB/WEE1/TTK/TP53/TGFB2/TGFB1/TFDP2/SMAD2/SKP2/RAD21/PPP2R5D/PPP2CA/PKMYT1/PCNA/MYC/MAD1L1/HDAC1/GADD45B/GADD45A/E2F5/DDX11/CDKN1B/CDK2/CDK1/CDCA5/CDC20/CCND3/CCND2/CCND1/CCNB2/CCNB1/BUB1/AURKB/ANAPC2/ANAPC16/ANAPC15	39
ssc04925	Aldosterone synthesis and secretion	PRKD1/PRKCA/PLCB2/PDE2A/NR4A2/NPR1/LDLR/ITPR3/ITPR1/GNAS/DAGLA/CREB3L2/CREB3L1/CREB3/CAMK2G/CAMK2A/CAMK1G/CAMK1D/CALM3/CACNA1S/ATP2B4/ATP1A1/AGTR1/ADCY9/ADCY4/ADCY1	26
ssc01212	Fatty acid metabolism	SCD5/PPT1/HSD17B12/HACD3/FASN/FADS2/FADS1/ELOVL5/ELOVL2/ELOVL1/CPT1A/ACSL5/ACSF3/ACSBG1/ACOX3/ACAT2/ACADVL/ACACA	18
ssc05207	Chemical carcinogenesis - receptor activation	VEGFA/STAT3/SOS2/RXRA/RPS6KA2/PTGES3/PRKCA/PPARA/PIK3CD/PAQR8/PAQR7/NRAS/NR1I3/MYC/KPNA2/KLF5/KLF4/JAK2/JAG1/HSP90B1/HSP90AA1/GNAS/GNAI3/GNAI2/GNAI1/FOS/FGF2/ESR2/EPHX1/EGFR/DLL4/CYP3A29/CYP1B1/CYP1A1/CREB3L2/CREB3L1/CREB3/CHRNA9/CCND3/CCND1/CACNA1S/BCL6/ARRB1/AIP/AHR/ADRB2/ADCY9/ADCY4/ADCY1	49
ssc05321	Inflammatory bowel disease	TLR4/TLR2/TGFB2/TGFB1/STAT6/STAT4/STAT3/SMAD2/SLA-DRB1/SLA-DRA/SLA-DQB1/SLA-DOA/SLA-DMB/SLA-DMA/RORC/RORA/IL6/IFNGR1/GATA3/FOXP3	20
ssc04666	Fc gamma R-mediated phagocytosis	WASF2/VAV1/VASP/SPHK2/SPHK1/SCIN/PRKCD/PRKCA/PLCG2/PLA2G6/PLA2G4A/PIP5K1A/PIK3CD/MARCKSL1/MARCKS/LYN/INPPL1/DNM2/CFL1/CDC42/ASAP2/ASAP1/ARPC5/ARPC3/AMPH/ACTR3	26
ssc04916	Melanogenesis	PRKCA/PLCB2/NRAS/LEF1/KITLG/GNAS/GNAI3/GNAI2/GNAI1/FZD7/FZD6/FZD5/FZD4/FZD1/EDNRB/EDN1/DVL2/DVL1/CREB3L2/CREB3L1/CREB3/CAMK2G/CAMK2A/CALM3/ADCY9/ADCY4/ADCY1	27
ssc05414	Dilated cardiomyopathy	TPM4/TNNT2/TGFB2/TGFB1/SLC8A1/SGCE/SGCA/NOS1/MYL3/MYH7/LMNA/ITGB8/ITGB3/ITGB1/ITGA6/ITGA5/ITGA3/ITGA1/IGF1/GNAS/CACNG6/CACNA1S/ATP2A2/ADCY9/ADCY4/ADCY1/ACTG1/ACTB	28
ssc04730	Long-term depression	PRKCA/PPP2CA/PLCB2/PLA2G4A/NRAS/NOS1/LYN/ITPR3/ITPR1/IGF1/GUCY1B1/GNAS/GNAI3/GNAI2/GNAI1/GNA13/GNA12/ARAF	18
ssc04750	Inflammatory mediator regulation of TRP channels	PTGER4/PTGER2/PRKCD/PRKCA/PPP1CA/PLCG2/PLCB2/PLA2G6/PLA2G4A/PIK3CD/P2RY2/NGF/MAPK12/ITPR3/ITPR1/IL1RAP/IL1R1/IGF1/HTR2B/HRH1/GNAS/CYP2J34/CAMK2G/CAMK2A/CALM3/BDKRB2/ADCY9/ADCY4/ADCY1	29
ssc00600	Sphingolipid metabolism	UGCG/SPTLC2/SPTLC1/SPHK2/SPHK1/SMPD4/SMPD3/SGMS2/SAMD8/HEXB/GLB1/GLA/GBA2/CERS3/CERS2/ASAH1/ACER1	17
ssc04371	Apelin signaling pathway	SPP1/SPHK2/SPHK1/SMAD2/SLC8A1/SERPINE1/PRKAG2/PPARGC1A/PLCB2/PLAT/NRAS/NOS3/NOS1/MYLK/MYL3/MEF2B/KLF2/JAG1/ITPR3/ITPR1/GNB3/GNAI3/GNAI2/GNAI1/GNA13/EGR1/CDH1/CCND1/CCN2/CALM3/AGTR1/ADCY9/ADCY4/ADCY1/ACTA2	35
ssc04918	Thyroid hormone synthesis	TTF2/TSHR/PRKCA/PLCB2/PDIA4/ITPR3/ITPR1/HSPA5/HSP90B1/GPX8/GPX3/GNAS/DUOXA2/CREB3L2/CREB3L1/CREB3/CANX/ATP1A1/ADCY9/ADCY4/ADCY1	21
ssc04931	Insulin resistance	TRIB3/TNFRSF1A/STAT3/SREBF1/SOCS3/SLC27A5/RPS6KA2/PYGL/PTPN1/PRKCZ/PRKCD/PRKAG2/PPP1R3C/PPP1CA/PPARGC1B/PPARGC1A/PPARA/PIK3CD/NOS3/NFKBIA/MLXIP/IRS2/IL6/GFPT2/G6PC3/CREB3L2/CREB3L1/CREB3/CPT1A	29
ssc00230	Purine metabolism	PNP/PGM2/PGM1/PDE9A/PDE8A/PDE7A/PDE6D/PDE5A/PDE4B/PDE2A/PDE1C/PDE1B/PDE10A/PAPSS1/NT5M/NT5E/NT5C1A/NT5C/NPR1/NME7/NME3/GUK1/GUCY1B1/GMPR2/ENTPD5/ENTPD1/ENPP3/ENPP1/AK5/ADPRM/ADCY9/ADCY4/ADCY1	33
ssc01521	EGFR tyrosine kinase inhibitor resistance	VEGFA/STAT3/SOS2/PRKCA/PLCG2/PIK3CD/PDGFRA/PDGFD/PDGFC/PDGFA/NRAS/KDR/JAK2/IL6R/IL6/IGF1/FGF2/EIF4E/EGFR/BCL2L1/AXL/ARAF	22
ssc05164	Influenza A	TNFRSF1A/TLR4/TLR3/TICAM1/TBK1/SOCS3/SLA-DRB1/SLA-DRA/SLA-DQB1/SLA-DOA/SLA-DMB/SLA-DMA/RSAD2/RAB11A/PRKCA/PIK3CD/OAS2/NXT2/NLRP3/NFKBIA/MX1/KPNA2/JAK2/IRF7/IRAK4/IL6/IL33/IFNGR1/IFNAR1/ICAM1/CXCL10/CPSF4/CHUK/CCND3/CCL5/CCL2/CASP8/CASP3/ACTG1/ACTB	40
ssc05133	Pertussis	TLR4/TICAM1/SERPING1/RHOA/NLRP3/MAPK12/LY96/ITGB1/ITGA5/IRF1/IRAK4/IRAK1/IL6/GNAI3/GNAI2/GNAI1/FOS/CFL1/CASP7/CASP3/CALM3	21
ssc04658	Th1 and Th2 cell differentiation	STAT6/STAT4/SLA-DRB1/SLA-DRA/SLA-DQB1/SLA-DOA/SLA-DMB/SLA-DMA/RBPJ/NFKBIE/NFKBIA/NFATC2/MAPK12/MAML3/MAML2/JAK3/JAK2/JAG1/IL2RA/IFNGR1/GATA3/FOS/DLL4/CHUK/CD247	25
ssc05323	Rheumatoid arthritis	VEGFA/TNFSF13B/TNFRSF11A/TLR4/TLR2/TGFB2/TGFB1/TEK/SLA-DRB1/SLA-DRA/SLA-DQB1/SLA-DOA/SLA-DMB/SLA-DMA/IL6/IL15/ICAM1/FOS/FLT1/CXCL2/CSF1/CD80/CCL5/CCL2/ACP5	25
ssc04024	cAMP signaling pathway	VAV1/TSHR/TIAM1/SOX9/RHOA/RAPGEF4/RAPGEF3/RAP1B/RAP1A/PTGER2/PPP1CA/PPARA/POPDC2/PIK3CD/PDE4B/PDE10A/NPY1R/NPR1/NFKBIA/MYL9/KCNK2/HTR4/HCN2/GRIN3B/GNAS/GNAI3/GNAI2/GNAI1/FOS/F2R/EDNRA/EDN1/CRHR2/CREB3L2/CREB3L1/CREB3/CHRM2/CFTR/CAMK2G/CAMK2A/CALM3/CACNA1S/ATP2B4/ATP2A2/ATP1A1/ADRB2/ADORA2A/ADORA1/ADCY9/ADCY4/ADCY1/ACOX3	52
ssc04621	NOD-like receptor signaling pathway	TXN/TRAF5/TP53BP1/TNFAIP3/TLR4/TICAM1/TBK1/SUGT1/SHARPIN/RIPK2/RHOA/RBCK1/PRKCD/PLCB2/PANX1/P2RX7/OAS2/NLRP3/NFKBIA/MFN2/MAPK12/ITPR3/ITPR1/IRF7/IRAK4/IL6/IFNAR1/HSP90AA1/GSDMD/GBP2/GABARAPL1/CYBA/CXCL2/CTSB/CHUK/CCL5/CCL2/CASP8/BCL2L1/ATG16L1/ANTXR2/ANTXR1	42
ssc05144	Malaria	VCAM1/TLR4/TLR2/THBS4/THBS3/THBS1/TGFB2/TGFB1/SELP/SDC2/PECAM1/KLRK1/IL6/ICAM1/HBB/CCL2/ACKR1	17
ssc05210	Colorectal cancer	TP53/TGFBR2/TGFB2/TGFB1/SOS2/SMAD2/RHOA/RALB/PMAIP1/PIK3CD/NRAS/MYC/MLH1/LEF1/GADD45B/GADD45A/FOS/EGFR/DDB2/DCC/CCND1/CASP3/ARAF/APC2	24
ssc05214	Glioma	TP53/SOS2/PRKCA/PLCG2/PIK3CD/PDGFRA/PDGFA/NRAS/IGF1/GADD45B/GADD45A/EGFR/DDB2/CCND1/CAMK2G/CAMK2A/CAMK1G/CAMK1D/CALM3/ARAF	20
ssc04935	Growth hormone synthesis, secretion and action	STAT3/SOS2/SOCS3/SOCS1/PRKCA/PLCG2/PLCB2/PIK3CD/NRAS/MRAP2/MAPK12/MAP3K1/JUNB/JAK2/ITPR3/ITPR1/IRS2/IGF1/GNAS/GNAI3/GNAI2/GNAI1/FOS/CREB3L2/CREB3L1/CREB3/CACNA1S/ADCY9/ADCY4/ADCY1	30
ssc05203	Viral carcinogenesis	YWHAZ/YWHAQ/YWHAH/YWHAB/TRAF5/TP53/TBPL1/STAT3/SRF/SKP2/SCIN/RHOA/RBPJ/RASA2/RANBP1/PMAIP1/PIK3CD/NRAS/NFKBIA/MAD1L1/LYN/JAK3/IRF7/HNRNPK/HDAC9/HDAC1/GTF2B/GTF2A1/EGR3/EGR2/DDX3X/CREB3L2/CREB3L1/CREB3/CDKN1B/CDK2/CDK1/CDC42/CDC20/CCND3/CCND2/CCND1/CASP8/CASP3/ACTN1	45
ssc04062	Chemokine signaling pathway	VAV1/TIAM1/STAT3/SOS2/RHOA/RAP1B/RAP1A/PRKCZ/PRKCD/PREX1/PLCG2/PLCB2/PIK3CD/NRAS/NFKBIA/LYN/JAK3/JAK2/ITK/GSK3A/GRK5/GNB3/GNAI3/GNAI2/GNAI1/FGR/CXCR4/CXCL9/CXCL2/CXCL10/CHUK/CDC42/CCR1/CCL5/CCL4/CCL2/CCL19/CCL14/CCL11/ARRB1/ADCY9/ADCY4/ADCY1	43
ssc04512	ECM-receptor interaction	VWF/VTN/TNC/THBS4/THBS3/THBS1/SPP1/RELN/LAMC2/LAMA4/ITGB8/ITGB3/ITGB1/ITGA6/ITGA5/ITGA3/ITGA1/FRAS1/FN1/COL6A5/COL4A2/CHAD/CD47/CD44	24
ssc04912	GnRH signaling pathway	SOS2/PRKCD/PRKCA/PLCB2/PLA2G4A/NRAS/MMP2/MAPK7/MAPK12/MAP3K1/MAP2K7/ITPR3/ITPR1/GNAS/EGR1/EGFR/CDC42/CAMK2G/CAMK2A/CALM3/CACNA1S/ADCY9/ADCY4/ADCY1	24
ssc05213	Endometrial cancer	TP53/SOS2/PIK3CD/NRAS/MYC/MLH1/LEF1/GADD45B/GADD45A/EGFR/DDB2/CTNNA3/CTNNA1/CDH1/CCND1/ARAF/APC2	17
ssc05230	Central carbon metabolism in cancer	TP53/TIGAR/SLC1A5/SLC16A3/SIRT3/SCO2/PIK3CD/PGAM1/PDHA1/PDGFRA/NTRK3/NRAS/MYC/HK1/HIF1A/GLS2/GLS/FGFR1/EGFR	19
ssc04218	Cellular senescence	ZFP36L2/ZFP36L1/TSC2/TRAF3IP2/TP53/TGFBR2/TGFB2/TGFB1/SMAD2/SIRT1/SERPINE1/RHEB/RASSF5/RAD9B/RAD9A/PPP1CA/PIK3CD/NRAS/NFATC2/MYC/MAPK12/ITPR3/ITPR1/IL6/HIPK4/GADD45B/GADD45A/ETS1/E2F5/CDK2/CDK1/CCND3/CCND2/CCND1/CCNB2/CCNB1/CALM3	37
ssc04623	Cytosolic DNA-sensing pathway	TBK1/SAMHD1/POLR3H/POLR3F/POLR2K/POLR2F/NLRP3/NFKBIA/MLKL/IRF7/IL6/IL33/GSDME/GSDMD/CXCL10/CHUK/CGAS/CCL5/CCL4/CASP8/CASP7/CASP3	22
ssc05146	Amoebiasis	TLR4/TLR2/TGFB2/TGFB1/SERPINB9/RAB7A/RAB5A/PRKCA/PRDX1/PLCB2/PIK3CD/LAMC2/LAMA4/IL6/IL1R1/HSPB1/GNAS/GNAL/GNA14/FN1/CXCL2/COL4A2/CASP3/ARG2/ADCY1/ACTN1	26
ssc04936	Alcoholic liver disease	TRA2B/TRA2A/TNFRSF1A/TLR4/TICAM1/TBK1/SREBF1/SIRT1/SCD5/PRKAG2/PPARGC1A/PPARA/NOX4/NFKBIA/MLYCD/MAPK12/MAP3K5/MAP2K7/LY96/LEF1/IRAK4/IRAK1/IL6/FASN/CXCL2/CPT1A/CHUK/CCND1/CASP8/CASP3/C5AR1/ACOX3/ACADVL/ACACA	34
ssc04310	Wnt signaling pathway	VANGL1/TP53/TLE4/TLE3/TBL1XR1/SOX17/SIRT1/SIAH1/SFRP4/SFRP2/ROR1/RHOA/PSEN1/PRKCA/PRICKLE3/PRICKLE2/PLCB2/NKD1/NFATC2/MYC/MCC/LEF1/FZD7/FZD6/FZD5/FZD4/FZD1/FRZB/FOSL1/DVL2/DVL1/DKK2/DKK1/CCND3/CCND2/CCND1/CCDC88C/CAMK2G/CAMK2A/APC2	40
ssc04620	Toll-like receptor signaling pathway	TOLLIP/TLR4/TLR3/TLR2/TICAM1/TBK1/SPP1/PIK3CD/NFKBIA/MAPK12/MAP3K8/MAP2K7/LY96/IRF7/IRF5/IRAK4/IRAK1/IL6/IFNAR1/FOS/CXCL9/CXCL10/CHUK/CD80/CCL5/CCL4/CASP8	27
ssc00563	Glycosylphosphatidylinositol (GPI)-anchor biosynthesis	PIGX/PIGQ/PIGH/PIGF/PIGB/PIGA/PGAP2/GPLD1/GPAA1/B3GALT4	10
ssc01040	Biosynthesis of unsaturated fatty acids	SCD5/HSD17B12/HACD3/FADS2/FADS1/ELOVL5/ELOVL2/ELOVL1/ACOX3/ACOT7	10
ssc05220	Chronic myeloid leukemia	TP53/TGFBR2/TGFB2/TGFB1/SOS2/RUNX1/PIK3CD/NRAS/NFKBIA/MYC/MECOM/HDAC1/GADD45B/GADD45A/DDB2/CHUK/CDKN1B/CCND1/BCL2L1/ARAF	20
ssc04932	Non-alcoholic fatty liver disease	XBP1/UQCRC2/TNFRSF1A/TGFB1/SREBF1/SOCS3/RXRA/PRKAG2/PPARG/PPARA/PIK3CD/NDUFV1/NDUFC2/NDUFB3/NDUFB2/NDUFB11/MLXIP/MAPK12/MAP3K5/IRS2/IL6R/IL6/GSK3A/FOS/EIF2AK3/DDIT3/COX7A2L/COX7A1/COX6A1/COX4I2/COX3/COX2/COX1/CDC42/CASP8/CASP7/CASP3	37
ssc04144	Endocytosis	WWP1/VPS26B/TGFBR2/SPG21/SNF8/SMAD2/SH3KBP1/RHOA/RAB7A/RAB5A/RAB11FIP2/RAB11A/PRKCZ/PIP5K1A/PDGFRA/PARD6A/NEDD4L/LDLR/IQSEC1/IL2RA/IGF2R/HSPA6/GRK5/FOLR1/EPN1/EHD2/EHD1/EGFR/EEA1/DNM3/DNM2/DAB2/CXCR4/CHMP4A/CDC42/CBLC/CBLB/CAV2/CAV1/CAPZA1/ASAP2/ASAP1/ARRB1/ARPC5/ARPC3/ARFGAP2/ARF4/ARAP2/AP2A1/AMPH/AGAP3/ACTR3/ACAP2	53
ssc05219	Bladder cancer	VEGFA/TP53/THBS1/RASSF1/NRAS/MYC/MMP2/EGFR/DAPK1/CDH1/CCND1/ARAF	12
ssc05412	Arrhythmogenic right ventricular cardiomyopathy	SLC8A1/SGCE/SGCA/NOS1/LMNA/LEF1/ITGB8/ITGB3/ITGB1/ITGA6/ITGA5/ITGA3/ITGA1/GJA1/CTNNA3/CTNNA1/CDH2/CACNG6/CACNA1S/ATP2A2/ACTG1/ACTB	22
ssc04145	Phagosome	TUBB6/TUBA1B/TLR4/TLR2/THBS4/THBS3/THBS1/STX12/SLA-DRB1/SLA-DRA/SLA-DQB1/SLA-DOA/SLA-DMB/SLA-DMA/SEC61B/SEC61A1/RAB7A/RAB5A/OLR1/NOS1/NCF4/NCF2/LAMP2/ITGB3/ITGB1/ITGA5/EEA1/CYBA/CTSS/COLEC12/CANX/CALR/ACTG1/ACTB	34
ssc05162	Measles	TP53/TNFAIP3/TLR4/TLR2/TBK1/STAT3/RAB9A/PIK3CD/OAS2/NFKBIA/MX1/MSN/JAK3/IRF7/IRAK4/IRAK1/IL6/IL2RA/IFNAR1/HSPA6/FOS/EIF2AK4/EIF2AK3/EIF2AK1/CHUK/CDKN1B/CDK2/CCND3/CCND2/CCND1/CBLB/CASP8/CASP3/BCL2L1	34
ssc04714	Thermogenesis	ZNF516/UQCRC2/TSC2/SOS2/SMARCD3/SMARCD2/SMARCA2/RPS6KA2/RHEB/PRKAG2/PPARGC1A/PPARG/PNPLA2/NRAS/NPR1/NDUFV1/NDUFC2/NDUFB3/NDUFB2/NDUFB11/NDUFAF8/NDUFAF3/NDUFAF2/ND6/MLST8/MAPK12/MAP3K5/GNAS/FGFR1/CREB3L2/CREB3L1/CREB3/CPT1A/COX7A2L/COX7A1/COX6A1/COX4I2/COX3/COX2/COX11/COX10/COX1/ATP8/ATP5MG/ATP5MC2/ADCY9/ADCY4/ADCY1/ACTG1/ACTB/ACSL5	51
ssc05167	Kaposi sarcoma-associated herpesvirus infection	ZFP36/VEGFA/UBC/UBB/TP53/TNFRSF1A/TLR3/TICAM1/TBK1/STAT3/PTGS2/PREX1/PLCG2/PIK3CD/NRAS/NFKBIA/NFATC2/MYC/MAPK12/MAP2K7/LYN/LEF1/JAK2/ITPR3/ITPR1/IRF7/IL6/IFNGR1/IFNAR1/ICAM1/HIF1A/GNB3/FOS/FGF2/CXCL2/CLEC2B/CHUK/CCR1/CCND1/CASP8/CASP3/CALM3/ATG14/ANGPT2	44
ssc05100	Bacterial invasion of epithelial cells	WASF2/RHOA/PIK3CD/ITGB1/ITGA5/HCLS1/FN1/DNM3/DNM2/CTNNA3/CTNNA1/CDH1/CDC42/CAV2/CAV1/ARPC5/ARPC3/ACTR3/ACTG1/ACTB	20
ssc05216	Thyroid cancer	TP53/RXRA/PPARG/NRAS/MYC/LEF1/GADD45B/GADD45A/DDB2/CDH1/CCND1	11
ssc00051	Fructose and mannose metabolism	TKFC/TIGAR/PFKFB3/PFKFB2/PFKFB1/MPI/KHK/HK1/FCSK/FBP1	10
ssc00330	Arginine and proline metabolism	SMS/SAT2/SAT1/PYCR3/P4HA2/P4HA1/NOS3/NOS1/GATM/CKB/ARG2/AMD1/ALDH4A1/AGMAT	14
ssc05132	Salmonella infection	TXN/TUBB6/TUBA1B/TNFRSF1A/TLR4/TLR2/SNX33/SNX18/S100A10/RIPK2/RHOJ/RHOB/RHOA/RAB9A/RAB7A/RAB5A/PLEKHM2/PIK3CD/PAK3/NLRP3/NFKBIA/MYO6/MYLPF/MYL9/MYL5/MYC/MLKL/MAPK12/MAP2K7/LY96/LEF1/KLC3/IRAK4/IRAK1/IL6/HSP90B1/HSP90AA1/GSDMD/GAPDH/FOS/DYNLL1/DNM2/CHUK/CDC42/CASP8/CASP7/CASP3/ARPC5/ARPC3/ANXA2/ACTR3/ACTG1/ACTB/ABI1	54
ssc05218	Melanoma	TP53/PIK3CD/PDGFRA/PDGFD/PDGFC/PDGFA/NRAS/IGF1/GADD45B/GADD45A/FGFR1/FGF2/FGF1/EGFR/DDB2/CDH1/CCND1/ARAF	18
ssc00240	Pyrimidine metabolism	UCK1/TYMS/TK1/NT5M/NT5E/NT5C1A/NT5C/NME7/NME3/ENTPD5/ENTPD1/ENPP3/ENPP1/DTYMK/CMPK2	15
ssc04640	Hematopoietic cell lineage	SLA-DRB1/SLA-DRA/SLA-DQB1/SLA-DOA/SLA-DMB/SLA-DMA/KITLG/ITGB3/ITGA6/ITGA5/ITGA3/ITGA1/IL6R/IL6/IL2RA/IL1R1/CSF1/CD9/CD5/CD44/CD34/CD2	22
ssc04120	Ubiquitin mediated proteolysis	WWP1/VHL/UBE3C/UBE2Z/UBE2J1/UBE2E2/UBE2C/UBC/UBB/STUB1/SOCS3/SOCS1/SKP2/SIAH1/NEDD4L/MAP3K1/KLHL13/HERC2/HERC1/FBXW7/FBXO4/FBXO2/FANCL/DDB2/CUL5/CUL4A/CDC20/CBLC/CBLB/BRCA1/ANAPC2/ANAPC16/ANAPC15	33
ssc05135	Yersinia infection	WASF2/VAV1/TLR4/TICAM1/TBK1/SKAP2/RPS6KA2/RHOA/PIP5K1A/PIK3CD/NLRP3/NFKBIA/NFATC2/MAPK12/MAP2K7/LCP2/ITGB1/ITGA5/IRAK4/IRAK1/IL6/FYB1/FOS/FN1/CHUK/CDC42/CCL2/ARPC5/ARPC3/ARHGEF12/ACTR3/ACTG1/ACTB	33
ssc05416	Viral myocarditis	SLA-DRB1/SLA-DRA/SLA-DQB1/SLA-DOA/SLA-DMB/SLA-DMA/SGCE/SGCA/NOS1/MYH7/ICAM1/FYN/CD80/CCND1/CAV1/CASP8/CASP3/ACTG1/ACTB	19
ssc04061	Viral protein interaction with cytokine and cytokine receptor	TNFSF14/TNFRSF1B/TNFRSF1A/IL6R/IL6/IL34/IL2RA/IL10RB/CXCR4/CXCL9/CXCL2/CXCL10/CSF1/CCR1/CCL5/CCL4/CCL2/CCL19/CCL14/CCL11/ACKR3	21
