# Supplementary material for: Heterosis-Based Identification of Candidate Genes Associated with Lipid Metabolism and Meat Quality in Crossbred Pigs
Source: Animals (Basel). 2026 Jan 29;16(3):423. doi: 10.3390/ani16030423 (PMC12896934; doi:10.3390/ani16030423)
Supplement: Supplementary file 1 [file animals-16-00423-s001.zip › Table S7.xlsx]

## Sheet: result
ID	Description	geneID	Count
ssc04015	Rap1 signaling pathway	ACTB/ACTG1/ADCY1/ADCY9/ADORA2A/ADORA2B/AKT2/CALM3/CSF1/DRD2/EFNA1/EFNA4/EFNA5/ENAH/EPHA2/FGF1/FGF18/FGF22/FLT1/GNAI1/GNAI3/GNAQ/GNAS/ID1/IGF1/ITGB3/KDR/KIT/KITLG/LPAR1/MAGI1/MAGI2/MAP2K6/NGF/NRAS/PARD6A/PDGFA/PDGFD/PDGFRB/PFN2/PIK3CD/PLCB2/PRKCA/PRKCZ/PRKD1/RALB/RAP1B/RAPGEF1/RAPGEF3/RAPGEF5/RHOA/SKAP1/TEK/THBS1/TIAM1/TLN2/VASP/VEGFA/VEGFD	59
ssc04010	MAPK signaling pathway	AKT2/ARAF/ARRB1/CACNA1S/CACNA2D2/CACNB3/CACNG6/CASP3/CHUK/CSF1/DDIT3/DUSP1/DUSP6/DUSP8/EFNA1/EFNA4/EFNA5/ELK4/EPHA2/FGF1/FGF18/FGF22/FLT1/FOS/GADD45B/GDNF/GNA12/HSPB1/IGF1/IKBKG/IL1RAP/IRAK1/KDR/KIT/KITLG/MAP2K6/MAP3K1/MAP3K10/MAP3K2/MAP3K5/MAP3K8/MAPK8IP1/MAPK8IP3/MAPT/MAX/MECOM/MYC/NGF/NRAS/NRTN/NTF3/NTF4/PDGFA/PDGFD/PDGFRB/PLA2G4A/PRKCA/RAP1B/RASA1/RASA2/RASGRP1/RPS6KA2/SOS2/SRF/STMN1/TAOK1/TE…	72
ssc04670	Leukocyte transendothelial migration	ACTB/ACTG1/ARHGAP35/CD99L2/CDH5/CLDN10/CLDN15/CLDN6/CTNNA1/CTNNA3/CXCR4/CYBA/ESAM/F11R/GNAI1/GNAI3/ICAM1/ITGA4/ITK/JAM2/MSN/MYL5/MYL9/MYLPF/NCF2/OCLN/PECAM1/PIK3CD/PLCG2/PRKCA/RAP1B/RAPGEF3/RHOA/ROCK2/VASP/VCAM1	36
ssc05205	Proteoglycans in cancer	ACTB/ACTG1/AKT2/ANK1/ARAF/ARHGEF12/CAMK2A/CAMK2G/CASP3/CAV2/CCND1/CD44/DCN/FZD1/FZD6/FZD8/GPC3/HCLS1/HIF1A/HPSE2/IGF1/IQGAP1/ITGA5/ITGB3/ITPR2/ITPR3/KDR/LUM/MSN/MYC/NRAS/PIK3CD/PLAU/PLAUR/PLCG2/PPP1CA/PPP1R12B/PRKCA/RHOA/ROCK2/SDC2/SMAD2/SOS2/TGFB1/THBS1/TIAM1/TIMP3/TLR2/TLR4/TP53/VEGFA/VTN/WNT11	53
ssc05418	Fluid shear stress and atherosclerosis	ACTB/ACTG1/ACVR2B/AKT2/ARHGEF2/BMP4/BMPR2/CALM3/CAV2/CCL2/CDH5/CHUK/CYBA/DUSP1/EDN1/FOS/GSTO1/HSP90AB1/ICAM1/IKBKG/ITGB3/KDR/KLF2/MAP2K6/MAP3K5/NCF2/NQO1/PDGFA/PECAM1/PIK3CD/PLAT/PRKCZ/RHOA/SDC2/SUMO2/THBD/TNFRSF1A/TP53/VCAM1/VEGFA	40
ssc04390	Hippo signaling pathway	ACTB/ACTG1/APC2/BMP4/BMP5/BMPR2/CCN2/CCND1/CCND2/CCND3/CTNNA1/CTNNA3/DVL1/DVL2/FGF1/FRMD6/FZD1/FZD6/FZD8/GLI2/ID1/ID2/LEF1/LLGL1/MYC/NKD1/PARD6A/PATJ/PPP1CA/PPP2CA/PRKCZ/RASSF1/SERPINE1/SMAD2/SNAI2/TEAD1/TGFB1/WNT11/WWTR1/YAP1/YWHAH/YWHAQ/YWHAZ	43
ssc04270	Vascular smooth muscle contraction	ACTA2/ADCY1/ADCY9/ADM/ADORA2A/ADORA2B/ADRA1A/ADRA1D/AGTR1/ARAF/ARHGEF12/AVPR1A/CACNA1S/CALCRL/CALM3/EDN1/EDNRA/GNA12/GNAQ/GNAS/GUCY1B1/IRAG1/ITPR2/ITPR3/KCNMB4/MYH14/MYL9/MYLK/PLA2G4A/PLA2G6/PLCB2/PPP1CA/PPP1R12B/PPP1R14A/PRKCA/RAMP2/RHOA/ROCK2	38
ssc04928	Parathyroid hormone synthesis, secretion and action	ADCY1/ADCY9/ARAF/ARRB1/BGLAP/CREB3/CREB3L1/CYP27B1/EGR1/FOS/GATA3/GNA12/GNAI1/GNAI3/GNAQ/GNAS/ITPR2/ITPR3/MMP17/NR4A2/PLCB2/PRKCA/PTHLH/RHOA/RUNX2/RXRA/SGK1/SLC34A2/SLC34A3/SLC9A3R1/STK39/WNK1/WNK2	33
ssc04668	TNF signaling pathway	ADAM17/AKT2/BAG4/CASP3/CASP7/CCL2/CCL5/CHUK/CREB3/CREB3L1/CSF1/CXCL10/CXCL2/EDN1/FOS/ICAM1/IKBKG/IL15/IL6/IRF1/JAG1/MAP2K6/MAP3K5/MAP3K8/MLKL/NFKBIA/PIK3CD/RHBDF1/TNFAIP3/TNFRSF1A/TNFRSF1B/VCAM1/VEGFD	33
ssc04071	Sphingolipid signaling pathway	ACER1/ADORA3/AKT2/ASAH1/BDKRB2/CERS2/FCER1G/FYN/GAB2/GNA12/GNAI1/GNAI3/GNAQ/MAP3K5/NRAS/NSMAF/PIK3CD/PLCB2/PPP2CA/PPP2R3A/PPP2R3C/PPP2R5D/PRKCA/PRKCZ/RHOA/ROCK2/S1PR1/S1PR2/S1PR5/SGMS2/SPHK2/SPTLC1/TNFRSF1A/TP53	34
ssc04151	PI3K-Akt signaling pathway	AKT2/BCL2L1/BRCA1/CCND1/CCND2/CCND3/CDK2/CHAD/CHUK/CREB3/CREB3L1/CSF1/CSF3/EFNA1/EFNA4/EFNA5/EIF4E/EPHA2/FGF1/FGF18/FGF22/FLT1/G6PC3/GDNF/GNB3/GNB4/HSP90AB1/IGF1/IKBKG/IL2RA/IL6/ITGA11/ITGA4/ITGA5/ITGA6/ITGA8/ITGB3/KDR/KIT/KITLG/LPAR1/MAGI1/MAGI2/MLST8/MYC/NGF/NRAS/NRTN/NTF3/NTF4/OSMR/PDGFA/PDGFD/PDGFRB/PIK3CD/PPP2CA/PPP2R3A/PPP2R3C/PPP2R5D/PRKCA/RHEB/RXRA/SGK1/SOS2/SPP1/TEK/THBS1/THBS3/TLR2/TLR4…	77
ssc04360	Axon guidance	ABLIM1/ARHGEF12/BMPR2/BOC/CAMK2A/CAMK2G/CFL1/CXCR4/DPYSL2/EFNA1/EFNA4/EFNA5/ENAH/EPHA2/EPHA3/EPHA4/EPHB3/FYN/GNAI1/GNAI3/LIMK1/LRRC4C/MYL5/MYL9/NFATC2/NRAS/NTN4/PAK3/PARD6A/PIK3CD/PLCG2/PLXNA1/PRKCA/PRKCZ/RASA1/RHOA/ROCK2/SEMA3D/SEMA4D/SEMA6A/SEMA6B/SSH1/TRPC3/TRPC6/UNC5A/UNC5B	46
ssc05142	Chagas disease	ADCY1/AKT2/BDKRB2/CALR/CCL2/CCL5/CD247/CHUK/FOS/GNA14/GNAI1/GNAI3/GNAL/GNAQ/GNAS/IFNGR1/IKBKG/IL6/IRAK1/NFKBIA/NOS2/PIK3CD/PLCB2/PPP2CA/SERPINE1/SMAD2/TGFB1/TICAM1/TLR2/TLR4/TNFRSF1A	31
ssc05417	Lipid and atherosclerosis	ABCG1/AKT2/APOA1/BCL2L1/CALM3/CAMK2A/CAMK2G/CASP3/CASP7/CCL2/CCL5/CD40LG/CHUK/CXCL2/CYBA/CYP1A1/CYP2J34/DDIT3/FOS/HSP90AB1/ICAM1/IKBKG/IL6/IRAK1/IRF7/LDLR/LY96/LYN/MAP2K6/MAP3K5/MIB1/MIB2/NCF2/NFATC2/NFKBIA/NRAS/PIK3CD/PLCB2/PPARG/PRKCA/RAP1B/RHOA/ROCK2/RXRA/TBK1/TICAM1/TIRAP/TLR2/TLR4/TNFRSF1A/TP53/VCAM1	52
ssc04022	cGMP-PKG signaling pathway	ADCY1/ADCY9/ADORA3/ADRA1A/ADRA1D/ADRA2B/ADRB2/AGTR1/AKT2/ATP2A2/BDKRB2/CACNA1S/CALM3/CREB3/CREB3L1/EDNRA/EDNRB/GNA12/GNAI1/GNAI3/GNAQ/GUCY1B1/IRAG1/ITPR2/ITPR3/KCNJ8/KCNMB4/MEF2B/MYH7/MYL9/MYLK/NFATC2/PDE5A/PLCB2/PPP1CA/RGS2/RHOA/ROCK2/SLC8A1/SRF/TRPC6/VASP	42
ssc04020	Calcium signaling pathway	ADCY1/ADCY9/ADORA2A/ADORA2B/ADRA1A/ADRA1D/ADRB2/AGTR1/ATP2A2/AVPR1A/BDKRB2/CACNA1S/CALM3/CAMK1G/CAMK2A/CAMK2G/CCKAR/CXCR4/CYSLTR2/EDNRA/EDNRB/FGF1/FGF18/FGF22/FLT1/GDNF/GNA14/GNAL/GNAQ/GNAS/GRIN3B/HRC/HTR4/ITPR2/ITPR3/KDR/MYLK/NFATC2/NGF/NOS1/NOS2/P2RX6/P2RX7/PDE1C/PDGFA/PDGFD/PDGFRB/PHKG2/PLCB2/PLCG2/PRKCA/PTAFR/PTGFR/SLC8A1/SPHK2/TBXA2R/VEGFA/VEGFD	58
ssc04611	Platelet activation	ACTB/ACTG1/ADCY1/ADCY9/AKT2/ARHGAP35/ARHGEF12/FCER1G/FERMT3/FYN/GNAI1/GNAI3/GNAQ/GNAS/GUCY1B1/ITGB3/ITPR2/ITPR3/LYN/MYLK/PIK3CD/PLA2G4A/PLCB2/PLCG2/PPP1CA/PRKCZ/RAP1B/RASGRP1/RHOA/ROCK2/TBXA2R/TLN2/VASP	33
ssc04072	Phospholipase D signaling pathway	ADCY1/ADCY9/AGPAT2/AGTR1/AKT2/AVPR1A/AVPR2/DGKG/DGKH/DGKQ/DNM1/DNM2/DNM3/FCER1G/FYN/GAB2/GNA12/GNAS/GRM4/KIT/KITLG/LPAR1/NRAS/PDGFA/PDGFD/PDGFRB/PIK3CD/PLA2G4A/PLCB2/PLCG2/PRKCA/PTGFR/RALB/RAPGEF3/RHEB/RHOA/SOS2/SPHK2	38
ssc05166	Human T-cell leukemia virus 1 infection	ADCY1/ADCY9/AKT2/ANAPC15/ANAPC16/ANAPC2/ANAPC4/B2M/B2M/BCL2L1/CALR/CCNB2/CCND1/CCND2/CCND3/CDK2/CDKN2B/CHUK/CREB3/CREB3L1/EGR1/EGR2/ELK4/ETS1/FOS/FOSL1/ICAM1/IKBKG/IL15/IL2RA/IL6/KAT5/MAD1L1/MAP3K1/MSX2/MYC/NFATC2/NFKBIA/NRAS/PIK3CD/RANBP1/SLA-DOA/SLA-DQB1/SLA-DRA/SMAD2/SRF/TBPL1/TGFB1/TLN2/TNFRSF1A/TP53/ZFP36	52
ssc04510	Focal adhesion	ACTB/ACTG1/AKT2/ARHGAP35/CAV2/CCND1/CCND2/CCND3/CHAD/EMP1/FLNB/FLT1/FYN/IGF1/ITGA11/ITGA4/ITGA5/ITGA6/ITGA8/ITGB3/KDR/MYL5/MYL9/MYLK/MYLPF/PAK3/PARVA/PDGFA/PDGFD/PDGFRB/PIK3CD/PPP1CA/PPP1R12B/PRKCA/RAP1B/RAPGEF1/RHOA/ROCK2/SOS2/SPP1/THBS1/THBS3/TLN2/VASP/VEGFA/VEGFD/VTN	47
ssc03460	Fanconi anemia pathway	BRCA1/EME1/EME2/FAAP100/FANCA/FANCD2/FANCF/FANCG/FANCI/FANCL/FANCM/HES1/POLN/REV3L/RMI1/RPA2/TELO2	17
ssc04014	Ras signaling pathway	AKT2/BCL2L1/CALM3/CHUK/CSF1/EFNA1/EFNA4/EFNA5/EPHA2/ETS1/FGF1/FGF18/FGF22/FLT1/FOXO4/GAB2/GNB3/GNB4/IGF1/IKBKG/KDR/KIT/KITLG/NGF/NRAS/NTF3/NTF4/PAK3/PDGFA/PDGFD/PDGFRB/PIK3CD/PLA2G4A/PLA2G6/PLCG2/PRKCA/RAB5A/RALB/RALGAPA2/RAP1B/RAPGEF5/RASA1/RASA2/RASGRP1/RASSF1/RGL1/RHOA/SOS2/TBK1/TEK/TIAM1/VEGFA/VEGFD	53
ssc04921	Oxytocin signaling pathway	ACTB/ACTG1/ADCY1/ADCY9/CACNA1S/CACNA2D2/CACNB3/CACNG6/CALM3/CAMK1G/CAMK2A/CAMK2G/CCND1/EEF2K/FOS/GNAI1/GNAI3/GNAQ/GNAS/GUCY1B1/ITPR2/ITPR3/KCNJ2/MYL9/MYLK/NFATC2/NRAS/PLA2G4A/PLCB2/PPP1CA/PPP1R12B/PRKAB2/PRKAG2/PRKCA/RGS2/RHOA/ROCK2	37
ssc05202	Transcriptional misregulation in cancer	BAIAP3/BCL2A1/BCL2L1/BCL6/CCND2/CDK14/DDB2/DDIT3/DOT1L/DUSP6/ELANE/ELK4/ERG/ETV1/ETV6/ETV7/FLI1/FLT1/GADD45B/HHEX/HPGD/ID2/IGF1/IL6/LDB1/LMO2/LYL1/MAX/MEIS1/MYC/NFKBIZ/NR4A3/NUPR1/PDGFA/PLAT/PLAU/PPARG/RUNX1T1/RUNX2/RXRA/SIX1/SS18/TP53	43
ssc04810	Regulation of actin cytoskeleton	ACTB/ACTG1/AKT2/APC2/ARAF/ARHGAP35/ARHGEF12/ARPC3/ARPC5/BAIAP2/BDKRB2/CFL1/CXCR4/ENAH/FGD3/FGF1/FGF18/FGF22/GNA12/IQGAP1/ITGA11/ITGA4/ITGA5/ITGA6/ITGA8/ITGB3/LIMK1/LPAR1/MSN/MYH14/MYL5/MYL9/MYLK/MYLPF/NRAS/PAK3/PDGFA/PDGFD/PDGFRB/PFN2/PIK3CD/PIP4K2B/PPP1CA/PPP1R12B/RGCC/RHOA/ROCK2/SOS2/SSH1/TIAM1/TMSB4X	51
ssc04371	Apelin signaling pathway	ACTA2/ADCY1/ADCY9/AGTR1/AKT2/CALM3/CCN2/CCND1/EGR1/GNAI1/GNAI3/GNAQ/GNB3/GNB4/HDAC4/ITPR2/ITPR3/JAG1/KLF2/MEF2B/MYLK/NOS1/NOS2/NRAS/PLAT/PLCB2/PPARGC1A/PRKAB2/PRKAG2/SERPINE1/SLC8A1/SMAD2/SPHK2/SPP1	34
ssc04064	NF-kappa B signaling pathway	BCL10/BCL2A1/BCL2L1/BLNK/CCL19/CCL4/CD40LG/CHUK/CXCL2/EDA/GADD45B/ICAM1/IKBKG/IRAK1/LY96/LYN/NFKBIA/PLAU/PLCG2/TICAM1/TIRAP/TLR4/TNFAIP3/TNFRSF11A/TNFRSF1A/TNFSF13B/TNFSF14/VCAM1	28
ssc05163	Human cytomegalovirus infection	ADCY1/ADCY9/AKT2/ARHGEF12/B2M/B2M/CALM3/CALR/CASP3/CCL2/CCL4/CCL5/CCND1/CGAS/CHUK/CREB3/CREB3L1/CXCR4/GNA12/GNAI1/GNAI3/GNAQ/GNAS/GNB3/GNB4/IKBKG/IL10RA/IL6/ITGB3/ITPR2/ITPR3/MAP2K6/MYC/NFATC2/NFKBIA/NRAS/PDIA3/PIK3CD/PLCB2/PRKCA/PTGER2/PTGER4/RHEB/RHOA/ROCK2/SOS2/TBK1/TNFRSF1A/TP53/VEGFA	50
ssc04730	Long-term depression	ARAF/GNA12/GNAI1/GNAI3/GNAQ/GNAS/GNAZ/GUCY1B1/IGF1/ITPR2/ITPR3/LYN/NOS1/NRAS/PLA2G4A/PLCB2/PPP2CA/PRKCA	18
ssc04350	TGF-beta signaling pathway	ACVR2B/BMP4/BMP5/BMPR2/CDKN2B/DCN/E2F5/EMP3/FMOD/HJV/ID1/ID2/ID3/ID4/IGSF1/INHBA/LRRC32/MYC/NRROS/PPP2CA/RHOA/SMAD2/SMAD5/TGFB1/TGIF1/THBS1/THSD4/TMEM53	28
ssc04152	AMPK signaling pathway	ACACA/ADRA1A/AKT2/CCND1/CPT1A/CREB3/CREB3L1/EEF2K/FASN/FBP2/G6PC3/IGF1/LEPR/MLYCD/PFKFB1/PFKFB3/PIK3CD/PPARG/PPARGC1A/PPP2CA/PPP2R3A/PPP2R3C/PPP2R5D/PRKAB2/PRKAG2/RHEB/SCD5/SREBF1/STRADA/ULK1	30
ssc04530	Tight junction	ACTB/ACTG1/AMOTL1/AMOTL2/ARHGEF2/ARPC3/ARPC5/CCND1/CLDN10/CLDN15/CLDN6/F11R/HCLS1/JAM2/LLGL1/MAGI1/MAP3K1/MAP3K5/MSN/MYH14/MYL9/OCLN/PARD6A/PATJ/PCNA/PPP2CA/PRKAB2/PRKAG2/PRKCZ/RAB8B/RHOA/ROCK2/SLC9A3R1/SYMPK/SYNPO/TIAM1/VASP/WAS	38
ssc04936	Alcoholic liver disease	ACACA/ACADVL/ACOX3/AKT2/CASP3/CCND1/CHUK/CPT1A/CXCL2/FASN/IKBKG/IL6/IRAK1/LEF1/LY96/MAP2K6/MAP3K5/MLYCD/NFKBIA/NOX4/PPARA/PPARGC1A/PRKAB2/PRKAG2/SCD5/SREBF1/TBK1/TICAM1/TIRAP/TLR4/TNFRSF1A/TRA2A/TRA2B	33
ssc04750	Inflammatory mediator regulation of TRP channels	ADCY1/ADCY9/ASIC1/ASIC4/BDKRB2/CALM3/CAMK2A/CAMK2G/CYP2J34/GNAQ/GNAS/IGF1/IL1RAP/ITPR2/ITPR3/MAP2K6/NGF/P2RY2/PIK3CD/PLA2G4A/PLA2G6/PLCB2/PLCG2/PPP1CA/PRKCA/PTGER2/PTGER4	27
ssc04932	Non-alcoholic fatty liver disease	AKT2/CASP3/CASP7/COX1/COX2/COX3/COX4I2/COX6A1/COX7A1/COX7A2L/COX7C/CYTB/DDIT3/FOS/GSK3A/IL6/LEPR/MAP3K5/MLXIP/NDUFA4L2/NDUFB11/NDUFB9/NDUFC2/NDUFS5/NDUFV1/PIK3CD/PKLR/PPARA/PPARG/PRKAB2/PRKAG2/RXRA/SREBF1/TGFB1/TNFRSF1A/UQCRC2	36
ssc04714	Thermogenesis	ACSL5/ACTB/ACTG1/ACTL6A/ADCY1/ADCY9/ATP5MC2/COX1/COX10/COX11/COX16/COX2/COX3/COX4I2/COX6A1/COX7A1/COX7A2L/COX7C/CPT1A/CREB3/CREB3L1/CYTB/DPF1/GNAS/MAP3K5/MLST8/ND6/NDUFA4L2/NDUFAF2/NDUFAF3/NDUFB11/NDUFB9/NDUFC2/NDUFS5/NDUFV1/NRAS/PNPLA2/PPARG/PPARGC1A/PRKAB2/PRKAG2/RHEB/RPS6KA2/SMARCA2/SMARCC1/SMARCD3/SOS2/UQCRC2/ZNF516	49
ssc04916	Melanogenesis	ADCY1/ADCY9/CALM3/CAMK2A/CAMK2G/CREB3/CREB3L1/DVL1/DVL2/EDN1/EDNRB/FZD1/FZD6/FZD8/GNAI1/GNAI3/GNAQ/GNAS/KIT/KITLG/LEF1/NRAS/PLCB2/PRKCA/WNT11	25
ssc04924	Renin secretion	ADRB2/AGTR1/CACNA1S/CALM3/CTSB/EDN1/EDNRA/GNAI1/GNAI3/GNAQ/GNAS/GUCY1B1/ITPR2/ITPR3/KCNJ2/PDE1C/PLCB2/PTGER2/PTGER4	19
ssc04933	AGE-RAGE signaling pathway in diabetic complications	AGTR1/AKT2/CASP3/CCL2/CCND1/EDN1/EGR1/F3/ICAM1/IL6/NOX4/NRAS/PIK3CD/PIM1/PLCB2/PLCG2/PRKCA/PRKCZ/SERPINE1/SMAD2/TGFB1/THBD/VCAM1/VEGFA/VEGFD	25
ssc04261	Adrenergic signaling in cardiomyocytes	ADCY1/ADCY9/ADRA1A/ADRA1D/ADRB2/AGTR1/AKT2/ATP2A2/CACNA1S/CACNA2D2/CACNB3/CACNG6/CALM3/CAMK2A/CAMK2G/CREB3/CREB3L1/GNAI1/GNAI3/GNAQ/GNAS/KCNK2/MYH7/PLCB2/POPDC2/PPP1CA/PPP2CA/PPP2R3A/PPP2R3C/PPP2R5D/PRKCA/RAPGEF3/SLC8A1/TPM4	34
ssc04922	Glucagon signaling pathway	ACACA/AKT2/CALM3/CAMK2A/CAMK2G/CPT1A/CREB3/CREB3L1/FBP2/G6PC3/GNAQ/GNAS/ITPR2/ITPR3/LDHB/LDHB/PDHA1/PFKFB1/PGAM1/PHKG2/PLCB2/PPARA/PPARGC1A/PRKAB2/PRKAG2	25
ssc04934	Cushing syndrome	ADCY1/ADCY9/AGTR1/AIP/APC2/ARMC5/CACNA1S/CAMK2A/CAMK2G/CCND1/CDK2/CDKN2B/CREB3/CREB3L1/CRHR2/DVL1/DVL2/FZD1/FZD6/FZD8/GNAI1/GNAI3/GNAQ/GNAS/ITPR2/ITPR3/KCNK2/LDLR/LEF1/NCEH1/PLCB2/RAP1B/RASD1/WNT11	34
ssc05161	Hepatitis B	AKT2/ARAF/CASP3/CDK2/CHUK/CREB3/CREB3L1/DDB1/DDB2/EGR2/FOS/IKBKG/IL6/IRAK1/IRF7/MAP2K6/MAP3K1/MYC/NFATC2/NFKBIA/NRAS/PCNA/PIK3CD/PRKCA/SLC10A1/SOS2/STAT6/TBK1/TGFB1/TICAM1/TIRAP/TLR2/TLR3/TLR4/TP53/YWHAQ/YWHAZ	37
ssc00100	Steroid biosynthesis	CYP27B1/CYP2R1/DHCR24/FDFT1/LSS/SOAT1/SQLE/TM7SF2	8
ssc05207	Chemical carcinogenesis - receptor activation	ADCY1/ADCY9/ADRB2/AIP/AKT2/AR/ARRB1/BCL6/CACNA1S/CCND1/CCND3/CHRNA9/CREB3/CREB3L1/CYP1A1/CYP1B1/DLL4/EPHX1/ESR2/FGF18/FGF22/FOS/GNAI1/GNAI3/GNAS/GSTO1/HSP90AB1/JAG1/KLF4/KLF5/KPNA2/KPNA7/MYC/NR1I3/NRAS/PAQR5/PIK3CD/PPARA/PRKCA/RPS6KA2/RXRA/SOS2/VEGFA	43
ssc04066	HIF-1 signaling pathway	AKT2/CAMK2A/CAMK2G/EDN1/EIF4E/ENO2/FLT1/GAPDH/HIF1A/HK1/IFNGR1/IGF1/IL6/LDHB/LDHB/NOS2/PDHA1/PFKFB3/PIK3CD/PLCG2/PRKCA/SERPINE1/TEK/TIMP1/TLR4/VEGFA	26
ssc05230	Central carbon metabolism in cancer	AKT2/GLS2/HIF1A/HK1/KIT/LDHB/LDHB/MYC/NRAS/PDGFRB/PDHA1/PGAM1/PIK3CD/SCO2/SIRT3/SLC16A3/TIGAR/TP53	18
ssc04068	FoxO signaling pathway	AKT2/ARAF/BCL6/CCNB2/CCND1/CCND2/CDK2/CDKN2B/CHUK/DEPP1/FOXO4/FOXO6/G6PC3/GABARAPL1/GADD45B/HOMER3/IGF1/IL6/KLF2/NRAS/PIK3CD/PLK2/PLK3/PRKAB2/PRKAG2/S1PR1/SETD7/SGK1/SOS2/TGFB1	30
ssc05410	Hypertrophic cardiomyopathy	ACTB/ACTG1/ATP2A2/CACNA1S/CACNA2D2/CACNB3/CACNG6/EDN1/IGF1/IL6/ITGA11/ITGA4/ITGA5/ITGA6/ITGA8/ITGB3/MYH7/NOS1/PRKAB2/PRKAG2/SGCE/SLC8A1/TGFB1/TPM4	24
ssc00603	Glycosphingolipid biosynthesis - globo and isoglobo series	A4GALT/B3GALNT1/GBGT1/HEXB/NAGA/ST3GAL1/ST3GAL2	7
ssc05168	Herpes simplex virus 1 infection	AKT2/B2M/B2M/BCL2L1/BST2/CALR/CASP3/CCL2/CCL5/CGAS/CHUK/EIF2AK1/EIF2AK4/IFNGR1/IKBKG/IL6/IRAK1/IRF7/ITGA5/ITGB3/NFKBIA/PDIA3/PIK3CD/PPP1CA/RHEB/SLA-DOA/SLA-DQB1/SLA-DRA/SRSF3/SRSF7/TBK1/TICAM1/TLR2/TLR3/TNFRSF1A/TNFSF14/TP53/ZC3HAV1	38
ssc04971	Gastric acid secretion	ACTB/ACTG1/ADCY1/ADCY9/CALM3/CAMK2A/CAMK2G/GNAI1/GNAI3/GNAQ/GNAS/ITPR2/ITPR3/KCNJ2/KCNK2/MYLK/PLCB2/PRKCA/SLC4A2	19
ssc05224	Breast cancer	AKT2/APC2/ARAF/BRCA1/CCND1/DDB2/DLL4/DVL1/DVL2/ESR2/FGF1/FGF18/FGF22/FOS/FZD1/FZD6/FZD8/GADD45B/HES1/HEY1/HEY2/HEYL/IGF1/JAG1/KIT/LEF1/MYC/NRAS/PIK3CD/SOS2/TP53/WNT11	32
ssc00563	Glycosylphosphatidylinositol (GPI)-anchor biosynthesis	B3GALT4/GPLD1/PGAP2/PGAP3/PIGA/PIGB/PIGF/PIGH/PIGQ/PIGX	10
ssc05165	Human papillomavirus infection	AKT2/APC2/ATP6V1C2/CASP3/CCND1/CCND2/CCND3/CDK2/CHAD/CHUK/CREB3/CREB3L1/DVL1/DVL2/FZD1/FZD6/FZD8/GNAS/HES1/HEY1/HEY2/HEYL/IKBKG/IRF1/ITGA11/ITGA4/ITGA5/ITGA6/ITGA8/ITGB3/JAG1/LLGL1/MAGI1/MAML3/MX1/NRAS/PARD6A/PATJ/PDGFRB/PIK3CD/PPP2CA/PPP2R3A/PPP2R3C/PPP2R5D/PRKCZ/PTGER4/RBPJ/RFNG/RHEB/SLC9A3R1/SOS2/SPP1/TBK1/TBPL1/THBS1/THBS3/TICAM1/TLR3/TNFRSF1A/TP53/VEGFA/VTN/WNT11	63
ssc04540	Gap junction	ADCY1/ADCY9/DRD2/GJA1/GNAI1/GNAI3/GNAQ/GNAS/GUCY1B1/ITPR2/ITPR3/LPAR1/MAP3K2/NRAS/PDGFA/PDGFD/PDGFRB/PLCB2/PRKCA/SOS2/TUBB6	21
ssc04926	Relaxin signaling pathway	ACTA2/ADCY1/ADCY9/AKT2/ARRB1/CREB3/CREB3L1/EDN1/EDNRB/FOS/GNAI1/GNAI3/GNAS/GNB3/GNB4/NFKBIA/NOS1/NOS2/NRAS/PIK3CD/PLCB2/PRKCA/PRKCZ/RXFP1/SMAD2/SOS2/TGFB1/VEGFA/VEGFD	29
ssc04148	Efferocytosis	ADAM10/ADAM17/ARG2/ATP2A2/CALR/CAMK2A/CAMK2G/CASP3/CASP7/CD47/CPT1A/DUSP8/HAVCR2/HIF1A/ITGB3/MERTK/MFGE8/NFATC2/NR1H2/P2RY2/PECAM1/PLA2G6/PPARG/PTGER2/PTGER4/RAB5A/RXRA/S1PR1/SGK1/SLC66A1/SPHK2/STAB1/TGFB1/TGFBRAP1/THBS1	35
ssc05160	Hepatitis C	AKT2/ARAF/CASP3/CCND1/CDK2/CHUK/CLDN10/CLDN15/CLDN6/CXCL10/EIF2AK1/EIF2AK4/IFIT1/IKBKG/IRF7/LDLR/MX1/MYC/NFKBIA/NRAS/OCLN/PIK3CD/PPARA/PPP2CA/RXRA/SOS2/TBK1/TICAM1/TLR3/TNFRSF1A/TP53/YWHAH/YWHAQ/YWHAZ	34
ssc04620	Toll-like receptor signaling pathway	AKT2/CCL4/CCL5/CD80/CHUK/CXCL10/CXCL9/FOS/IKBKG/IL6/IRAK1/IRF7/LY96/MAP2K6/MAP3K8/NFKBIA/PIK3CD/SPP1/TBK1/TICAM1/TIRAP/TLR2/TLR3/TLR4/TOLLIP	25
ssc04062	Chemokine signaling pathway	ADCY1/ADCY9/AKT2/ARRB1/CCL14/CCL19/CCL2/CCL26/CCL4/CCL5/CCR4/CHUK/CXCL10/CXCL2/CXCL9/CXCR4/GNAI1/GNAI3/GNAQ/GNB3/GNB4/GRK5/GSK3A/IKBKG/ITK/LYN/NFKBIA/NRAS/PIK3CD/PLCB2/PLCG2/PRKCZ/RAP1B/RHOA/ROCK2/SOS2/TIAM1/WAS	38
ssc05214	Glioma	AKT2/ARAF/CALM3/CAMK1G/CAMK2A/CAMK2G/CCND1/DDB2/GADD45B/IGF1/NRAS/PDGFA/PDGFRB/PIK3CD/PLCG2/PRKCA/SOS2/TP53	18
ssc04114	Oocyte meiosis	ADCY1/ADCY9/ANAPC15/ANAPC16/ANAPC2/ANAPC4/AR/CALM3/CAMK2A/CAMK2G/CCNB2/CDK2/CPEB2/IGF1/ITPR2/ITPR3/MAD1L1/PKMYT1/PPP1CA/PPP2CA/PPP2R5D/RPS6KA2/SLK/SPDYA/YWHAH/YWHAQ/YWHAZ	27
ssc04330	Notch signaling pathway	ADAM17/ATXN1/CIR1/DLL4/DVL1/DVL2/HES1/HEY1/HEY2/HEYL/JAG1/MAML3/NCOR2/RBPJ/RFNG/TLE3	16
ssc05170	Human immunodeficiency virus 1 infection	AKT2/APOBEC3B/B2M/B2M/BCL2L1/BST2/CALM3/CALR/CASP3/CCNB2/CD247/CFL1/CGAS/CHUK/CUL4A/CUL5/CXCR4/DDB1/FOS/GNAI1/GNAI3/GNAQ/GNB3/GNB4/IKBKG/IRAK1/ITPR2/ITPR3/LIMK1/MAP2K6/NFATC2/NFKBIA/NRAS/PAK3/PDIA3/PIK3CD/PLCG2/PRKCA/SAMHD1/TBK1/TLR2/TLR4/TNFRSF1A/TNFRSF1B	44
ssc05323	Rheumatoid arthritis	ACP5/ATP6V1C2/CCL2/CCL5/CD80/CSF1/CXCL2/FLT1/FOS/ICAM1/IL15/IL6/SLA-DOA/SLA-DQB1/SLA-DRA/TEK/TGFB1/TLR2/TLR4/TNFRSF11A/TNFSF13B/VEGFA	22
ssc05215	Prostate cancer	AKT2/AR/ARAF/CCND1/CDK2/CHUK/CREB3/CREB3L1/ERG/HSP90AB1/IGF1/IKBKG/LEF1/NFKBIA/NRAS/PDGFA/PDGFD/PDGFRB/PIK3CD/PLAT/PLAU/SLC19A1/SOS2/TP53	24
ssc05144	Malaria	ACKR1/CCL2/CD40LG/CSF3/HBB/ICAM1/IL6/PECAM1/SDC2/TGFB1/THBS1/THBS3/TLR2/TLR4/VCAM1	15
ssc05145	Toxoplasmosis	AKT2/BCL2L1/CASP3/CD40LG/CHUK/GNAI1/GNAI3/IFNGR1/IKBKG/IL10RA/IRAK1/ITGA6/LDLR/LY96/MAP2K6/NFKBIA/NOS2/SLA-DOA/SLA-DQB1/SLA-DRA/TGFB1/TLR2/TLR4/TNFRSF1A	24
ssc00604	Glycosphingolipid biosynthesis - ganglio series	B3GALT4/B4GALNT1/HEXB/ST3GAL1/ST3GAL2/ST8SIA5	6
ssc03420	Nucleotide excision repair	CUL4A/DDB1/DDB2/ERCC2/ERCC3/PCNA/POLD1/POLR2B/POLR2F/RAD23A/RFC5/RPA2/UVSSA/XPA/XPC	15
ssc05133	Pertussis	CALM3/CASP3/CASP7/CFL1/FOS/GNAI1/GNAI3/IL6/IRAK1/IRF1/ITGA5/LY96/NOS2/RHOA/SERPING1/TICAM1/TIRAP/TLR4	18
ssc04061	Viral protein interaction with cytokine and cytokine receptor	ACKR3/CCL14/CCL19/CCL2/CCL26/CCL4/CCL5/CCR4/CSF1/CXCL10/CXCL2/CXCL9/CXCR4/IL10RA/IL2RA/IL34/IL6/TNFRSF1A/TNFRSF1B/TNFSF14	20
ssc05412	Arrhythmogenic right ventricular cardiomyopathy	ACTB/ACTG1/ATP2A2/CACNA1S/CACNA2D2/CACNB3/CACNG6/CTNNA1/CTNNA3/GJA1/ITGA11/ITGA4/ITGA5/ITGA6/ITGA8/ITGB3/LEF1/NOS1/SGCE/SLC8A1	20
ssc04210	Apoptosis	ACTB/ACTG1/AKT2/BCL2A1/BCL2L1/CASP3/CASP7/CHUK/CTSB/CTSC/CTSF/CTSH/CTSO/CTSS/CTSZ/DDIT3/ENDOG/FOS/GADD45B/IKBKG/ITPR2/ITPR3/MAP3K5/NFKBIA/NGF/NRAS/PIK3CD/TNFRSF1A/TP53	29
ssc04929	GnRH secretion	AKT2/ARRB1/CACNA1S/ESR2/GNAQ/HCN1/HCN2/ITPR2/ITPR3/KCNJ11/KCNN2/NRAS/PIK3CD/PLCB2/PRKCA/SPP1	16
ssc05132	Salmonella infection	ACTB/ACTG1/AKT2/ANXA2/ARPC3/ARPC5/CASP3/CASP7/CHUK/DCTN5/DNM2/DYNC1H1/DYNLL1/DYNLRB2/FOS/GAPDH/HSP90AB1/IKBKG/IL6/IRAK1/KIF5B/LEF1/LY96/MAP2K6/MLKL/MYC/MYL5/MYL9/MYLPF/NFKBIA/PAK3/PFN2/PIK3CD/PLEKHM2/RAB5A/RAB9A/RHOA/RHOB/RHOJ/ROCK2/S100A10/SNX18/SNX33/TIRAP/TLR2/TLR4/TNFRSF1A/TUBB6	48
ssc05169	Epstein-Barr virus infection	AKT2/B2M/B2M/BLNK/CALR/CASP3/CCND1/CCND2/CCND3/CD247/CD44/CDK2/CHUK/CIR1/CXCL10/DDB2/GADD45B/HES1/ICAM1/IKBKG/IL6/IRAK1/IRF7/LYN/MAP2K6/MYC/NCOR2/NFKBIA/NFKBIE/PDIA3/PIK3CD/PLCG2/RBPJ/SLA-DOA/SLA-DQB1/SLA-DRA/TBK1/TLR2/TNFAIP3/TP53/VIM	41
ssc05414	Dilated cardiomyopathy	ACTB/ACTG1/ADCY1/ADCY9/ATP2A2/CACNA1S/CACNA2D2/CACNB3/CACNG6/GNAS/IGF1/ITGA11/ITGA4/ITGA5/ITGA6/ITGA8/ITGB3/MYH7/NOS1/SGCE/SLC8A1/TGFB1/TPM4	23
ssc04514	Cell adhesion molecules	CADM3/CD2/CD274/CD34/CD40LG/CD6/CD80/CD99L2/CDH15/CDH5/CLDN10/CLDN15/CLDN6/CNTNAP1/ESAM/F11R/ICAM1/ITGA4/ITGA6/ITGA8/JAM2/JAML/LRRC4C/MPZ/OCLN/PDCD1LG2/PECAM1/SDC2/SLA-DOA/SLA-DQB1/SLA-DRA/VCAM1	32
ssc04520	Adherens junction	ACTB/ACTG1/ARHGAP29/BAIAP2/CCM2/CDH5/CTNNA1/CTNNA3/FYN/IQGAP1/LEF1/MYL5/MYL9/MYLPF/RADIL/RAP1B/RHOA/ROCK2/SNAI1/SNAI2/WAS	21
ssc04623	Cytosolic DNA-sensing pathway	CASP3/CASP7/CCL4/CCL5/CGAS/CHUK/CXCL10/GSDME/IKBKG/IL33/IL6/IRF7/MLKL/NFKBIA/POLR2F/POLR3F/POLR3H/SAMHD1/TBK1	19
ssc04666	Fc gamma R-mediated phagocytosis	AKT2/AMPH/ARPC3/ARPC5/ASAP1/CFL1/DNM2/GAB2/INPPL1/LIMK1/LYN/MARCKS/MARCKSL1/PIK3CD/PLA2G4A/PLA2G6/PLCG2/PRKCA/SPHK2/VASP/WAS	21
ssc04657	IL-17 signaling pathway	CASP3/CCL2/CHUK/CSF3/CXCL10/CXCL2/FOS/FOSL1/HSP90AB1/IKBKG/IL17B/IL17C/IL6/MAPK15/NFKBIA/TBK1/TNFAIP3/TRAF3IP2/TRAF4/USP25	20
ssc04920	Adipocytokine signaling pathway	ACSBG1/ACSL5/AKT2/CHUK/CPT1A/G6PC3/IKBKG/LEPR/NFKBIA/NFKBIE/PPARA/PPARGC1A/PRKAB2/PRKAG2/RXRA/TNFRSF1A/TNFRSF1B	17
ssc05216	Thyroid cancer	CCND1/DDB2/GADD45B/LEF1/MYC/NCOA4/NRAS/PPARG/RXRA/TP53	10
ssc04728	Dopaminergic synapse	AKT2/ARRB1/CALM3/CAMK2A/CAMK2G/CREB3/CREB3L1/DRD2/FOS/GNAI1/GNAI3/GNAL/GNAQ/GNAS/GNB3/GNB4/GSK3A/ITPR2/ITPR3/KIF5B/PLCB2/PPP1CA/PPP2CA/PPP2R3A/PPP2R3C/PPP2R5D/PRKCA	27
ssc04218	Cellular senescence	AKT2/CALM3/CCNB2/CCND1/CCND2/CCND3/CDK2/CDKN2B/E2F5/ETS1/GADD45B/HIPK4/IL6/ITPR2/ITPR3/LIN37/MAP2K6/MYC/NFATC2/NRAS/PIK3CD/PPP1CA/RAD9A/RHEB/SERPINE1/SMAD2/TGFB1/TP53/TRAF3IP2/ZFP36L1/ZFP36L2	31
ssc04142	Lysosome	ACP2/ACP5/AP4M1/AP4S1/ARSG/ASAH1/CD164/CTSB/CTSC/CTSF/CTSH/CTSO/CTSS/CTSZ/FUCA1/FUCA2/GAA/GGA1/GGA2/GGA3/HEXB/IGF2R/LAPTM5/MANBA/NAGA/NCOA7/SLC17A5	27
ssc00310	Lysine degradation	AASS/ACAT2/CAMKMT/DLST/DOT1L/EHMT1/HYKK/KMT2C/MECOM/NSD1/NSD3/PHYKPL/PLOD2/SETD7/SMYD1	15
ssc03022	Basal transcription factors	ERCC2/ERCC3/GTF2B/GTF2F1/TAF10/TAF12/TAF5/TAF6/TAF9/TAF9B/TBPL1	11
ssc01212	Fatty acid metabolism	ACACA/ACADVL/ACAT2/ACOX3/ACSBG1/ACSL5/CBR4/CPT1A/FADS2/FASN/HACD3/HSD17B12/HSD17B8/SCD5	14
ssc05213	Endometrial cancer	AKT2/APC2/ARAF/CCND1/CTNNA1/CTNNA3/DDB2/GADD45B/LEF1/MYC/NRAS/PIK3CD/SOS2/TP53	14
ssc04814	Motor proteins	ACTA2/ACTB/ACTG1/CAPZA1/DCTN5/DNAH11/DNAH17/DNALI1/DYNC1H1/DYNLL1/DYNLRB2/KIF13A/KIF1C/KIF20A/KIF21A/KIF24/KIF3C/KIF4A/KIF5B/KIFC2/KIFC3/MYH13/MYH14/MYH7/MYL5/MYL9/MYLPF/MYO18B/MYO1B/MYO1D/MYO1E/MYO1H/MYO9A/TNNT3/TPM4/TUBB6	36
ssc05220	Chronic myeloid leukemia	AKT2/ARAF/BCL2L1/CCND1/CHUK/DDB2/GAB2/GADD45B/IKBKG/MECOM/MYC/NFKBIA/NRAS/PIK3CD/SOS2/TGFB1/TP53	17
ssc04914	Progesterone-mediated oocyte maturation	ADCY1/ADCY9/AKT2/ANAPC15/ANAPC16/ANAPC2/ANAPC4/ARAF/CCNB2/CDK2/CPEB2/GNAI1/GNAI3/HSP90AB1/IGF1/MAD1L1/PIK3CD/PKMYT1/RPS6KA2/SPDYA	20
ssc00061	Fatty acid biosynthesis	ACACA/ACSBG1/ACSL5/CBR4/FASN/HSD17B8	6
ssc05225	Hepatocellular carcinoma	ACTB/ACTG1/ACTL6A/AKT2/APC2/ARAF/BCL2L1/CCND1/DDB2/DPF1/DVL1/DVL2/FZD1/FZD6/FZD8/GADD45B/GSTO1/LEF1/MYC/NQO1/NRAS/PIK3CD/PLCG2/PRKCA/SMAD2/SMARCA2/SMARCC1/SMARCD3/SOS2/TGFB1/TP53/WNT11	32
ssc04962	Vasopressin-regulated water reabsorption	ADCY9/AQP4/ARHGDIB/AVPR2/CREB3/CREB3L1/DCTN5/DYNC1H1/DYNLL1/GNAS/RAB5A	11
ssc04260	Cardiac muscle contraction	ATP2A2/CACNA1S/CACNA2D2/CACNB3/CACNG6/COX1/COX2/COX3/COX4I2/COX6A1/COX7A1/COX7A2L/COX7C/CYTB/HRC/MYH7/SLC8A1/TPM4/UQCRC2	19
ssc04925	Aldosterone synthesis and secretion	ADCY1/ADCY9/AGTR1/CACNA1S/CALM3/CAMK1G/CAMK2A/CAMK2G/CREB3/CREB3L1/DAGLA/GNAQ/GNAS/ITPR2/ITPR3/LDLR/NR4A2/PLCB2/PRKCA/PRKD1	20
ssc00515	Mannose type O-glycan biosynthesis	B3GALNT2/B3GAT2/B4GALT1/CRPPA/LARGE2/POMT1/POMT2	7
ssc04720	Long-term potentiation	ADCY1/ARAF/CALM3/CAMK2A/CAMK2G/GNAQ/ITPR2/ITPR3/NRAS/PLCB2/PPP1CA/PRKCA/RAP1B/RAPGEF3/RPS6KA2	15
ssc04625	C-type lectin receptor signaling pathway	AKT2/ARHGEF12/BCL10/CALM3/CBLB/CD209/CHUK/EGR2/FCER1G/IKBKG/IL6/IRF1/ITPR2/ITPR3/LSP1/NFATC2/NFKBIA/NRAS/PIK3CD/PLCG2/PLK3/RHOA	22
ssc04659	Th17 cell differentiation	CD247/CHUK/FOS/FOXP3/GATA3/HIF1A/HSP90AB1/IFNGR1/IKBKG/IL1RAP/IL2RA/IL6/NFATC2/NFKBIA/NFKBIE/RORA/RXRA/SLA-DOA/SLA-DQB1/SLA-DRA/SMAD2/STAT6/TGFB1	23
ssc04820	Cytoskeleton in muscle cells	ACTB/ACTG1/BGN/CAPZA1/CSRP1/CSRP2/CSRP3/DCN/ENO2/FMNL2/FMNL3/ITGA11/ITGA4/ITGA5/ITGA6/ITGA8/ITGB3/LMOD1/MYBPC1/MYH13/MYH14/MYH7/MYL5/MYL9/MYLPF/MYOM1/MYOM3/NEB/NID2/PDLIM1/PDLIM3/PDLIM4/PLEC/SDC2/SGCE/THBS1/THBS3/TLN2/TMOD3/TNNT3/TPM4/VIM/XIRP2	43
ssc00533	Glycosaminoglycan biosynthesis - keratan sulfate	B3GNT2/B4GALT1/CHST2/ST3GAL1/ST3GAL2	5
ssc04310	Wnt signaling pathway	APC2/CAMK2A/CAMK2G/CCDC88C/CCND1/CCND2/CCND3/DVL1/DVL2/FOSL1/FZD1/FZD6/FZD8/LEF1/MYC/NFATC2/NKD1/PLCB2/PRICKLE2/PRICKLE3/PRKCA/RHOA/ROCK2/ROR1/ROR2/SFRP4/SOX17/TBL1XR1/TLE3/TP53/VANGL1/WIF1/WNT11	33
ssc05222	Small cell lung cancer	AKT2/BCL2L1/CASP3/CCND1/CDK2/CDKN2B/CHUK/CKS2/DDB2/GADD45B/IKBKG/ITGA6/MAX/MYC/NFKBIA/NOS2/PIK3CD/RXRA/TP53/TRAF4	20
ssc05208	Chemical carcinogenesis - reactive oxygen species	AKT2/ARAF/ATP5MC2/CHUK/COX1/COX2/COX3/COX4I2/COX6A1/COX7A1/COX7A2L/COX7C/CYBA/CYP1A1/CYP1B1/CYP2F1/CYTB/EPHX1/FOS/GSTO1/HIF1A/IKBKG/MAP3K5/NCF2/ND6/NDUFA4L2/NDUFB11/NDUFB9/NDUFC2/NDUFS5/NDUFV1/NFKBIA/NOX4/NQO1/NRAS/PIK3CD/PRKD1/SLC26A1/SLC26A2/SOS2/UQCRC2/VEGFA	42
ssc05221	Acute myeloid leukemia	AKT2/ARAF/BCL2A1/CCND1/CHUK/DUSP6/IKBKG/KIT/LEF1/MYC/NRAS/PIK3CD/PIM1/RUNX1T1/SOS2	15
ssc04935	Growth hormone synthesis, secretion and action	ADCY1/ADCY9/AKT2/CACNA1S/CREB3/CREB3L1/FOS/GNAI1/GNAI3/GNAQ/GNAS/IGF1/IGFALS/ITPR2/ITPR3/MAP2K6/MAP3K1/NRAS/PIK3CD/PLCB2/PLCG2/PRKCA/SOS2/SSTR1	24
ssc00520	Amino sugar and nucleotide sugar metabolism	FCSK/GALT/GFPT2/HEXB/HK1/MPI/PGM1/PGM2/PGM3/UGDH	10
ssc04110	Cell cycle	ANAPC15/ANAPC16/ANAPC2/ANAPC4/CCNB2/CCND1/CCND2/CCND3/CDC14A/CDCA5/CDK2/CDKN1C/CDKN2B/DDX11/E2F5/GADD45B/MAD1L1/MYC/PCNA/PKMYT1/PPP2CA/PPP2R5D/RAD21/SMAD2/TFDP2/TGFB1/TP53/YWHAH/YWHAQ/YWHAZ	30
ssc04910	Insulin signaling pathway	ACACA/AKT2/ARAF/CALM3/CBLB/EIF4E/FASN/FBP2/G6PC3/HK1/INPPL1/NRAS/PHKG2/PIK3CD/PKLR/PPARGC1A/PPP1CA/PPP1R3F/PRKAB2/PRKAG2/PRKAR2A/PRKCZ/RAPGEF1/RHEB/RHOQ/SOS2/SREBF1	27
ssc04672	Intestinal immune network for IgA production	CD40LG/CD80/CXCR4/IL15/IL6/ITGA4/SLA-DOA/SLA-DQB1/SLA-DRA/TGFB1/TNFRSF17/TNFSF13B	12
ssc00534	Glycosaminoglycan biosynthesis - heparan sulfate / heparin	B3GALT6/EXT1/GLCE/HS3ST1/HS6ST1/HS6ST2/NDST1	7
ssc04722	Neurotrophin signaling pathway	AKT2/ARHGDIB/CALM3/CAMK2A/CAMK2G/IRAK1/IRAK2/IRAK3/MAP3K1/MAP3K5/NFKBIA/NFKBIE/NGF/NRAS/NTF3/NTF4/PIK3CD/PLCG2/RAP1B/RAPGEF1/RHOA/RPS6KA2/SOS2/TP53	24
ssc04060	Cytokine-cytokine receptor interaction	ACKR3/ACVR2B/ACVRL1/BMP4/BMP5/BMPR2/CCL14/CCL19/CCL2/CCL26/CCL4/CCL5/CCR4/CD40LG/CSF1/CSF3/CTF1/CXCL10/CXCL2/CXCL9/CXCR4/EDA/GDF11/IFNGR1/IL10RA/IL13RA2/IL15/IL17B/IL17C/IL1RAP/IL1RL1/IL2RA/IL33/IL34/IL6/INHBA/LEPR/NGF/OSMR/RELT/TGFB1/TNFRSF11A/TNFRSF17/TNFRSF1A/TNFRSF1B/TNFRSF21/TNFSF13B/TNFSF14/TNFSF18	49
ssc04912	GnRH signaling pathway	ADCY1/ADCY9/CACNA1S/CALM3/CAMK2A/CAMK2G/EGR1/GNAQ/GNAS/ITPR2/ITPR3/MAP2K6/MAP3K1/MAP3K2/NRAS/PLA2G4A/PLCB2/PRKCA/SOS2	19
ssc05415	Diabetic cardiomyopathy	AGTR1/AKT2/ATP2A2/ATP5MC2/CAMK2A/CAMK2G/COX1/COX2/COX3/COX4I2/COX6A1/COX7A1/COX7A2L/COX7C/CYBA/CYTB/GAPDH/GFPT2/NCF2/ND6/NDUFA4L2/NDUFB11/NDUFB9/NDUFC2/NDUFS5/NDUFV1/PDHA1/PDK3/PDK4/PIK3CD/PLCB2/PPARA/PPP1CA/PRKCA/PRKCZ/SMAD2/TGFB1/UQCRC2	38
ssc05135	Yersinia infection	ACTB/ACTG1/AKT2/ARHGEF12/ARPC3/ARPC5/BAIAP2/CCL2/CHUK/FOS/GNAQ/IKBKG/IL6/IRAK1/ITGA4/ITGA5/LIMK1/MAP2K6/NFATC2/NFKBIA/PIK3CD/RHOA/ROCK2/RPS6KA2/TBK1/TICAM1/TLR4/WAS	28
ssc00010	Glycolysis / Gluconeogenesis	ACSS2/ADPGK/ENO2/FBP2/G6PC3/GAPDH/HK1/LDHB/LDHB/PDHA1/PGAM1/PGM1/PGM2/PKLR	14
ssc04927	Cortisol synthesis and secretion	ADCY1/ADCY9/AGTR1/CACNA1S/CREB3/CREB3L1/GNAQ/GNAS/ITPR2/ITPR3/KCNK2/LDLR/NCEH1/PLCB2	14
